# Supplementary material for: Crystal structure and Hirshfeld surface analysis of 3-(2-chloro-6-fluoro­phen­yl)-1,5-bis­(thio­phen-2-yl)pentane-1,5-dione
Source: Acta Crystallogr E Crystallogr Commun. 2025 Oct 31;81(Pt 11):1094–8. doi: 10.1107/S2056989025009284 (PMC12589841; doi:10.1107/S2056989025009284)
Supplement: Supplementary file 1 [file e-81-01094-sup1.cif]

##############################################################################
#                                                                            #
# This CIF contains the data in a paper accepted for publication in          #
# Acta Crystallographica Section E. It conforms to the requirements of       #
# Notes for Authors for Acta Crystallographica Section E, and has been       #
# peer reviewed under the auspices of the IUCr Commission on Journals.       #
#                                                                            #
# Full details of the Crystallographic Information File format               #
# are given in the paper "The Crystallographic Information File (CIF):       #
# a New Standard Archive File for Crystallography" by S. R. Hall, F. H.      #
# Allen and I. D. Brown [Acta Cryst. (1991), A47, 655-685].                  #
#                                                                            #
# The current version of the core CIF dictionary is obtainable from          #
# ftp://ftp.iucr.org/pub/cif_core.dic.                                       #
#                                                                            #
# Software is freely available for graphical display of the structure(s)     #
# in this CIF. For information consult the CIF software page                 #
# http://www.iucr.org/resources/cif/software.                                #
#                                                                            #
# This file may be used for bona fide research purposes within the           #
# scientific community so long as proper attribution is given to the journal # 
# article from which it was obtained.                                        #
#                                                                            #
##############################################################################
data_I
_audit_creation_method     'SHELXL-2019/3'
_journal_date_recd_electronic     2025-09-25
_journal_date_accepted     2025-10-21
_journal_name_full     'Acta Crystallographica, Section E'
_journal_year     2025
_journal_volume     81
_journal_issue      1
_journal_page_first     0
_journal_page_last     0
_journal_paper_category     GO
_journal_paper_doi     10.1107/S2056989025009284
_journal_coeditor_code     OI2026
_publ_contact_author_name     'Gizachew Mulugeta Manahelohe'
_publ_contact_author_address
;
Department of Chemistry,
University of Gondar,
P.O. Box 196, Gondar,
Ethiopia
;
_publ_contact_author_email     'Gizachew.Mulugeta@uog.edu.et'
_publ_contact_author_fax     ?
_publ_contact_author_phone     ?
_publ_section_title
;
Crystal structure and Hirshfeld surface analysis of
3-(2-chloro-6-fluorophenyl)-1,5-bis(thiophen-2-yl)pentane-1,5-dione
;
_publ_section_title_footnote     .
loop_
    _publ_author_name
    _publ_author_address
    'Atash V. Gurbanov'
;
Excellence Center,
Baku State University,
Z. Khalilov Str. 33, AZ 1148, Baku,
Azerbaijan
;
    'Mehmet Akkurt'
;
Department of Physics,
Faculty of Sciences,
Erciyes University,
38039 Kayseri,
T\"urkiye
;
    'Nurlana D. Sadikhova'
;
Department of Organic Chemistry,
Baku State University,
Z. Khalilov Str. 33, AZ 1148, Baku,
Azerbaijan
;
    'Gizachew Mulugeta Manahelohe'
;
Department of Chemistry,
University of Gondar,
PO Box 196, Gondar,
Ethiopia
;
_publ_section_synopsis
;
In the crystal, the molecules are linked into [010] chains by C---H...O hydrogen
bonds, creating a <i>C</i>(6) motif. Weak C---H...Cl and C---H...F
interactions link these chains, forming sheets parallel to the (100) plane.
;
_chemical_name_systematic
;
3-(2-Chloro-6-fluorophenyl)-1,5-bis(thiophen-2-yl)pentane-1,5-dione
;
_chemical_name_common     ?
_chemical_formula_moiety     'C19 H14 Cl F O2 S2'
_chemical_formula_sum     'C19 H14 Cl F O2 S2'
_chemical_formula_iupac     'C19 H14 Cl F O2 S2'
_chemical_formula_weight     392.87
_chemical_melting_point     ?
_space_group_crystal_system     monoclinic
_space_group_name_H-M_alt     'P 21/c'
_space_group_name_Hall     '-P 2ybc'
loop_
    _space_group_symop_operation_xyz
    'x, y, z'
    '-x, y+1/2, -z+1/2'
    '-x, -y, -z'
    'x, -y-1/2, z-1/2'
_cell_length_a     16.4479(14)
_cell_length_b     7.6867(6)
_cell_length_c     15.4738(12)
_cell_angle_alpha     90
_cell_angle_beta     113.697(2)
_cell_angle_gamma     90
_cell_volume     1791.4(3)
_cell_formula_units_Z     4
_cell_measurement_reflns_used     3391
_cell_measurement_theta_min     2.70
_cell_measurement_theta_max     22.63
_cell_measurement_temperature     150(2)
_exptl_crystal_description     'plate'
_exptl_crystal_colour     'colourless'
_exptl_crystal_size_max     0.280
_exptl_crystal_size_mid     0.210
_exptl_crystal_size_min     0.110
_exptl_crystal_density_diffrn     1.457
_exptl_crystal_density_meas     ?
_exptl_crystal_density_method     ?
_exptl_crystal_F_000     808
_exptl_absorpt_coefficient_mu     0.466
_exptl_absorpt_correction_type     multi-scan
_exptl_absorpt_process_details
;
(SADABS; Krause <i>et al.</i>,  2015)
;
_exptl_absorpt_correction_T_min     0.868
_exptl_absorpt_correction_T_max     0.936
_diffrn_ambient_temperature     150(2)
_diffrn_source     ?
_diffrn_radiation_type     MoK\a
_diffrn_radiation_wavelength     0.71073
_diffrn_measurement_device_type     'Bruker APEXII CCD'
_diffrn_measurement_method     '\f and \w scans'
_diffrn_detector_area_resol_mean     ?
_diffrn_reflns_number     24966
_diffrn_reflns_av_R_equivalents     0.0686
_diffrn_reflns_av_unetI/netI     0.0550
_diffrn_reflns_theta_min     2.640
_diffrn_reflns_theta_max     26.433
_diffrn_reflns_theta_full     25.242
_diffrn_measured_fraction_theta_max     0.997
_diffrn_measured_fraction_theta_full     0.998
_diffrn_reflns_limit_h_min     -12
_diffrn_reflns_limit_h_max     20
_diffrn_reflns_limit_k_min     -9
_diffrn_reflns_limit_k_max     9
_diffrn_reflns_limit_l_min     -19
_diffrn_reflns_limit_l_max     19
_refine_special_details     ?
_reflns_number_total     3678
_reflns_number_gt     2523
_reflns_threshold_expression     'I > 2\s(I)'
_refine_ls_structure_factor_coef     Fsqd
_refine_ls_matrix_type     full
_refine_ls_R_factor_all     0.0772
_refine_ls_R_factor_gt     0.0426
_refine_ls_wR_factor_gt     0.0889
_refine_ls_wR_factor_ref     0.1012
_refine_ls_goodness_of_fit_ref     1.020
_refine_ls_restrained_S_all     1.030
_refine_ls_number_reflns     3678
_refine_ls_number_parameters     251
_refine_ls_number_restraints     19
_refine_ls_hydrogen_treatment     constr
_refine_ls_weighting_scheme     calc
_refine_ls_weighting_details
              'w=1/[\s^2^(Fo^2^)+(0.0410P)^2^+0.8461P] where P=(Fo^2^+2Fc^2^)/3'
_atom_sites_solution_hydrogens     geom
_atom_sites_solution_primary     direct
_atom_sites_solution_secondary     difmap
_refine_ls_shift/su_max     0.000
_refine_ls_shift/su_mean     0.000
_refine_diff_density_max     0.362
_refine_diff_density_min     -0.326
_refine_ls_extinction_method     none
_refine_ls_extinction_coef     .
loop_
    _atom_type_symbol
    _atom_type_description
    _atom_type_scat_dispersion_real
    _atom_type_scat_dispersion_imag
    _atom_type_scat_source
    'C' 'C' 0.0033 0.0016
                         'International Tables Vol C Tables 4.2.6.8 and 6.1.1.4'
    'H' 'H' 0.0000 0.0000
                         'International Tables Vol C Tables 4.2.6.8 and 6.1.1.4'
    'O' 'O' 0.0106 0.0060
                         'International Tables Vol C Tables 4.2.6.8 and 6.1.1.4'
    'F' 'F' 0.0171 0.0103
                         'International Tables Vol C Tables 4.2.6.8 and 6.1.1.4'
    'S' 'S' 0.1246 0.1234
                         'International Tables Vol C Tables 4.2.6.8 and 6.1.1.4'
    'Cl' 'Cl' 0.1484 0.1585
                         'International Tables Vol C Tables 4.2.6.8 and 6.1.1.4'
_computing_data_collection
;
APEX4 (Bruker, 2012)
;
_computing_cell_refinement
;
SAINT (Bruker, 2012)
;
_computing_data_reduction
;
SAINT (Bruker, 2012)
;
_computing_structure_solution
;
SHELXS97 (Sheldrick, 2008)
;
_computing_structure_refinement
;
<i>SHELXL2014</i> (Sheldrick, 2015)
;
_computing_molecular_graphics
;
ORTEP-3 for Windows (Farrugia, 2012)
;
_computing_publication_material
;
PLATON (Spek, 2020)
;
loop_
    _atom_site_type_symbol
    _atom_site_label
    _atom_site_fract_x
    _atom_site_fract_y
    _atom_site_fract_z
    _atom_site_U_iso_or_equiv
    _atom_site_adp_type
    _atom_site_calc_flag
    _atom_site_occupancy
    _atom_site_disorder_assembly
    _atom_site_disorder_group
    S S1 0.48547(5) 1.11343(9) 0.68846(5) 0.0347(2) Uani d 1 . .
    S S2 0.17955(5) 0.15490(9) 0.57749(4) 0.02808(18) Uani d 1 . .
    O O1 0.35484(12) 0.8198(2) 0.63059(11) 0.0325(5) Uani d 1 . .
    O O2 0.20623(11) 0.2763(2) 0.40727(11) 0.0257(4) Uani d 1 . .
    C C1 0.23408(15) 0.7006(3) 0.45142(15) 0.0185(5) Uani d 0.931(4) A 1
    H H1 0.208985 0.704636 0.500503 0.022 Uiso calc 0.931(4) A 1
    C C1A 0.23408(15) 0.7006(3) 0.45142(15) 0.0185(5) Uani d 0.069(4) A 2
    H H1A 0.216615 0.704850 0.506277 0.022 Uiso calc 0.069(4) A 2
    C C2 0.29032(16) 0.8652(3) 0.46245(16) 0.0211(5) Uani d 1 . .
    H H2A 0.324906 0.852587 0.423181 0.025 Uiso calc 1 A 1
    H H2B 0.249983 0.965811 0.437873 0.025 Uiso calc 1 A 1
    C C3 0.35410(16) 0.9041(3) 0.56334(16) 0.0222(6) Uani d 1 . .
    C C4 0.41533(16) 1.0496(3) 0.57579(16) 0.0216(6) Uani d 1 . .
    C C5 0.53198(18) 1.2697(3) 0.6448(2) 0.0334(7) Uani d 1 . .
    H H5 0.577736 1.345670 0.683339 0.040 Uiso calc 1 . .
    C C6 0.49693(17) 1.2742(3) 0.54950(19) 0.0296(6) Uani d 1 . .
    H H6 0.515453 1.352724 0.513567 0.036 Uiso calc 1 . .
    C C7 0.42941(17) 1.1482(3) 0.50947(18) 0.0256(6) Uani d 1 . .
    H H7 0.397187 1.133687 0.443422 0.031 Uiso calc 1 . .
    C C8 0.29140(16) 0.5332(3) 0.46852(16) 0.0195(5) Uani d 1 . .
    H H8A 0.310864 0.518754 0.416146 0.023 Uiso calc 1 A 1
    H H8B 0.345162 0.546509 0.527707 0.023 Uiso calc 1 A 1
    C C9 0.24180(15) 0.3726(3) 0.47531(16) 0.0192(5) Uani d 1 . .
    C C10 0.23621(16) 0.3363(3) 0.56578(16) 0.0206(5) Uani d 1 . .
    C C11 0.20209(19) 0.2051(3) 0.69187(18) 0.0319(7) Uani d 1 . .
    H H11 0.183088 0.136201 0.731254 0.038 Uiso calc 1 . .
    C C12 0.24999(19) 0.3535(4) 0.72113(17) 0.0328(7) Uani d 1 . .
    H H12 0.267969 0.400652 0.782783 0.039 Uiso calc 1 . .
    C C13 0.26995(18) 0.4295(3) 0.64853(17) 0.0300(6) Uani d 1 . .
    H H13 0.303128 0.533825 0.656235 0.036 Uiso calc 1 . .
    F F1 0.2498(2) 0.7339(4) 0.2741(3) 0.0361(9) Uani d 0.931(4) A 1
    Cl Cl1 0.04217(6) 0.63824(16) 0.44021(6) 0.0390(3) Uani d 0.931(4) A 1
    C C14 0.15660(18) 0.6954(3) 0.35533(18) 0.0185(7) Uani d 0.931(4) A 1
    C C15 0.1675(2) 0.7152(5) 0.2710(2) 0.0244(8) Uani d 0.931(4) A 1
    C C16 0.1007(2) 0.7139(5) 0.1826(2) 0.0326(8) Uani d 0.931(4) A 1
    H H16 0.112992 0.728642 0.128086 0.039 Uiso calc 0.931(4) A 1
    C C17 0.0151(2) 0.6907(5) 0.1749(2) 0.0361(8) Uani d 0.931(4) A 1
    H H17 -0.032523 0.690595 0.114242 0.043 Uiso calc 0.931(4) A 1
    C C18 -0.0023(2) 0.6679(4) 0.2535(3) 0.0328(8) Uani d 0.931(4) A 1
    H H18 -0.061441 0.650549 0.247814 0.039 Uiso calc 0.931(4) A 1
    C C19 0.06845(18) 0.6705(4) 0.3424(2) 0.0230(7) Uani d 0.931(4) A 1
    F F1A 0.068(3) 0.647(5) 0.466(2) 0.0361(9) Uani d 0.069(4) A 2
    Cl Cl1A 0.2623(17) 0.701(4) 0.2830(19) 0.0390(3) Uani d 0.069(4) A 2
    C C14A 0.1464(16) 0.672(3) 0.366(2) 0.0185(7) Uani d 0.069(4) A 2
    C C15A 0.155(2) 0.687(8) 0.281(3) 0.0244(8) Uani d 0.069(4) A 2
    C C16A 0.078(3) 0.687(7) 0.200(3) 0.0326(8) Uani d 0.069(4) A 2
    H H16A 0.080506 0.698995 0.140011 0.039 Uiso calc 0.069(4) A 2
    C C17A -0.002(3) 0.669(8) 0.206(3) 0.0361(8) Uani d 0.069(4) A 2
    H H17A -0.054819 0.663755 0.150898 0.043 Uiso calc 0.069(4) A 2
    C C18A -0.005(3) 0.657(6) 0.293(3) 0.0328(8) Uani d 0.069(4) A 2
    H H18A -0.061667 0.648735 0.294035 0.039 Uiso calc 0.069(4) A 2
    C C19A 0.068(2) 0.658(6) 0.380(2) 0.0230(7) Uani d 0.069(4) A 2
loop_
    _atom_site_aniso_label
    _atom_site_aniso_U_11
    _atom_site_aniso_U_22
    _atom_site_aniso_U_33
    _atom_site_aniso_U_12
    _atom_site_aniso_U_13
    _atom_site_aniso_U_23
    S1 0.0333(4) 0.0364(4) 0.0268(4) -0.0097(3) 0.0041(3) -0.0050(3)
    S2 0.0367(4) 0.0245(4) 0.0261(3) -0.0031(3) 0.0158(3) 0.0013(3)
    O1 0.0392(12) 0.0314(11) 0.0211(9) -0.0098(9) 0.0061(9) 0.0016(8)
    O2 0.0330(11) 0.0240(10) 0.0188(9) -0.0017(8) 0.0091(8) -0.0026(8)
    C1 0.0195(13) 0.0200(13) 0.0167(12) 0.0002(11) 0.0080(11) 0.0002(10)
    C1A 0.0195(13) 0.0200(13) 0.0167(12) 0.0002(11) 0.0080(11) 0.0002(10)
    C2 0.0231(14) 0.0188(13) 0.0197(12) 0.0000(11) 0.0069(11) 0.0005(10)
    C3 0.0216(14) 0.0219(13) 0.0227(13) 0.0035(11) 0.0085(11) 0.0009(11)
    C4 0.0183(13) 0.0193(13) 0.0234(13) 0.0021(11) 0.0044(11) -0.0029(11)
    C5 0.0271(16) 0.0265(15) 0.0428(17) -0.0046(13) 0.0102(14) -0.0078(13)
    C6 0.0267(15) 0.0207(14) 0.0433(17) -0.0006(12) 0.0160(14) -0.0002(12)
    C7 0.0256(15) 0.0238(14) 0.0260(13) 0.0024(12) 0.0090(12) -0.0021(11)
    C8 0.0186(13) 0.0226(13) 0.0165(12) 0.0017(11) 0.0063(11) 0.0018(10)
    C9 0.0158(13) 0.0193(13) 0.0187(13) 0.0051(11) 0.0030(11) 0.0017(10)
    C10 0.0233(14) 0.0171(13) 0.0214(13) 0.0019(11) 0.0090(11) 0.0025(10)
    C11 0.0451(18) 0.0285(16) 0.0260(14) 0.0054(14) 0.0184(14) 0.0080(12)
    C12 0.0513(19) 0.0312(16) 0.0178(13) -0.0009(14) 0.0157(13) 0.0027(11)
    C13 0.0378(17) 0.0260(15) 0.0212(13) -0.0053(13) 0.0066(13) -0.0003(11)
    F1 0.0400(19) 0.0373(17) 0.0408(15) 0.0063(11) 0.0263(13) 0.0092(11)
    Cl1 0.0258(6) 0.0652(6) 0.0289(5) -0.0084(5) 0.0141(4) -0.0055(5)
    C14 0.0194(14) 0.0133(13) 0.0198(14) 0.0019(11) 0.0049(12) 0.0009(10)
    C15 0.0316(17) 0.021(2) 0.0197(15) 0.0010(14) 0.0093(13) 0.0025(12)
    C16 0.047(2) 0.0335(19) 0.0164(16) 0.0068(16) 0.0118(14) 0.0048(13)
    C17 0.035(2) 0.045(2) 0.0165(17) 0.0075(16) -0.0020(15) 0.0014(15)
    C18 0.0251(16) 0.0401(18) 0.0277(19) 0.0020(14) 0.0048(17) -0.0037(18)
    C19 0.0254(16) 0.0236(15) 0.0182(16) 0.0024(12) 0.0068(14) -0.0012(13)
    F1A 0.0400(19) 0.0373(17) 0.0408(15) 0.0063(11) 0.0263(13) 0.0092(11)
    Cl1A 0.0258(6) 0.0652(6) 0.0289(5) -0.0084(5) 0.0141(4) -0.0055(5)
    C14A 0.0194(14) 0.0133(13) 0.0198(14) 0.0019(11) 0.0049(12) 0.0009(10)
    C15A 0.0316(17) 0.021(2) 0.0197(15) 0.0010(14) 0.0093(13) 0.0025(12)
    C16A 0.047(2) 0.0335(19) 0.0164(16) 0.0068(16) 0.0118(14) 0.0048(13)
    C17A 0.035(2) 0.045(2) 0.0165(17) 0.0075(16) -0.0020(15) 0.0014(15)
    C18A 0.0251(16) 0.0401(18) 0.0277(19) 0.0020(14) 0.0048(17) -0.0037(18)
    C19A 0.0254(16) 0.0236(15) 0.0182(16) 0.0024(12) 0.0068(14) -0.0012(13)
_geom_special_details
;
 All esds (except the esd in the dihedral angle between two l.s. planes)
 are estimated using the full covariance matrix.  The cell esds are taken
 into account individually in the estimation of esds in distances, angles
 and torsion angles; correlations between esds in cell parameters are only
 used when they are defined by crystal symmetry.  An approximate (isotropic)
 treatment of cell esds is used for estimating esds involving l.s. planes.
;
loop_
    _geom_bond_atom_site_label_1
    _geom_bond_atom_site_label_2
    _geom_bond_site_symmetry_2
    _geom_bond_distance
    _geom_bond_publ_flag
    S1 C5 . 1.703(3) ?
    S1 C4 . 1.731(2) ?
    S2 C11 . 1.700(3) ?
    S2 C10 . 1.727(2) ?
    O1 C3 . 1.222(3) ?
    O2 C9 . 1.226(3) ?
    C1 C14 . 1.521(3) ?
    C1 C2 . 1.536(3) ?
    C1 C8 . 1.554(3) ?
    C1 H1 . 1.0000 ?
    C1A C14A . 1.529(19) ?
    C1A C2 . 1.536(3) ?
    C1A C8 . 1.554(3) ?
    C1A H1A . 1.0000 ?
    C2 C3 . 1.520(3) ?
    C2 H2A . 0.9900 ?
    C2 H2B . 0.9900 ?
    C3 C4 . 1.465(3) ?
    C4 C7 . 1.369(3) ?
    C5 C6 . 1.350(4) ?
    C5 H5 . 0.9500 ?
    C6 C7 . 1.415(4) ?
    C6 H6 . 0.9500 ?
    C7 H7 . 0.9500 ?
    C8 C9 . 1.507(3) ?
    C8 H8A . 0.9900 ?
    C8 H8B . 0.9900 ?
    C9 C10 . 1.466(3) ?
    C10 C13 . 1.375(3) ?
    C11 C12 . 1.357(4) ?
    C11 H11 . 0.9500 ?
    C12 C13 . 1.417(3) ?
    C12 H12 . 0.9500 ?
    C13 H13 . 0.9500 ?
    F1 C15 . 1.342(5) ?
    Cl1 C19 . 1.750(3) ?
    C14 C19 . 1.395(4) ?
    C14 C15 . 1.395(3) ?
    C15 C16 . 1.368(4) ?
    C16 C17 . 1.376(5) ?
    C16 H16 . 0.9500 ?
    C17 C18 . 1.368(4) ?
    C17 H17 . 0.9500 ?
    C18 C19 . 1.401(4) ?
    C18 H18 . 0.9500 ?
    F1A C19A . 1.341(19) ?
    Cl1A C15A . 1.75(2) ?
    C14A C15A . 1.390(19) ?
    C14A C19A . 1.39(2) ?
    C15A C16A . 1.37(2) ?
    C16A C17A . 1.36(2) ?
    C16A H16A . 0.9500 ?
    C17A C18A . 1.36(2) ?
    C17A H17A . 0.9500 ?
    C18A C19A . 1.39(2) ?
    C18A H18A . 0.9500 ?
loop_
    _geom_angle_atom_site_label_1
    _geom_angle_atom_site_label_2
    _geom_angle_atom_site_label_3
    _geom_angle_site_symmetry_1
    _geom_angle_site_symmetry_3
    _geom_angle
    _geom_angle_publ_flag
    C5 S1 C4 . . 91.38(13) ?
    C11 S2 C10 . . 91.43(12) ?
    C14 C1 C2 . . 111.15(19) ?
    C14 C1 C8 . . 110.94(19) ?
    C2 C1 C8 . . 111.47(19) ?
    C14 C1 H1 . . 107.7 ?
    C2 C1 H1 . . 107.7 ?
    C8 C1 H1 . . 107.7 ?
    C14A C1A C2 . . 122.0(10) ?
    C14A C1A C8 . . 109.1(9) ?
    C2 C1A C8 . . 111.47(19) ?
    C14A C1A H1A . . 104.1 ?
    C2 C1A H1A . . 104.1 ?
    C8 C1A H1A . . 104.1 ?
    C3 C2 C1 . . 114.36(19) ?
    C3 C2 C1A . . 114.36(19) ?
    C3 C2 H2A . . 108.7 ?
    C1 C2 H2A . . 108.7 ?
    C3 C2 H2B . . 108.7 ?
    C1 C2 H2B . . 108.7 ?
    H2A C2 H2B . . 107.6 ?
    O1 C3 C4 . . 121.5(2) ?
    O1 C3 C2 . . 122.5(2) ?
    C4 C3 C2 . . 116.1(2) ?
    C7 C4 C3 . . 129.7(2) ?
    C7 C4 S1 . . 110.67(19) ?
    C3 C4 S1 . . 119.58(18) ?
    C6 C5 S1 . . 112.9(2) ?
    C6 C5 H5 . . 123.6 ?
    S1 C5 H5 . . 123.6 ?
    C5 C6 C7 . . 112.1(2) ?
    C5 C6 H6 . . 124.0 ?
    C7 C6 H6 . . 124.0 ?
    C4 C7 C6 . . 113.0(2) ?
    C4 C7 H7 . . 123.5 ?
    C6 C7 H7 . . 123.5 ?
    C9 C8 C1 . . 112.44(19) ?
    C9 C8 C1A . . 112.44(19) ?
    C9 C8 H8A . . 109.1 ?
    C1 C8 H8A . . 109.1 ?
    C9 C8 H8B . . 109.1 ?
    C1 C8 H8B . . 109.1 ?
    H8A C8 H8B . . 107.8 ?
    O2 C9 C10 . . 120.9(2) ?
    O2 C9 C8 . . 121.3(2) ?
    C10 C9 C8 . . 117.8(2) ?
    C13 C10 C9 . . 129.3(2) ?
    C13 C10 S2 . . 110.85(18) ?
    C9 C10 S2 . . 119.83(17) ?
    C12 C11 S2 . . 113.1(2) ?
    C12 C11 H11 . . 123.4 ?
    S2 C11 H11 . . 123.4 ?
    C11 C12 C13 . . 111.8(2) ?
    C11 C12 H12 . . 124.1 ?
    C13 C12 H12 . . 124.1 ?
    C10 C13 C12 . . 112.8(2) ?
    C10 C13 H13 . . 123.6 ?
    C12 C13 H13 . . 123.6 ?
    C19 C14 C15 . . 113.4(2) ?
    C19 C14 C1 . . 123.9(2) ?
    C15 C14 C1 . . 122.7(3) ?
    F1 C15 C16 . . 115.5(3) ?
    F1 C15 C14 . . 119.0(3) ?
    C16 C15 C14 . . 125.5(3) ?
    C15 C16 C17 . . 118.1(3) ?
    C15 C16 H16 . . 121.0 ?
    C17 C16 H16 . . 121.0 ?
    C18 C17 C16 . . 120.8(3) ?
    C18 C17 H17 . . 119.6 ?
    C16 C17 H17 . . 119.6 ?
    C17 C18 C19 . . 118.9(3) ?
    C17 C18 H18 . . 120.5 ?
    C19 C18 H18 . . 120.5 ?
    C14 C19 C18 . . 123.2(3) ?
    C14 C19 Cl1 . . 120.0(2) ?
    C18 C19 Cl1 . . 116.8(2) ?
    C15A C14A C19A . . 127(2) ?
    C15A C14A C1A . . 113(3) ?
    C19A C14A C1A . . 119(3) ?
    C16A C15A C14A . . 117(3) ?
    C16A C15A Cl1A . . 125(3) ?
    C14A C15A Cl1A . . 118(3) ?
    C17A C16A C15A . . 120(4) ?
    C17A C16A H16A . . 120.1 ?
    C15A C16A H16A . . 120.1 ?
    C18A C17A C16A . . 120(5) ?
    C18A C17A H17A . . 120.2 ?
    C16A C17A H17A . . 120.2 ?
    C17A C18A C19A . . 126(5) ?
    C17A C18A H18A . . 116.8 ?
    C19A C18A H18A . . 116.8 ?
    F1A C19A C14A . . 122(3) ?
    F1A C19A C18A . . 128(4) ?
    C14A C19A C18A . . 110(3) ?
loop_
    _geom_torsion_atom_site_label_1
    _geom_torsion_atom_site_label_2
    _geom_torsion_atom_site_label_3
    _geom_torsion_atom_site_label_4
    _geom_torsion_site_symmetry_1
    _geom_torsion_site_symmetry_2
    _geom_torsion_site_symmetry_3
    _geom_torsion_site_symmetry_4
    _geom_torsion
    _geom_torsion_publ_flag
    C14 C1 C2 C3 . . . . 165.2(2) ?
    C8 C1 C2 C3 . . . . -70.4(2) ?
    C14A C1A C2 C3 . . . . 158.3(16) ?
    C8 C1A C2 C3 . . . . -70.4(2) ?
    C1 C2 C3 O1 . . . . -6.0(3) ?
    C1A C2 C3 O1 . . . . -6.0(3) ?
    C1 C2 C3 C4 . . . . 174.0(2) ?
    C1A C2 C3 C4 . . . . 174.0(2) ?
    O1 C3 C4 C7 . . . . 173.8(3) ?
    C2 C3 C4 C7 . . . . -6.1(4) ?
    O1 C3 C4 S1 . . . . -4.3(3) ?
    C2 C3 C4 S1 . . . . 175.73(17) ?
    C5 S1 C4 C7 . . . . -0.1(2) ?
    C5 S1 C4 C3 . . . . 178.4(2) ?
    C4 S1 C5 C6 . . . . -0.3(2) ?
    S1 C5 C6 C7 . . . . 0.5(3) ?
    C3 C4 C7 C6 . . . . -177.9(2) ?
    S1 C4 C7 C6 . . . . 0.4(3) ?
    C5 C6 C7 C4 . . . . -0.6(3) ?
    C14 C1 C8 C9 . . . . -65.8(3) ?
    C2 C1 C8 C9 . . . . 169.78(19) ?
    C14A C1A C8 C9 . . . . -52.7(15) ?
    C2 C1A C8 C9 . . . . 169.78(19) ?
    C1 C8 C9 O2 . . . . 97.9(3) ?
    C1A C8 C9 O2 . . . . 97.9(3) ?
    C1 C8 C9 C10 . . . . -81.2(2) ?
    C1A C8 C9 C10 . . . . -81.2(2) ?
    O2 C9 C10 C13 . . . . -178.8(3) ?
    C8 C9 C10 C13 . . . . 0.4(4) ?
    O2 C9 C10 S2 . . . . 0.5(3) ?
    C8 C9 C10 S2 . . . . 179.57(17) ?
    C11 S2 C10 C13 . . . . -0.3(2) ?
    C11 S2 C10 C9 . . . . -179.7(2) ?
    C10 S2 C11 C12 . . . . 0.4(2) ?
    S2 C11 C12 C13 . . . . -0.4(3) ?
    C9 C10 C13 C12 . . . . 179.4(2) ?
    S2 C10 C13 C12 . . . . 0.1(3) ?
    C11 C12 C13 C10 . . . . 0.2(4) ?
    C2 C1 C14 C19 . . . . -127.6(3) ?
    C8 C1 C14 C19 . . . . 107.8(3) ?
    C2 C1 C14 C15 . . . . 52.4(3) ?
    C8 C1 C14 C15 . . . . -72.2(3) ?
    C19 C14 C15 F1 . . . . -177.7(3) ?
    C1 C14 C15 F1 . . . . 2.2(5) ?
    C19 C14 C15 C16 . . . . 0.9(5) ?
    C1 C14 C15 C16 . . . . -179.2(3) ?
    F1 C15 C16 C17 . . . . 178.4(3) ?
    C14 C15 C16 C17 . . . . -0.2(6) ?
    C15 C16 C17 C18 . . . . -0.6(5) ?
    C16 C17 C18 C19 . . . . 0.8(5) ?
    C15 C14 C19 C18 . . . . -0.7(4) ?
    C1 C14 C19 C18 . . . . 179.3(3) ?
    C15 C14 C19 Cl1 . . . . 178.5(2) ?
    C1 C14 C19 Cl1 . . . . -1.4(4) ?
    C17 C18 C19 C14 . . . . 0.0(5) ?
    C17 C18 C19 Cl1 . . . . -179.3(2) ?
    C2 C1A C14A C15A . . . . 55(3) ?
    C8 C1A C14A C15A . . . . -78(3) ?
    C2 C1A C14A C19A . . . . -118(2) ?
    C8 C1A C14A C19A . . . . 110(2) ?
    C19A C14A C15A C16A . . . . 0(7) ?
    C1A C14A C15A C16A . . . . -172(4) ?
    C19A C14A C15A Cl1A . . . . -179(3) ?
    C1A C14A C15A Cl1A . . . . 9(5) ?
    C14A C15A C16A C17A . . . . -2(8) ?
    Cl1A C15A C16A C17A . . . . 178(4) ?
    C15A C16A C17A C18A . . . . 2(8) ?
    C16A C17A C18A C19A . . . . -2(9) ?
    C15A C14A C19A F1A . . . . -179(4) ?
    C1A C14A C19A F1A . . . . -8(5) ?
    C15A C14A C19A C18A . . . . 0(6) ?
    C1A C14A C19A C18A . . . . 172(3) ?
    C17A C18A C19A F1A . . . . 180(5) ?
    C17A C18A C19A C14A . . . . 0(7) ?
loop_
    _geom_hbond_atom_site_label_D
    _geom_hbond_atom_site_label_H
    _geom_hbond_atom_site_label_A
    _geom_hbond_site_symmetry_A
    _geom_hbond_distance_DH
    _geom_hbond_distance_HA
    _geom_hbond_distance_DA
    _geom_hbond_angle_DHA
    _geom_hbond_publ_flag
    C1 H1 Cl1 . 1.00 2.57 3.128(3) 115 yes
    C1 H1 F1A . 1.00 2.21 2.86(5) 122 yes
    C2 H2A Cl1A . 0.99 2.31 2.91(3) 118 yes
    C2 H2A F1 . 0.99 2.32 2.898(5) 116 yes
    C2 H2B O2 1_565 0.99 2.48 3.417(3) 157 yes
    C5 H5 Cl1A 3_676 0.95 2.49 3.12(3) 123 yes
    C8 H8A Cl1A . 0.99 2.35 3.01(3) 123 yes
    C13 H13 O1 . 0.95 2.45 3.367(3) 163 yes
    C16 H16 F1A 4_575 0.95 2.50 3.35(3) 149 yes
_shelx_space_group_comment
;
The symmetry employed for this shelxl refinement is uniquely defined
by the following loop, which should always be used as a source of
symmetry information in preference to the above space-group names.
They are only intended as comments.
;
_shelx_estimated_absorpt_T_min     0.881
_shelx_estimated_absorpt_T_max     0.951
_shelx_hkl_file
;
   0   0  -1   -0.70    0.60
   0   0  -1    0.40    0.80
   0   0  -1    0.40    0.80
   0   0  -1   -0.30    0.70
   0   0   1    0.50    0.60
   0   0   1   -1.90    0.80
   0   0   1    0.80    0.80
   0   0   1   -0.60    0.50
   0   0  -2  310.27   11.20
   0   0  -2  337.87   11.60
   0   0  -3    2.00    2.80
   0   0  -3    2.40    3.50
   0   0   3   -4.50    2.70
   0   0  -3   -2.10    2.80
   0   0  -3    1.40    2.60
   0   0   3   -0.60    2.60
   0   0   3    2.50    3.00
   0   0   3    4.20    3.60
   0   0   4   50.59    5.80
   0   0  -4   42.70    6.10
   0   0  -4   48.60    6.60
   0   0   4   54.99    6.70
   0   0  -4   45.10    5.50
   0   0   4   46.00    6.60
   0   0  -4   37.80    6.10
   0   0   4   43.60    6.00
   0   0   5    7.00    4.80
   0   0   5    2.60    3.90
   0   0  -5    3.70    4.70
   0   0   5    0.70    3.70
   0   0  -5   -0.30    4.10
   0   0   5   -1.70    4.00
   0   0  -5    0.90    4.00
   0   0   6  326.77   16.90
   0   0  -6  334.27   17.00
   0   0   6  311.97   16.40
   0   0  -6  332.97   17.80
   0   0   6  336.67   14.70
   0   0  -6  330.67   15.20
   0   0   6  333.97   17.90
   0   0   6  364.96   15.70
   0   0   7    6.20    6.00
   0   0  -7   -3.60    5.50
   0   0  -7    4.70    5.70
   0   0   7   -2.00    4.80
   0   0   7    0.80    4.90
   0   0   7    0.30    4.20
   0   0  -7    2.50    5.00
   0   0   7    2.60    4.90
   0   0   8 2171.78   64.99
   0   0   8 2050.89   61.09
   0   0   8 1995.40   69.99
   0   0   8 2033.30   62.29
   0   0  -8 2011.80   64.99
   0   0  -8 2167.88   67.29
   0   0  -8 2054.59   62.19
   0   0   8 2039.30   65.49
   0   0   9    4.80    5.00
   0   0  -9   -2.30    5.20
   0   0  -9    2.80    7.90
   0   0   9   -2.00    6.50
   0   0   9    6.20    6.10
   0   0   9   -0.20    6.60
   0   0  10  264.07   16.20
   0   0  10  282.07   20.90
   0   0 -10  275.47   23.40
   0   0 -10  264.97   16.80
   0   0  10  268.17   17.90
   0   0 -10  274.87   17.90
   0   0 -11   -9.50    6.90
   0   0 -11   -8.30    8.00
   0   0  11   12.60    9.60
   0   0 -11    1.00    7.00
   0   0  11   -4.10    5.70
   0   0 -12   39.90   13.30
   0   0 -12   35.80    9.30
   0   0  12   31.10   11.80
   0   0  12   22.70    8.70
   0   0  13   -3.10   10.30
   0   0  13   -3.20    7.20
   0   0 -13   -9.80    6.90
   0   0 -13    2.90   10.50
   0   0  14  106.89   19.00
   0   0 -14   90.79   19.20
   0   0  14   98.59   13.90
   0   0 -14  127.09   16.60
   0   0  15    2.70    9.20
   0   0 -15    2.50    9.10
   0   0  15   19.50   13.50
   0   0 -15    3.10   10.60
   0   0 -16   50.89   14.90
   0   0 -16   95.19   20.50
   0   0  16   74.89   19.80
   0   0  17    5.70   15.50
   0   0 -17   -4.60   12.00
   0   1   0   -3.20    2.00
   0   1   0   -1.40    1.50
   0   1   0    2.00    1.70
   0   1   0   -0.20    2.30
   0  -1   0    0.10    1.50
   0  -1   0   -1.30    2.10
   0  -1   0   -2.60    1.60
   0  -1   0   -0.70    1.50
   0   1  -1   -2.40    2.20
   0   1   1   -2.10    1.30
   0   1   1   -0.10    2.50
   0   1  -1    0.80    2.40
   0   1  -1   -0.90    2.20
   0   1   1    4.40    2.70
   0   1   1    1.00    2.40
   0   1  -1    3.20    2.50
   0  -1  -1    3.40    2.50
   0  -1   1   -0.90    1.90
   0  -1   1    2.40    1.90
   0  -1   1    1.10    1.90
   0  -1   1    5.50    2.80
   0  -1  -1   -2.10    2.20
   0  -1  -1    0.00    1.60
   0  -1   1   -0.20    1.60
   0  -1   1    2.30    2.50
   0  -1  -1    2.30    2.70
   0   1   2 4951.70  128.79
   0   1  -2 4869.91  127.29
   0   1  -2 4915.41  128.29
   0   1  -2 4902.21  127.89
   0   1  -2 4872.41  128.69
   0   1   2 4778.32  126.79
   0   1   2 4801.52  126.59
   0   1  -2 4872.91  127.59
   0   1   2 4801.32  128.09
   0  -1  -2 4863.31  128.69
   0  -1  -2 4943.51  128.39
   0  -1   2 4902.51  127.59
   0  -1   2 4900.91  127.29
   0  -1  -2 4897.51  126.89
   0  -1   2 4752.12  128.59
   0  -1   2 4947.41  128.19
   0  -1   2 4962.80  127.99
   0   1  -3  297.37   13.20
   0   1  -3  300.07   12.40
   0   1   3  294.77   13.60
   0   1   3  287.27   12.50
   0   1  -3  291.57   13.90
   0   1  -3  294.97   12.30
   0   1   3  302.67   12.40
   0   1   3  270.87   13.30
   0   1  -3  285.57   13.50
   0  -1  -3  306.27   13.40
   0  -1   3  264.27   12.00
   0  -1   3  296.77   14.20
   0  -1  -3  306.77   12.70
   0  -1  -3  304.07   12.20
   0  -1  -3  296.97   13.20
   0  -1   3  307.07   13.50
   0  -1   3  321.47   13.20
   0   1  -4  145.99    9.90
   0   1   4  138.59    9.60
   0   1  -4  147.29    9.30
   0   1  -4  168.28   10.30
   0   1   4  152.98   10.00
   0   1  -4  169.88   11.20
   0   1   4  142.09   10.50
   0  -1  -4  135.59    9.60
   0  -1   4  152.78   11.40
   0  -1   4  144.89    9.70
   0  -1   4  143.89   10.40
   0  -1   4  138.49    9.30
   0  -1  -4  160.98   10.30
   0  -1  -4  152.28    9.50
   0  -1  -4  130.09   10.70
   0   1   5   -3.60    4.00
   0   1  -5    5.00    5.10
   0   1   5   -4.00    4.60
   0   1   5   -7.20    4.20
   0   1  -5    7.00    4.70
   0   1  -5    3.70    3.90
   0   1  -5   -1.20    5.00
   0  -1  -5    0.40    4.10
   0  -1   5   -1.20    5.30
   0  -1   5    0.50    3.70
   0  -1   5    8.50    4.50
   0  -1  -5    5.10    4.10
   0  -1  -5    0.40    3.20
   0  -1   5    1.30    3.70
   0  -1   5   -1.60    3.50
   0  -1  -5    5.00    4.30
   0  -1  -5   -7.40    4.50
   0   1  -6 3358.66   94.69
   0   1  -6 3392.46   92.79
   0   1  -6 3204.18   96.19
   0   1   6 3326.57   94.39
   0   1  -6 3315.67   96.69
   0   1   6 3394.96   96.09
   0   1   6 3401.46   95.79
   0  -1  -6 3382.56   95.89
   0  -1  -6 3406.66   94.39
   0  -1   6 3388.56   96.59
   0  -1  -6 3335.77   95.39
   0  -1  -6 3350.06   92.09
   0  -1   6 3415.16   93.69
   0  -1   6 3418.26   93.09
   0  -1  -6 3460.95   96.79
   0  -1   6 3371.56   94.49
   0  -1   6 3338.57   96.89
   0   1  -7  196.58   16.40
   0   1   7  196.08   15.90
   0   1   7  172.38   15.30
   0   1  -7  192.68   14.10
   0   1   7  169.58   13.20
   0   1  -7  179.88   12.90
   0  -1  -7  191.98   11.20
   0  -1   7  188.28   14.20
   0  -1   7  164.38   15.60
   0  -1  -7  173.48   14.80
   0  -1   7  183.08   13.10
   0  -1  -7  167.98   15.20
   0  -1  -7  155.58   13.20
   0  -1   7  169.68   11.70
   0  -1   7  175.18   13.90
   0  -1  -7  163.58   13.30
   0   1   8    0.30    5.70
   0   1  -8    5.10    6.90
   0   1  -8   12.50    6.30
   0   1   8    8.80    5.60
   0   1  -8    6.00    7.40
   0   1   8    0.80    7.10
   0  -1   8    9.70    6.30
   0  -1  -8    7.10    6.20
   0  -1   8    5.60    6.90
   0  -1  -8   16.90    5.60
   0  -1  -8   10.80    6.40
   0  -1   8   10.60    5.90
   0  -1   8   12.40    5.40
   0  -1  -8    7.90    5.80
   0  -1  -8    4.90    6.60
   0   1   9  -11.30    5.50
   0   1  -9   -2.00    5.70
   0   1  -9    9.10    6.40
   0  -1   9   11.30    8.30
   0  -1  -9   -6.10    4.60
   0  -1  -9   11.10    7.70
   0  -1  -9    2.00    5.10
   0  -1   9   -2.50    5.10
   0  -1   9    4.70    6.60
   0  -1  -9   -4.10    5.90
   0  -1  -9   -5.00    7.40
   0  -1   9    1.50    6.30
   0   1 -10   34.80   11.20
   0   1 -10   45.10   10.10
   0   1  10   36.50   10.20
   0  -1  10   27.00    7.80
   0  -1 -10   31.00    9.40
   0  -1  10   36.30   10.90
   0  -1 -10   28.50    9.90
   0  -1 -10   42.20    8.30
   0   1 -11  584.64   31.70
   0   1 -11  556.34   27.80
   0   1  11  582.94   30.10
   0  -1 -11  549.35   25.50
   0  -1  11  586.64   26.20
   0  -1 -11  534.45   31.20
   0  -1  11  562.14   32.00
   0   1  12  602.94   28.20
   0   1 -12  659.13   36.40
   0   1  12  582.44   32.90
   0   1 -12  615.44   30.30
   0  -1  12  634.14   35.30
   0  -1  12  648.54   28.90
   0  -1 -12  595.74   27.90
   0  -1 -12  599.04   33.10
   0   1 -13   24.40    9.80
   0   1 -13    5.90   12.20
   0   1  13   15.00   11.10
   0   1  13   31.30    9.80
   0  -1  13   18.40   12.60
   0  -1 -13   35.40   13.60
   0  -1  13   20.70    8.70
   0  -1 -13   38.50    9.70
   0   1 -14   14.70   13.30
   0   1  14   -1.40   11.20
   0   1  14    5.30    8.60
   0   1 -14    7.00    9.40
   0  -1 -14   15.10    9.10
   0  -1  14   13.60   12.90
   0  -1  14   14.40    9.10
   0  -1 -14   23.90   13.40
   0   1 -15   61.09   15.30
   0   1  15   65.09   17.00
   0   1  15   56.69   12.80
   0   1 -15   72.39   20.20
   0  -1  15   64.19   13.20
   0  -1  15   54.09   17.70
   0  -1 -15   94.89   20.40
   0  -1 -15   94.69   14.60
   0   1  16   13.70   15.50
   0   1 -16    1.00   12.00
   0   1 -16   44.20   19.00
   0  -1  16   26.40   15.40
   0  -1 -16   -0.80   10.80
   0   1 -17  -17.60   11.40
   0   1 -17  -10.50   13.20
   0   1  17    4.70   15.60
   0  -1 -17    2.00   16.00
   0  -1  17    9.50   16.40
   0   2   0 9903.41  254.27
   0   2   0 9511.95  250.97
   0   2   0 9638.83  253.67
   0   2   0 9999.00  253.07
   0  -2   0 9825.12  251.17
   0  -2   0 9781.72  254.07
   0  -2   0 9788.12  253.97
   0  -2   0 9497.85  252.57
   0   2   1  942.41   30.00
   0   2   1  949.60   29.90
   0   2   1  951.10   32.40
   0   2  -1  981.10   31.80
   0   2  -1  910.51   31.20
   0   2  -1  966.70   31.40
   0   2  -1  942.61   30.80
   0   2   1  949.11   31.70
   0   2  -1  921.81   28.20
   0  -2  -1  940.41   31.80
   0  -2   1  959.90   31.20
   0  -2   1  986.70   32.00
   0  -2   1  951.70   31.00
   0  -2  -1  956.40   29.80
   0  -2  -1  943.91   31.90
   0  -2  -1  928.41   29.80
   0  -2   1  950.70   28.40
   0   2  -2  573.84   22.30
   0   2   2  593.74   21.80
   0   2   2  560.44   19.10
   0   2  -2  600.94   22.30
   0   2  -2  569.64   21.90
   0   2   2  553.74   23.00
   0   2   2  563.34   22.20
   0   2  -2  583.14   21.80
   0  -2   2  575.04   22.00
   0  -2  -2  583.64   21.30
   0  -2  -2  578.44   19.90
   0  -2   2  596.74   21.40
   0  -2   2  576.64   21.60
   0  -2  -2  589.54   19.20
   0  -2  -2  582.44   22.40
   0  -2   2  558.54   18.70
   0  -2  -2  568.74   22.70
   0  -2   2  602.64   22.40
   0  -2   2  573.74   20.30
   0   2   3    2.70    5.20
   0   2  -3    1.60    4.90
   0   2   3   -9.70    4.20
   0   2  -3   -0.10    3.70
   0   2  -3    8.60    4.60
   0   2  -3    3.60    4.80
   0   2   3    1.40    3.90
   0   2   3    6.70    4.10
   0   2  -3    9.80    4.70
   0  -2   3    4.70    4.90
   0  -2  -3   -3.90    4.60
   0  -2   3    2.00    3.90
   0  -2  -3   -1.10    3.50
   0  -2  -3    8.50    4.10
   0  -2   3    8.00    4.40
   0  -2   3    1.00    5.00
   0  -2   3    0.50    4.70
   0   2  -4   21.40    5.70
   0   2   4   17.20    5.00
   0   2   4    8.70    6.20
   0   2  -4   12.80    4.90
   0   2  -4   26.30    6.70
   0   2   4   21.10    6.00
   0   2   4   17.30    5.80
   0   2   4   13.50    4.90
   0   2  -4   11.40    5.70
   0   2  -4   14.90    6.50
   0  -2   4   15.00    5.70
   0  -2  -4   15.60    5.30
   0  -2  -4   13.10    4.80
   0  -2   4   26.10    6.50
   0  -2  -4   12.60    6.00
   0  -2   4   19.80    5.80
   0  -2   4    7.80    6.10
   0   2   5   22.60    6.50
   0   2  -5   11.80    5.70
   0   2   5   17.80    5.80
   0   2   5    8.00    5.00
   0   2  -5    9.60    5.00
   0   2  -5   13.60    6.50
   0   2  -5   17.60    6.20
   0   2  -5   15.60    6.00
   0   2   5   17.90    5.90
   0   2   5   16.80    5.60
   0  -2  -5   22.30    6.20
   0  -2   5   23.20    6.80
   0  -2   5   18.40    6.40
   0  -2   5   11.80    5.40
   0  -2   5    3.40    5.40
   0  -2  -5   11.60    6.60
   0  -2  -5   11.00    5.40
   0   2  -6  128.09   13.70
   0   2   6  110.09   10.50
   0   2   6   78.39   12.50
   0   2  -6   94.49   10.40
   0   2  -6  108.39   12.30
   0   2   6  109.39   11.40
   0   2  -6  136.69   12.90
   0   2  -6  105.09   10.50
   0   2   6  118.79   12.40
   0  -2  -6  113.19   10.50
   0  -2  -6   98.19   12.10
   0  -2  -6  128.39   12.10
   0  -2   6  114.29   10.80
   0  -2   6  127.09   12.50
   0  -2  -6  110.79   12.80
   0  -2   6  102.49   12.80
   0  -2   6  123.09   12.20
   0   2  -7   54.49   10.40
   0   2   7   45.70    8.20
   0   2  -7   48.50    8.60
   0   2  -7   32.50    7.30
   0   2   7   31.00    8.30
   0   2  -7   42.90   11.00
   0   2  -7   54.09    9.70
   0   2   7   31.10    9.80
   0  -2  -7   39.10    7.40
   0  -2   7   51.09    9.10
   0  -2  -7   32.70    8.10
   0  -2  -7   46.60   10.10
   0  -2  -7   48.80    9.90
   0  -2   7   43.00    9.00
   0  -2   7   40.50    9.80
   0  -2  -7   45.00    6.90
   0  -2   7   51.29    8.60
   0   2   8   -2.20    6.10
   0   2  -8    3.70    5.10
   0   2  -8    3.30    6.60
   0   2  -8    0.70    6.30
   0   2  -8   14.50    8.20
   0   2   8    5.30    7.90
   0  -2  -8   11.10    7.00
   0  -2   8    5.30    5.30
   0  -2   8    5.10    7.70
   0  -2  -8    2.60    5.90
   0  -2  -8    5.20    7.80
   0  -2   8    3.80    5.60
   0  -2  -8    3.40    4.70
   0  -2   8    7.10    7.20
   0  -2  -8   -3.10    6.60
   0   2  -9  787.02   33.80
   0   2  -9  771.72   31.40
   0   2   9  810.92   33.10
   0   2  -9  797.82   36.20
   0   2  -9  788.42   31.20
   0  -2   9  780.52   36.50
   0  -2   9  741.63   30.70
   0  -2   9  754.42   30.40
   0  -2  -9  741.43   35.20
   0  -2  -9  694.73   31.20
   0  -2  -9  746.53   28.80
   0  -2  -9  769.02   34.00
   0   2 -10    7.30    7.90
   0   2  10   17.80    8.00
   0   2 -10   11.30   10.50
   0   2 -10   19.50    7.90
   0  -2  10   25.40    8.20
   0  -2 -10   13.50    6.20
   0  -2 -10   14.60    8.70
   0  -2  10   15.40   10.60
   0  -2  10   17.90    8.80
   0  -2 -10   36.20   11.90
   0   2 -11  370.06   30.10
   0   2 -11  362.56   22.20
   0   2 -11  306.07   22.40
   0   2  11  323.97   23.20
   0  -2  11  344.67   21.00
   0  -2 -11  336.87   24.20
   0  -2  11  303.17   28.00
   0  -2 -11  326.87   27.80
   0  -2 -11  363.96   19.30
   0   2 -12    7.30    8.90
   0   2  12    2.70    9.80
   0   2 -12    8.70   10.60
   0   2 -12   15.40    9.40
   0  -2  12    0.70    7.60
   0  -2 -12    1.20    6.60
   0  -2 -12   19.20   10.40
   0  -2  12   -6.50    9.80
   0   2 -13  507.95   34.30
   0   2  13  443.46   29.70
   0   2 -13  451.15   28.70
   0   2 -13  449.26   26.80
   0  -2  13  442.36   25.30
   0  -2  13  475.35   33.30
   0  -2 -13  432.56   23.50
   0  -2 -13  428.06   30.60
   0   2  14    0.90   11.50
   0   2 -14   24.10   12.00
   0   2 -14    7.00   12.80
   0   2 -14   10.90   12.20
   0  -2  14    8.50   12.80
   0  -2  14   18.90   10.00
   0  -2 -14    9.10    8.50
   0  -2 -14    1.00   11.30
   0   2  15   38.70   15.40
   0   2 -15   23.90   13.80
   0   2  15   13.90   10.70
   0   2 -15   26.50   15.00
   0   2 -15   14.90   13.00
   0  -2  15   27.40   15.60
   0  -2 -15   19.10   14.20
   0  -2  15   41.00   12.30
   0   2 -16   -5.10   13.70
   0   2  16    4.50   12.70
   0   2 -16   19.10   15.90
   0  -2  16   -5.00   14.30
   0  -2 -16  -10.50   13.70
   0   2  17  165.08   26.90
   0   2 -17  140.19   23.40
   0   2 -17  152.08   28.50
   0  -2  17  102.19   26.70
   0  -2 -17  113.99   25.20
   0   3   0    3.90    4.20
   0   3   0   -2.00    4.70
   0   3   0   -2.70    4.40
   0   3   0   -2.10    5.90
   0   3   0   -3.60    5.80
   0  -3   0    3.70    4.90
   0  -3   0   -2.60    3.90
   0  -3   0    4.50    6.00
   0  -3   0    1.90    5.50
   0   3  -1    8.80    5.60
   0   3  -1   -6.70    4.80
   0   3  -1    8.90    5.30
   0   3   1    1.90    6.50
   0   3  -1   -1.20    3.80
   0   3   1    0.40    4.60
   0   3  -1    7.30    6.20
   0   3   1    3.80    6.60
   0   3   1  -16.00    4.20
   0  -3   1    0.50    4.20
   0  -3   1    5.90    4.60
   0  -3  -1    9.00    6.20
   0  -3  -1   -3.20    5.80
   0  -3  -1    0.50    4.30
   0  -3   1    4.80    6.50
   0  -3   1   -1.50    5.00
   0  -3  -1    8.60    5.10
   0   3  -2  554.94   24.20
   0   3   2  498.05   23.10
   0   3  -2  554.54   19.80
   0   3  -2  561.94   23.70
   0   3   2  507.75   25.00
   0   3  -2  538.95   23.70
   0   3  -2  524.25   23.20
   0   3   2  548.55   22.60
   0  -3   2  544.35   23.30
   0  -3  -2  544.55   24.60
   0  -3   2  554.34   24.40
   0  -3  -2  534.75   22.60
   0  -3   2  566.94   19.80
   0  -3   2  521.15   23.20
   0  -3  -2  556.34   19.40
   0  -3  -2  521.05   21.30
   0  -3  -2  529.15   24.40
   0  -3   2  549.74   20.80
   0   3   3  177.38   12.80
   0   3   3  172.48   16.20
   0   3  -3  127.79   12.90
   0   3  -3  171.38   15.00
   0   3  -3  151.28   13.80
   0   3  -3  173.38   13.10
   0   3   3  169.18   13.50
   0  -3  -3  160.58   10.60
   0  -3   3  139.69   11.70
   0  -3   3  157.08    9.60
   0  -3  -3  170.78   10.10
   0  -3  -3  128.79   12.20
   0  -3   3  169.28   14.60
   0  -3   3  170.08   11.50
   0  -3   3  160.58   14.30
   0  -3  -3  159.18   15.40
   0  -3   3  186.68   12.70
   0   3   4    9.10    6.40
   0   3  -4    2.30    5.90
   0   3  -4    1.80    5.40
   0   3  -4    6.60    5.40
   0   3   4    4.80    6.50
   0   3  -4    4.70    6.10
   0   3   4    1.50    4.20
   0   3   4    0.00    6.30
   0  -3  -4   12.40    7.70
   0  -3   4    0.80    6.10
   0  -3   4    2.00    5.80
   0  -3   4    0.30    5.20
   0  -3  -4    2.20    5.10
   0  -3  -4    7.40    4.30
   0  -3   4    5.40    4.00
   0  -3   4   20.20    6.20
   0  -3   4    2.60    6.40
   0  -3  -4    3.70    6.40
   0   3   5   51.39   10.00
   0   3   5   33.40    6.90
   0   3  -5   41.80    9.50
   0   3   5   19.30    9.10
   0   3  -5   41.20    9.40
   0   3   5   40.20    9.00
   0   3   5   37.90    7.10
   0   3  -5   48.60    8.50
   0   3  -5   63.29    9.70
   0  -3   5   44.20    7.90
   0  -3   5   49.60    9.40
   0  -3   5   47.80    9.60
   0  -3  -5   48.90    7.90
   0  -3  -5   50.79    9.10
   0  -3  -5   33.00    9.20
   0  -3   5   50.39    9.70
   0  -3   5   53.29    9.10
   0   3  -6   -5.80    5.60
   0   3  -6    2.60    5.50
   0   3   6   -0.40    6.00
   0   3  -6   -0.80    6.60
   0   3   6   -3.40    7.10
   0   3   6   -4.30    4.60
   0   3   6    6.60    6.50
   0   3  -6    0.40    6.20
   0  -3   6    0.00    6.60
   0  -3  -6   -0.40    5.50
   0  -3   6    5.70    6.20
   0  -3  -6    5.10    6.90
   0  -3   6    1.40    5.70
   0  -3  -6    5.70    5.40
   0   3   7  104.39   15.20
   0   3   7   99.99   12.60
   0   3  -7   78.19   12.20
   0   3  -7   76.59   11.40
   0   3   7   82.69   10.60
   0   3   7   89.39   11.80
   0   3  -7   92.89   13.10
   0   3  -7   90.89   11.60
   0  -3  -7  100.39   11.80
   0  -3   7   93.49   12.80
   0  -3  -7   79.89   12.30
   0  -3   7   87.79   13.80
   0   3   8    8.10    7.30
   0   3  -8   -1.30    5.40
   0   3   8   -1.10    6.60
   0   3   8   14.50    7.90
   0   3  -8   -8.00    7.10
   0   3  -8    1.40    7.20
   0   3  -8    1.70    7.10
   0  -3   8    2.60    8.20
   0  -3  -8    3.20    6.30
   0  -3  -8    9.20    7.60
   0  -3   8    5.80    7.80
   0   3   9   -3.10    5.80
   0   3   9   -0.90    7.80
   0   3  -9   -3.50    7.30
   0   3  -9   16.70    9.70
   0   3  -9    5.60    7.10
   0   3  -9   -1.80    7.20
   0  -3   9    1.40    5.80
   0  -3  -9    4.50    5.40
   0  -3  -9   -1.50    7.10
   0  -3   9   -6.80    8.50
   0  -3  -9    3.50    7.00
   0  -3   9   -2.70    5.60
   0   3 -10  330.77   21.50
   0   3 -10  324.97   23.90
   0   3 -10  380.86   26.70
   0   3  10  321.97   21.70
   0  -3  10  302.37   21.60
   0  -3  10  345.57   29.80
   0  -3 -10  317.67   27.50
   0  -3 -10  372.46   19.00
   0  -3  10  341.37   20.80
   0  -3 -10  334.77   22.60
   0   3 -11  517.45   27.60
   0   3  11  516.25   28.80
   0   3 -11  541.05   33.70
   0   3 -11  560.94   31.50
   0  -3 -11  568.74   30.90
   0  -3  11  552.34   34.40
   0  -3 -11  508.65   24.80
   0  -3  11  561.74   29.00
   0  -3 -11  533.95   33.50
   0   3  12  168.88   19.00
   0   3 -12  192.78   20.00
   0   3 -12  171.18   21.00
   0   3 -12  181.68   23.90
   0  -3 -12  168.58   15.80
   0  -3  12  219.68   26.70
   0  -3 -12  183.78   23.70
   0  -3  12  173.08   18.90
   0  -3 -12  174.88   20.90
   0   3 -13   99.59   16.60
   0   3 -13   87.19   17.40
   0   3  13   81.09   15.90
   0   3 -13   73.99   16.50
   0  -3  13  102.19   20.50
   0  -3  13   93.39   15.00
   0  -3 -13   95.29   19.50
   0  -3 -13   93.39   12.90
   0  -3 -13   71.09   15.80
   0   3 -14   -7.30   12.90
   0   3 -14    1.40   11.60
   0   3  14   18.40   13.10
   0   3 -14    5.90   12.60
   0  -3  14    2.60   10.40
   0  -3 -14   20.00   13.00
   0  -3  14   24.10   15.70
   0   3  15   11.90   13.50
   0   3 -15   28.50   14.40
   0   3 -15   13.10   14.70
   0  -3 -15    7.40   12.80
   0  -3  15   33.20   17.80
   0  -3  15   28.50   14.30
   0   3 -16   -0.80   17.80
   0   3  16    9.30   15.30
   0   3 -16   -7.60   16.60
   0  -3 -16   18.20   16.50
   0  -3  16   37.70   20.90
   0   4   0 1209.78   44.50
   0   4   0 1153.98   43.30
   0   4   0 1140.89   41.30
   0   4   0 1113.09   40.20
   0   4   0 1125.09   38.60
   0  -4   0 1171.48   43.50
   0  -4   0 1165.58   39.20
   0  -4   0 1146.29   43.30
   0  -4   0 1233.88   42.00
   0   4   1  966.70   34.10
   0   4   1  938.31   38.90
   0   4  -1  897.71   32.20
   0   4  -1  916.71   36.50
   0   4  -1  931.81   37.00
   0   4  -1  929.81   35.20
   0   4  -1  902.01   37.00
   0   4   1  943.11   35.20
   0   4   1  941.71   37.60
   0  -4  -1  900.81   37.30
   0  -4  -1  949.80   35.00
   0  -4   1  916.71   36.60
   0  -4   1  867.81   36.50
   0  -4  -1  898.01   33.60
   0  -4   1  938.31   35.80
   0  -4  -1  944.21   37.40
   0  -4   1  991.10   32.70
   0   4   2  295.57   18.00
   0   4   2  327.77   21.90
   0   4  -2  327.57   16.00
   0   4  -2  282.17   18.40
   0   4   2  293.37   20.30
   0   4  -2  337.97   20.50
   0   4  -2  306.77   19.80
   0   4  -2  360.36   21.30
   0  -4  -2  324.17   18.40
   0  -4  -2  313.77   20.90
   0  -4   2  318.87   19.40
   0  -4  -2  315.27   14.70
   0  -4  -2  337.27   20.80
   0  -4   2  337.77   21.20
   0  -4  -2  320.37   17.80
   0  -4   2  317.97   16.20
   0  -4   2  313.37   15.60
   0  -4   2  321.57   19.40
   0   4  -3   84.39   13.10
   0   4   3  122.39   15.70
   0   4  -3   76.19   11.80
   0   4  -3  115.09   14.30
   0   4  -3  101.09   12.70
   0   4   3  128.19   13.80
   0   4   3   96.19   13.30
   0  -4   3  113.29   10.10
   0  -4  -3  109.19   12.80
   0  -4   3  121.19   13.90
   0  -4   3  124.79   14.60
   0  -4   3   97.99   10.90
   0  -4  -3   99.99   13.50
   0  -4  -3  108.19   11.80
   0  -4  -3  119.29    9.80
   0   4   4   27.80   10.60
   0   4  -4   31.90    9.00
   0   4   4   21.30    8.90
   0   4  -4   36.60   10.20
   0   4  -4   53.49   11.20
   0  -4  -4   32.60    7.40
   0  -4  -4   43.00    9.70
   0  -4   4   42.90    8.60
   0  -4   4   50.49   10.50
   0  -4   4   29.40    9.20
   0  -4  -4   42.20    7.20
   0  -4   4   39.50    6.30
   0  -4   4   32.80    8.70
   0   4   5   16.00    9.90
   0   4  -5    9.40    7.30
   0   4  -5    4.20    8.30
   0  -4  -5   17.50    8.30
   0  -4   5   27.90    8.80
   0  -4   5   16.30    8.80
   0  -4   5   15.10    7.20
   0  -4   5    6.00    7.40
   0  -4  -5   12.50    5.70
   0  -4  -5   15.50    6.00
   0  -4   5   10.60    4.70
   0   4   6    1.10    5.80
   0   4   6  -16.00    7.40
   0   4  -6  -13.20    5.60
   0   4  -6   10.00    9.20
   0   4   6   -7.60    5.10
   0  -4   6    7.60    6.60
   0  -4  -6   -5.70    5.50
   0  -4   6    0.30    7.40
   0  -4   6   -7.80    7.80
   0  -4  -6    1.50    5.60
   0  -4  -6    5.00    6.20
   0  -4   6   -0.40    4.10
   0   4  -7   21.40   10.40
   0   4  -7   17.60    7.90
   0   4   7   10.40    8.10
   0   4   7   27.30   10.00
   0   4   7    6.60    6.60
   0  -4   7   16.90    8.20
   0  -4  -7   35.10   11.20
   0  -4   7   14.40   10.00
   0  -4  -7    3.50    5.70
   0  -4   7   20.60    6.10
   0  -4  -7   16.70    7.00
   0   4  -8  448.96   24.30
   0   4   8  420.26   28.90
   0   4  -8  475.45   27.50
   0   4   8  454.45   23.40
   0  -4  -8  384.96   27.00
   0  -4  -8  478.75   24.60
   0  -4   8  449.76   29.30
   0  -4   8  407.26   25.20
   0   4   9   93.69   12.90
   0   4  -9  100.09   14.60
   0   4  -9   85.49   16.10
   0  -4  -9   85.09   13.00
   0  -4  -9   94.59   15.60
   0  -4   9   88.99   14.90
   0  -4   9   94.59   17.70
   0   4 -10   -5.90    7.20
   0   4 -10   19.20   12.10
   0   4  10    1.80    8.40
   0   4 -10  -13.30    8.30
   0  -4  10   13.90   11.70
   0  -4 -10   -4.40    7.10
   0  -4  10    9.90    8.90
   0  -4 -10    0.50    7.50
   0   4 -11   10.30   12.30
   0   4 -11   23.90   10.80
   0   4  11   47.80   11.60
   0   4 -11   -0.10   10.60
   0  -4 -11   24.30   13.00
   0  -4 -11    7.40    9.90
   0  -4  11   18.60   13.40
   0  -4  11    7.50    9.30
   0  -4 -11   22.00    8.70
   0   4 -12   23.60   13.60
   0   4  12   -1.10    9.90
   0   4 -12    8.70   13.10
   0   4 -12   14.30   11.40
   0  -4  12   18.60   14.80
   0  -4 -12   12.20   13.30
   0  -4 -12   14.60   10.80
   0  -4  12    3.50    9.60
   0  -4 -12    8.30    8.10
   0   4 -13   78.99   16.10
   0   4 -13   65.89   17.40
   0   4 -13   76.59   19.50
   0   4  13   71.29   16.20
   0  -4  13   71.49   20.20
   0  -4  13   83.49   16.80
   0  -4 -13   48.60   15.20
   0  -4 -13   54.39   15.50
   0   4 -14   16.90   15.60
   0   4  14   20.60   13.10
   0   4 -14   17.00   15.10
   0  -4 -14    6.50   12.40
   0  -4 -14   21.70   16.80
   0  -4  14    9.60   11.80
   0  -4  14   33.50   17.80
   0   4 -15  102.49   21.90
   0   4  15   44.60   16.70
   0   4 -15   24.90   18.80
   0  -4 -15   65.09   19.20
   0  -4  15   62.39   22.70
   0   4 -16   68.89   22.70
   0  -4  16  181.78   31.80
   0  -4 -16  123.89   24.10
   0   5   0   15.30    7.40
   0   5   0    4.50    8.60
   0   5   0   -5.50    6.60
   0   5   0   -0.70    7.50
   0  -5   0   -6.50    7.20
   0  -5   0    2.30    5.70
   0   5  -1  173.28   19.60
   0   5  -1  171.18   14.70
   0   5  -1  178.68   18.80
   0   5  -1  150.28   16.30
   0   5   1  157.48   15.50
   0   5   1  142.89   15.20
   0   5   1  167.38   20.30
   0  -5  -1  139.59   14.60
   0  -5  -1  185.98   20.30
   0  -5   1  150.08   18.40
   0  -5   1  189.18   15.50
   0   5  -2  305.07   22.20
   0   5  -2  309.97   22.40
   0   5   2  264.47   24.70
   0   5  -2  271.47   16.10
   0  -5   2  275.07   16.00
   0  -5   2  328.67   23.60
   0  -5  -2  247.08   18.30
   0  -5  -2  274.57   14.80
   0  -5  -2  261.37   23.70
   0  -5   2  280.67   16.60
   0   5  -3   -5.30    8.00
   0   5   3    1.60   10.10
   0   5  -3    0.70    8.60
   0  -5   3    4.00    5.20
   0  -5  -3   -4.00    7.50
   0  -5  -3    4.70    7.40
   0  -5  -3    2.90    5.00
   0  -5   3    2.80    6.20
   0  -5   3    6.60    9.10
   0  -5  -3   12.90    8.50
   0   5  -4  281.17   21.40
   0   5   4  285.37   22.30
   0   5  -4  256.97   23.10
   0  -5  -4  252.87   22.00
   0  -5   4  288.77   16.00
   0  -5  -4  261.47   15.00
   0  -5   4  278.97   24.30
   0  -5  -4  277.97   18.50
   0  -5   4  293.27   18.30
   0   5   5   39.80   13.90
   0   5  -5   30.00   11.40
   0   5  -5   28.80   10.90
   0  -5  -5   27.40    8.90
   0  -5  -5   26.60    7.20
   0  -5   5   32.10   10.80
   0  -5  -5   56.79   12.20
   0  -5   5   35.60    7.30
   0   5   6  117.09   13.70
   0   5  -6  126.79   17.40
   0   5   6  162.68   21.10
   0   5  -6  132.39   17.70
   0  -5  -6  155.98   15.60
   0  -5  -6  129.99   17.50
   0  -5   6  137.49   12.50
   0  -5   6  159.48   20.50
   0  -5   6  114.79   16.80
   0  -5  -6  124.59   13.20
   0   5  -7   98.99   15.10
   0   5   7   95.09   18.60
   0   5   7   79.99   12.10
   0   5  -7  105.59   17.50
   0  -5  -7   93.79   12.20
   0  -5  -7  134.99   18.30
   0  -5   7   84.29   17.40
   0  -5   7   98.69   16.80
   0  -5   7  116.39   11.60
   0  -5  -7   97.39   13.30
   0   5   8   90.29   13.00
   0   5  -8   82.09   16.70
   0   5   8   70.19   15.60
   0   5  -8   79.39   15.20
   0  -5  -8   69.09   15.50
   0  -5   8   63.89   14.10
   0  -5   8   83.39   10.30
   0  -5  -8   93.89   12.80
   0  -5   8   94.79   18.00
   0  -5  -8  105.59   14.40
   0   5  -9    3.20   10.30
   0   5   9   10.40   12.70
   0   5   9   11.10    9.10
   0   5  -9  -11.20    9.80
   0  -5   9    5.30    6.20
   0  -5   9    0.40   11.30
   0  -5   9    5.20    9.40
   0  -5  -9    2.00    8.90
   0  -5  -9   -1.50    6.90
   0  -5  -9   -1.30   10.50
   0   5 -10  352.86   25.80
   0   5 -10  327.97   31.40
   0   5  10  369.46   24.50
   0  -5  10  388.16   20.80
   0  -5 -10  375.06   25.20
   0  -5 -10  394.36   28.90
   0  -5  10  333.97   26.30
   0  -5  10  402.06   36.60
   0   5  11   18.60   11.40
   0   5 -11   53.29   17.10
   0   5 -11   30.00   12.70
   0  -5  11   25.10   13.40
   0  -5  11   23.90   14.80
   0  -5 -11   12.70   10.90
   0  -5 -11   30.00   14.90
   0  -5  11   22.30    8.70
   0   5  12   -1.30   10.90
   0   5 -12    6.80   12.30
   0   5 -12   -6.90   12.40
   0  -5  12   10.80   12.50
   0  -5 -12   -5.40   10.10
   0  -5  12   20.30   16.30
   0  -5 -12   -4.20   13.30
   0   5 -13    4.00   13.80
   0   5  13    6.20   12.00
   0  -5  13    0.20   12.20
   0  -5 -13   -6.10   11.10
   0  -5  13   -2.20   15.30
   0  -5 -13   26.50   13.40
   0   5 -14  -10.90   15.30
   0  -5 -14    5.30   16.90
   0  -5  14    0.60   17.60
   0  -5 -14   30.10   15.20
   0  -5  14    4.80   12.90
   0   5 -15   -0.40   18.90
   0  -5  15  -10.80   18.10
   0  -5 -15  -14.30   12.30
   0   6   0  274.17   23.90
   0   6   0  262.77   26.50
   0  -6   0  281.47   26.60
   0  -6   0  212.98   19.40
   0   6  -1  324.27   27.20
   0   6   1  382.26   27.30
   0   6  -1  343.27   25.30
   0   6  -1  333.77   25.30
   0  -6   1  337.67   29.60
   0  -6   1  369.96   20.90
   0  -6  -1  340.37   22.00
   0  -6   1  337.17   19.20
   0  -6  -1  343.97   30.50
   0   6  -2  146.49   14.60
   0   6  -2  176.68   22.10
   0   6  -2  138.49   18.90
   0   6   2  154.28   20.90
   0  -6  -2  125.99   16.10
   0  -6   2  171.58   15.30
   0  -6  -2  147.49   13.00
   0  -6   2  145.89   14.50
   0  -6   2  141.89   18.90
   0  -6  -2  130.89   18.90
   0   6  -3    8.80   10.90
   0   6  -3   19.00   12.40
   0   6   3   91.19   18.70
   0  -6  -3   23.80   11.60
   0  -6   3   23.30    8.90
   0  -6  -3    3.50    8.10
   0  -6   3   12.50   10.30
   0  -6  -3    3.50    5.20
   0  -6   3    9.50    6.80
   0   6   4   15.20   13.00
   0   6  -4   -7.30    9.60
   0   6  -4   11.20   11.00
   0  -6   4   -2.70    5.60
   0  -6  -4    7.50    8.70
   0  -6   4   10.40   10.60
   0  -6  -4   11.50    6.10
   0   6  -5   24.30   12.80
   0   6   5   19.30   14.40
   0   6  -5   26.90   13.20
   0  -6   5   23.60   12.20
   0  -6  -5   13.20    7.10
   0  -6   5    7.20    6.40
   0  -6  -5   10.80    9.50
   0   6  -6   58.99   14.30
   0   6   6   40.50   17.00
   0   6  -6   28.10   13.80
   0  -6   6   45.70    9.00
   0  -6   6   53.29   14.50
   0  -6  -6   59.49   14.60
   0  -6  -6   39.90    9.30
   0   6   7  192.88   26.40
   0   6   7  180.98   18.50
   0   6  -7  260.67   25.40
   0   6  -7  194.48   24.30
   0  -6   7  196.08   15.80
   0  -6   7  219.08   24.80
   0  -6  -7  216.38   18.10
   0  -6  -7  239.38   25.60
   0   6   8    6.70   11.80
   0   6  -8    0.60   11.20
   0   6   8  -12.10    8.70
   0   6  -8    6.90   12.80
   0  -6  -8   -3.50   10.10
   0  -6  -8    7.10    8.00
   0  -6   8    3.50    6.60
   0  -6   8  -14.80   10.50
   0   6   9   78.29   14.10
   0   6  -9   68.09   18.00
   0   6  -9   96.09   17.50
   0   6   9   88.89   22.30
   0  -6  -9   75.49   16.70
   0  -6  -9   79.39   14.40
   0  -6   9  100.99   19.20
   0  -6   9   90.09   11.70
   0   6  10    3.60   16.40
   0   6 -10   10.90   12.40
   0   6  10    1.10   10.70
   0   6 -10   31.90   14.70
   0  -6  10   36.80   18.60
   0  -6 -10   39.70   11.70
   0  -6  10   20.60   14.80
   0  -6 -10   32.30   15.50
   0   6 -11   25.30   16.80
   0   6 -11   34.60   15.30
   0   6  11   23.70   13.40
   0  -6  11   35.60   15.50
   0  -6  11   42.20   19.20
   0  -6 -11   55.79   14.10
   0  -6 -11   26.10   16.40
   0   6 -12   26.00   17.90
   0  -6 -12   22.20   13.10
   0  -6 -12   23.50   16.80
   0  -6  12   47.90   18.00
   0  -6  12   59.39   21.80
   0   6 -13   27.50   18.90
   0  -6  13   35.00   18.10
   0  -6 -13   17.80   18.30
   0  -6  13   13.40   19.90
   0  -6 -13   37.70   16.10
   0   7   0    6.40   10.60
   0  -7   0   17.90   13.30
   0  -7   0    3.90    7.80
   0   7   1   94.09   21.00
   0   7  -1   71.39   16.80
   0   7  -1  120.89   22.60
   0  -7  -1   76.69   14.20
   0  -7  -1   78.69   17.90
   0  -7   1   89.19   13.30
   0  -7   1   72.59   13.00
   0  -7  -1   99.99   11.60
   0  -7   1   90.49   19.40
   0   7   2   23.50   16.40
   0   7  -2   17.10   12.80
   0   7  -2   36.40   15.50
   0  -7   2   15.90    8.10
   0  -7  -2    6.20    6.40
   0  -7   2   14.20   12.10
   0  -7  -2    7.10   12.40
   0  -7  -2    4.50    9.20
   0   7  -3   -7.90   12.50
   0   7  -3    2.90   11.90
   0   7   3   31.90   16.90
   0  -7  -3   -1.00    5.70
   0  -7   3   -0.60    7.00
   0  -7   3   15.90   10.20
   0  -7  -3    5.30    9.50
   0   7  -4  366.46   33.20
   0   7   4  389.86   31.50
   0   7  -4  379.66   34.30
   0  -7   4  353.16   21.70
   0  -7  -4  380.26   27.40
   0  -7   4  395.86   35.30
   0  -7  -4  315.17   19.00
   0   7  -5    5.80   14.10
   0   7  -5   21.60   14.30
   0   7   5   39.80   15.20
   0  -7  -5   40.30    9.20
   0  -7   5   19.30    8.50
   0  -7  -5   17.90   12.50
   0  -7   5   42.60   15.50
   0   7   6    2.50   13.40
   0   7  -6    2.60   14.30
   0   7  -6   -6.90   11.70
   0  -7   6   -9.90   11.80
   0  -7  -6   -0.40    7.10
   0  -7   6    4.30    7.40
   0  -7  -6   -3.90   10.20
   0   7  -7  -14.20   12.10
   0   7  -7  -15.50   13.20
   0   7   7    8.70   15.60
   0   7   7    1.20   10.30
   0  -7   7   -3.00   11.50
   0  -7   7    9.50    7.50
   0  -7  -7  -11.20    7.10
   0  -7  -7   -3.50    8.50
   0   7   8  -12.20   14.70
   0   7  -8  -17.80   13.50
   0   7  -8  -12.30   11.50
   0   7   8    5.20   10.90
   0  -7  -8  -13.40   11.00
   0  -7   8  -17.60   11.60
   0  -7  -8    5.20    8.30
   0   7   9   -4.40   18.00
   0   7  -9    9.50   16.60
   0   7   9   19.00   19.10
   0   7  -9  -11.90   14.30
   0  -7  -9    3.80   13.60
   0  -7   9   18.70   14.80
   0   7 -10    4.40   13.40
   0   7 -10    9.80   15.90
   0   7  10   13.70   18.60
   0  -7  10   36.70   16.50
   0  -7 -10   19.70   16.80
   0   7 -11   -9.30   17.50
   0  -7 -11  -17.50   14.50
   0  -7  11   18.50   17.00
   0   7 -12   44.90   23.40
   0  -7  12   28.00   18.60
   0  -7 -12   48.50   20.50
   0   8   0   39.10   18.50
   0  -8   0    2.80    9.10
   0  -8   0   20.80   15.50
   0  -8   0    8.20    7.90
   0   8  -1   -4.10   16.10
   0   8   1    7.00   17.20
   0  -8  -1   12.40   15.10
   0  -8  -1    8.20   11.50
   0  -8   1   -8.50    8.10
   0  -8   1   11.60   14.90
   0   8   2    6.00   13.80
   0   8  -2   38.50   19.10
   0   8  -2    7.90   14.90
   0  -8   2    3.70   15.50
   0  -8  -2   29.40   16.80
   0  -8   2   -6.80    9.20
   0  -8  -2   15.70   11.90
   0   8  -3   90.39   21.40
   0   8  -3   94.39   22.60
   0   8   3   72.79   22.90
   0  -8  -3   84.09   18.40
   0  -8   3   89.09   21.60
   0  -8   3   80.39   14.20
   0   8  -4   87.29   21.80
   0   8  -4   72.89   21.40
   0   8   4   70.89   23.00
   0  -8  -4   98.99   19.30
   0  -8   4   57.89   19.20
   0  -8   4   89.09   14.00
   0   8  -5   41.20   18.70
   0   8  -5   16.00   16.50
   0   8   5   45.00   21.10
   0  -8  -5   38.70   15.10
   0  -8   5   60.49   19.10
   0   8  -6   16.40   17.40
   0   8   6   21.40   19.90
   0   8  -6   -7.80   14.90
   0  -8  -6  -17.30   10.50
   0  -8   6  -22.10   12.80
   0   8  -7    7.60   18.00
   0   8   7   14.60   19.80
   0   8  -7  -17.70   16.00
   0  -8   7    5.10   15.10
   0  -8  -7   -8.00   12.10
   0   8  -8   18.90   19.70
   0   8   8   20.10   17.50
   0   8  -8   15.60   17.60
   0  -8   8    0.70   15.00
   0  -8  -8   66.89   19.80
   0   8  -9   11.70   19.10
   0   8   9   12.50   20.30
   0   8  -9  -10.20   18.10
   0  -8  -9   -0.70   15.00
   0  -8   9    2.60   16.90
   0   9   0    6.50   19.10
   0  -9   0  -11.40   16.70
   0  -9   0    0.90   12.50
   0   9  -1   67.29   24.20
   0   9   1   72.59   25.20
   0  -9   1   47.10   15.60
   0  -9   1   23.60   16.50
   0  -9  -1   26.30   19.10
   0  -9  -1   65.99   16.90
   0   9  -2   83.89   25.60
   0   9   2   53.89   24.60
   0  -9  -2   43.90   15.70
   0  -9   2   41.30   21.20
   0   9   3   57.99   21.60
   0   9  -3   56.89   24.40
   0  -9   3   33.80   20.50
   0  -9  -3   64.99   19.20
   0   9  -4   70.59   25.10
   0   9   4  109.89   29.50
   0   9  -4   62.89   21.70
   0  -9  -4   42.30   18.00
   0  -9   4   88.79   25.50
   0   9  -5  157.18   28.20
   0   9   5   94.69   27.60
   0   9  -5  109.39   27.40
   0  -9  -5   82.99   20.50
   0  -9   5  132.99   26.80
   0   9  -6  114.89   29.70
   0   9   6   36.50   26.10
   0   9  -6   51.99   19.60
   0  -9   6   64.59   24.00
   0  -9  -6   44.20   18.60
   1   0 -18  392.46   40.60
  -1   0  18  310.47   35.30
   1   0 -17   -0.10   15.30
  -1   0  17   13.40   14.90
   1   0 -17   -5.20   11.90
   1   0 -16  107.39   17.20
  -1   0  16  141.49   23.00
   1   0 -16  134.59   24.50
  -1   0  15    7.70    9.50
  -1   0  15    7.10   10.80
   1   0 -15   -6.30   12.60
   1   0 -15    6.60   10.10
   1   0 -14    4.60    9.40
  -1   0  14    1.60    7.00
  -1   0  14    8.20   11.60
   1   0 -14   11.80   11.70
  -1   0  13    0.10    6.30
  -1   0  13   -5.90    9.90
   1   0 -13   -3.30    6.80
   1   0 -13  -14.60    8.20
  -1   0  12   21.10   10.30
   1   0 -12   46.40   10.60
  -1   0  12   48.10    8.80
   1   0 -12   33.90   10.60
   1   0 -11    7.70    7.90
  -1   0  11    3.80    7.60
  -1   0  11   -4.30    5.30
   1   0 -11    4.30    8.60
   1   0 -10 1830.02   63.49
   1   0 -10 1781.62   58.69
  -1   0  10 1831.12   55.09
  -1   0  10 1854.81   61.99
  -1   0  10 1774.82   58.89
  -1   0   9    8.10    7.10
  -1   0   9   -4.50    3.90
   1   0  -9    5.70    5.70
   1   0  -9    2.30    6.90
   1   0  -9   -6.30    4.10
  -1   0   9    5.10    6.70
  -1   0   9   -7.20    5.50
   1   0  -8  339.97   17.40
  -1   0   8  334.67   17.40
   1   0  -8  308.67   17.80
  -1   0   8  317.27   14.70
  -1   0   8  341.87   18.10
  -1   0   8  308.27   18.40
  -1   0   8  325.37   18.60
   1   0  -8  294.57   19.20
   1   0  -7    1.40    5.50
   1   0  -7   -3.90    4.80
  -1   0   7    1.80    4.90
  -1   0   7  -12.50    5.00
  -1   0   7   -0.50    3.50
  -1   0   7   -2.40    4.50
   1   0  -7   -3.10    5.80
  -1   0   7    0.10    5.10
   1   0  -7    5.20    5.10
  -1   0   6 2258.97   65.89
   1   0  -6 2251.37   65.69
   1   0  -6 2359.96   66.59
   1   0  -6 2244.58   67.99
  -1   0   6 2251.57   67.69
  -1   0   6 2255.77   65.79
   1   0  -6 2239.98   66.29
  -1   0   6 2260.37   66.59
  -1   0   6 2362.96   62.59
   1   0  -5    1.40    4.40
   1   0  -5    4.50    5.10
   1   0  -5    0.60    3.60
  -1   0   5    4.20    4.00
  -1   0   5   -4.40    3.50
  -1   0   5   -2.20    4.60
   1   0  -5   -1.90    3.90
  -1   0   5    0.70    3.90
  -1   0   5   -1.40    2.70
   1   0  -4  208.38   10.50
  -1   0   4  228.88   11.00
  -1   0   4  224.18   11.30
   1   0  -4  212.58   11.20
  -1   0   4  230.08   10.70
  -1   0   4  220.08   10.90
   1   0  -4  210.58   10.70
   1   0  -4  205.88   11.20
  -1   0   3    1.50    2.90
   1   0  -3    4.90    3.30
  -1   0   3   -1.10    2.60
  -1   0   3    4.30    3.10
   1   0  -3   -0.60    2.70
   1   0  -3    3.80    2.70
  -1   0   3    1.00    2.60
   1   0  -3   -0.40    3.40
   1   0  -2    0.70    1.50
   1   0  -2    2.20    2.10
   1   0  -2    3.20    1.60
  -1   0   2    0.90    1.70
   1   0  -2   -0.20    1.50
  -1   0   2    1.20    1.90
  -1   0   2   -0.70    1.70
  -1   0   2    0.20    2.20
   1   0  -1   -0.50    0.70
   1   0  -1   -0.10    0.80
  -1   0   1    1.20    0.90
  -1   0   1   -0.70    0.90
  -1   0   0    0.00    0.60
   1   0   0   -0.70    0.70
   1   0   1    0.00    1.40
  -1   0  -1   -0.40    0.80
  -1   0  -1    3.30    1.80
   1   0   1   -0.30    1.60
   1   0   1    0.40    0.60
   1   0   1   -0.20    0.80
  -1   0  -1   -0.10    1.50
  -1   0  -1    0.00    0.90
   1   0   2  993.40   28.40
  -1   0  -2 1068.19   30.80
   1   0   2 1059.89   31.00
   1   0   2  982.20   30.30
  -1   0  -2 1095.69   31.10
  -1   0  -2 1053.49   28.50
  -1   0  -2 1004.80   28.40
   1   0   3    0.10    2.80
   1   0   3   -3.50    2.40
  -1   0  -3   -0.20    2.50
   1   0   3   -2.00    3.70
  -1   0  -3    0.20    2.70
  -1   0  -3    0.70    3.90
   1   0   3   -3.40    4.00
  -1   0  -3    0.80    3.20
   1   0   4  133.79    7.80
  -1   0  -4  125.79    7.60
   1   0   4  142.79    9.30
   1   0   4  145.29    9.30
  -1   0  -4  134.59    7.90
  -1   0  -4  124.59   10.40
   1   0   4  146.79   10.90
  -1   0  -4  124.49    9.30
   1   0   5   -5.70    4.80
  -1   0  -5    3.40    3.60
  -1   0  -5   -2.60    3.30
  -1   0  -5   -0.50    4.30
   1   0   5   -3.50    3.30
   1   0   5    7.80    5.00
  -1   0  -5    4.00    5.10
   1   0   5    3.90    4.10
   1   0   6  121.29    9.80
   1   0   6  101.79   11.00
   1   0   6  113.49   11.60
   1   0   6  126.29   10.70
  -1   0  -6   94.19    8.90
  -1   0  -6  125.69   12.80
  -1   0  -6  114.89    8.50
   1   0   6  133.79   12.80
  -1   0  -6  116.79   11.90
   1   0   7   -8.40    5.40
   1   0   7    2.80    4.50
  -1   0  -7    9.40    7.00
  -1   0  -7    1.30    5.80
   1   0   7    4.70    6.10
  -1   0  -7   -3.90    4.00
   1   0   7    3.90    4.70
  -1   0  -7    2.40    4.30
   1   0   7   13.50    7.20
   1   0   8   23.80    7.30
   1   0   8   35.40    9.30
  -1   0  -8   40.00    7.30
  -1   0  -8   35.70    7.10
   1   0   8   35.20    7.50
   1   0   8   46.40    9.60
  -1   0  -8   46.50   10.00
  -1   0  -8   39.50    9.70
   1   0   9   -0.80    5.10
   1   0   9    0.20    7.90
  -1   0  -9    3.30    5.40
  -1   0  -9    3.60    5.60
   1   0   9   -2.80    6.00
  -1   0  -9   -0.90    7.90
   1   0  10  111.99   12.60
  -1   0 -10  123.89   12.60
   1   0  10  103.89   15.60
  -1   0 -10  104.89   13.00
   1   0  10  117.59   12.90
  -1   0 -10   88.59   13.90
   1   0  11    1.40    7.10
  -1   0 -11  -13.80    7.20
   1   0  11   -1.60    9.20
  -1   0 -11   -2.40    5.80
  -1   0 -11    2.50    8.00
   1   0  11    1.10    6.90
  -1   0 -12  207.88   18.30
   1   0  12  244.08   19.70
  -1   0 -12  174.18   20.60
  -1   0 -12  178.58   22.40
   1   0  12  196.68   22.70
   1   0  13   20.10   11.50
  -1   0 -13   -0.10    7.60
   1   0  13   -0.70    8.10
  -1   0 -13    4.10   10.80
  -1   0 -14   78.19   19.20
   1   0  14   82.39   14.00
  -1   0 -14   71.09   13.80
   1   0  14   45.80   16.20
  -1   0 -15   16.20   14.30
   1   0  15   19.10   14.30
  -1   0 -15    1.20   10.10
   1   0  15   -0.70   10.10
   1   0  16  213.48   30.10
  -1   0 -16  266.27   32.40
   1   0  17  -16.10   14.40
  -1   0 -17    3.00   16.40
   1   1 -17   -7.70   11.60
  -1   1  17    5.60   15.00
   1   1 -17   28.40   15.30
   1  -1 -17    1.90   12.10
  -1  -1  17   -4.20   15.50
   1   1 -16   14.80   12.70
  -1   1  16   13.20   12.90
   1   1 -16  -13.50   11.40
   1  -1 -16   30.80   12.20
  -1  -1  16   17.70   15.50
   1  -1 -16   -4.40   13.30
  -1   1  15   31.80   10.60
   1   1 -15   27.70   12.60
  -1   1  15   65.79   16.50
   1   1 -15   67.39   17.20
   1  -1 -15   46.80   12.20
   1  -1 -15   13.30   13.40
  -1  -1  15   46.90   12.60
  -1  -1  15   30.30   14.70
   1   1 -14   18.80   10.60
  -1   1  14   15.20    8.30
  -1   1  14   24.70   13.10
   1   1 -14    3.20    9.40
   1  -1 -14   21.60    9.50
   1  -1 -14   12.10    9.80
  -1  -1  14   24.90    8.80
  -1  -1  14   23.40   12.60
   1   1 -13   27.30   11.00
  -1   1  13   40.80   11.80
  -1   1  13   24.30    8.30
   1   1 -13   24.20   10.70
   1  -1 -13   20.30    9.10
   1  -1 -13   24.70   12.10
  -1  -1  13   20.50    7.80
  -1  -1  13   49.80   14.00
  -1   1  12 1681.03   58.99
  -1   1  12 1608.94   52.39
   1   1 -12 1631.24   57.89
   1   1 -12 1507.35   61.59
   1  -1 -12 1616.54   61.09
   1  -1 -12 1652.43   55.49
  -1  -1  12 1659.23   62.39
  -1  -1  12 1572.64   52.19
  -1   1  11    6.80    8.30
   1   1 -11   13.10    7.90
   1   1 -11    9.20   10.20
   1  -1 -11    5.50    8.80
   1  -1 -11    2.10    6.50
  -1  -1  11   -2.90    8.50
   1  -1 -11   11.90    9.10
  -1  -1  11    5.90    6.10
   1   1 -10  346.57   23.50
  -1   1  10  317.17   20.30
   1   1 -10  305.97   19.90
  -1  -1  10  313.57   19.10
   1  -1 -10  324.47   21.10
   1  -1 -10  337.17   20.10
   1  -1 -10  356.76   19.50
   1  -1 -10  334.37   21.10
   1  -1 -10  358.86   24.30
  -1  -1  10  326.47   17.10
  -1  -1  10  321.77   22.50
   1   1  -9    1.70    7.50
  -1   1   9   19.50    7.60
   1   1  -9   19.80    7.40
  -1  -1   9    8.30    6.50
  -1  -1   9   27.50    9.00
   1  -1  -9   20.30    7.40
   1  -1  -9   21.20    6.80
  -1  -1   9   15.20    8.10
   1  -1  -9   11.70    7.10
   1  -1  -9   19.70    8.10
   1  -1  -9   30.90    9.20
  -1  -1   9   15.30    5.40
   1   1  -8   48.20    8.60
  -1   1   8   62.09   10.50
  -1   1   8   65.99    9.60
   1   1  -8   59.19   10.40
   1   1  -8   50.69   10.00
  -1   1   8   65.69   10.70
  -1  -1   8   81.29    8.40
  -1  -1   8   70.59    9.00
  -1  -1   8   52.09   11.90
  -1  -1   8   83.09   11.60
   1  -1  -8   61.99   10.30
   1  -1  -8   61.09   10.50
   1  -1  -8   70.49   10.70
  -1  -1   8   62.69    9.90
   1  -1  -8   57.39    8.90
   1  -1  -8   51.59    8.40
   1   1  -7  260.57   16.00
   1   1  -7  301.27   17.60
  -1   1   7  302.17   17.50
   1   1  -7  297.97   17.20
  -1   1   7  292.67   15.50
  -1   1   7  308.17   16.50
   1  -1  -7  287.37   17.50
  -1  -1   7  287.97   13.80
  -1  -1   7  274.07   16.20
  -1  -1   7  259.37   14.60
  -1  -1   7  256.97   17.10
   1  -1  -7  340.47   18.40
   1  -1  -7  304.97   17.00
   1  -1  -7  299.37   15.30
  -1  -1   7  269.97   17.60
   1  -1  -7  297.67   15.40
  -1   1   6  148.29   10.70
   1   1  -6  133.59   12.40
   1   1  -6  127.79   12.30
  -1   1   6  117.09   11.30
  -1   1   6  130.69   12.10
   1   1  -6  141.19    9.20
   1   1  -6  155.58   11.70
  -1  -1   6  141.99   12.90
   1  -1  -6  119.89   12.20
   1  -1  -6  135.59   12.50
   1  -1  -6  137.89   10.10
  -1  -1   6  136.09   12.80
   1  -1  -6  144.59   11.50
  -1  -1   6  126.19    8.80
  -1  -1   6  131.19    9.60
   1  -1  -6  144.09   10.40
  -1  -1   6  158.48   12.70
  -1   1   5  118.99    8.80
  -1   1   5  121.09   10.60
  -1   1   5  133.99   11.30
   1   1  -5  112.69   10.30
   1   1  -5  117.19    7.90
   1   1  -5  112.39   10.50
   1   1  -5  112.59   10.50
   1  -1  -5  120.49    8.50
  -1  -1   5  121.49    8.20
  -1  -1   5  138.79   12.00
   1  -1  -5  132.89   10.90
  -1  -1   5  121.09    8.90
  -1  -1   5  120.69    8.10
   1  -1  -5  132.09   11.20
  -1  -1   5  132.39    9.70
   1  -1  -5  128.39   10.40
  -1   1   4 1964.00   57.69
   1   1  -4 1913.21   58.09
   1   1  -4 2043.50   55.19
  -1   1   4 1994.50   57.39
  -1   1   4 2011.10   55.09
   1   1  -4 2027.30   57.69
   1   1  -4 2027.10   57.89
   1  -1  -4 1970.90   58.39
  -1  -1   4 2058.19   58.79
   1  -1  -4 2014.00   57.79
  -1  -1   4 1981.30   54.49
  -1  -1   4 1985.40   57.49
   1  -1  -4 1954.70   57.79
  -1  -1   4 1991.50   57.59
   1  -1  -4 2018.40   55.09
  -1  -1   4 2018.90   55.19
  -1   1   3 1239.48   37.10
   1   1  -3 1253.27   36.40
  -1   1   3 1236.58   35.20
   1   1  -3 1229.48   35.00
  -1   1   3 1250.97   36.50
   1   1  -3 1209.68   36.60
  -1   1   3 1227.58   34.00
   1   1  -3 1198.48   36.80
   1   1  -3 1181.98   37.10
   1  -1  -3 1238.48   33.90
  -1  -1   3 1232.28   37.60
  -1  -1   3 1257.27   35.20
   1  -1  -3 1235.18   36.50
  -1  -1   3 1189.88   36.20
   1  -1  -3 1277.37   37.00
   1  -1  -3 1201.58   37.50
  -1  -1   3 1137.69   36.50
   1   1  -2  527.25   17.30
   1   1  -2  537.35   18.50
   1   1  -2  541.75   17.20
  -1   1   2  516.95   18.20
  -1   1   2  548.85   19.10
  -1   1   2  527.85   17.60
   1   1  -2  527.45   18.70
  -1   1   2  503.85   17.30
  -1   1   2  543.95   15.30
   1   1  -2  565.44   18.40
  -1  -1   2  533.05   17.10
   1  -1  -2  523.55   17.30
  -1  -1   2  555.34   18.50
   1  -1  -2  522.65   18.70
  -1  -1   2  540.25   18.90
   1  -1  -2  555.24   18.50
  -1  -1   2  541.45   17.50
   1  -1  -2  550.14   17.80
  -1  -1   2  549.95   18.30
  -1   1   1  223.78   10.20
   1   1  -1  223.38    9.60
   1   1  -1  239.98   10.50
  -1  -1   1  272.97    7.80
   1  -1  -1  258.27   10.10
   1  -1  -1  267.37   10.30
  -1  -1   1  306.47   10.80
  -1   1   0   12.10    3.10
  -1   1   0   36.80    4.20
  -1   1   0   34.80    4.00
   1   1   0   23.40    3.90
   1  -1   0   27.60    3.10
  -1  -1   0   44.40    3.60
   1  -1   0   28.30    3.60
  -1  -1   0   22.80    3.80
   1  -1   0   36.10    4.40
  -1  -1   0   30.20    3.30
  -1   1  -1 2546.95   66.49
   1   1   1 2113.29   66.99
   1   1   1 2631.64   65.59
  -1   1  -1 2595.94   68.29
   1   1   1 2252.27   65.19
  -1   1  -1 2602.94   67.99
   1   1   1 2452.75   68.39
  -1   1  -1 2617.34   68.39
   1  -1   1 2516.55   66.39
   1  -1   1 2616.74   68.09
   1  -1   1 2507.05   68.09
  -1  -1  -1 2534.55   68.49
  -1  -1  -1 2491.15   65.39
  -1  -1  -1 2648.14   67.89
  -1  -1  -1 2530.95   65.49
   1  -1   1 2577.54   68.29
   1   1   2  389.86   14.60
  -1   1  -2  368.36   14.70
   1   1   2  365.36   14.70
  -1   1  -2  387.86   14.90
  -1   1  -2  367.66   12.40
  -1   1  -2  397.96   15.40
   1   1   2  392.16   15.10
  -1   1  -2  373.76   14.70
   1   1   2  348.57   12.90
  -1  -1  -2  386.26   14.80
  -1  -1  -2  353.66   13.10
  -1  -1  -2  347.67   14.80
   1  -1   2  361.76   14.30
   1  -1   2  380.16   14.80
   1  -1   2  359.36   14.80
   1  -1   2  379.06   12.40
   1  -1   2  370.66   15.20
   1   1   3  479.95   18.80
  -1   1  -3  488.15   19.70
  -1   1  -3  493.95   16.30
  -1   1  -3  492.15   18.50
   1   1   3  512.95   18.80
  -1   1  -3  541.45   19.70
  -1   1  -3  500.15   18.70
   1   1   3  501.25   17.80
   1   1   3  488.35   18.70
  -1  -1  -3  502.85   18.50
  -1  -1  -3  488.55   17.80
   1  -1   3  465.95   19.10
   1  -1   3  516.85   18.90
  -1  -1  -3  459.85   19.30
  -1  -1  -3  475.45   18.50
   1  -1   3  482.25   18.20
   1  -1   3  515.65   19.70
   1   1   4  515.65   20.90
   1   1   4  541.65   20.80
  -1   1  -4  522.15   21.80
   1   1   4  534.55   20.60
   1   1   4  523.45   20.00
  -1   1  -4  516.55   20.00
  -1   1  -4  499.55   19.90
  -1   1  -4  520.95   21.70
  -1  -1  -4  519.85   20.20
  -1  -1  -4  540.75   20.50
   1  -1   4  559.44   20.10
   1  -1   4  495.95   21.70
   1  -1   4  545.45   21.30
  -1  -1  -4  535.95   21.90
  -1  -1  -4  524.35   20.40
   1  -1   4  516.55   20.20
  -1  -1  -4  536.05   17.00
  -1   1  -5  576.54   23.50
  -1   1  -5  537.05   23.40
   1   1   5  536.75   23.00
   1   1   5  521.55   22.20
  -1   1  -5  522.35   21.20
  -1   1  -5  574.64   21.60
   1   1   5  566.74   22.20
   1  -1   5  511.95   22.20
  -1  -1  -5  514.05   21.90
  -1  -1  -5  542.85   23.60
   1  -1   5  544.95   21.50
  -1  -1  -5  544.25   18.40
   1  -1   5  529.75   23.60
  -1  -1  -5  555.64   22.30
   1  -1   5  551.44   21.30
  -1  -1  -5  519.85   21.40
   1   1   6  501.75   22.10
   1   1   6  470.85   21.60
   1   1   6  482.65   21.90
  -1   1  -6  481.55   20.80
  -1   1  -6  462.65   23.20
  -1   1  -6  456.75   22.60
  -1  -1  -6  466.15   20.70
   1  -1   6  490.65   22.80
  -1  -1  -6  484.85   22.00
   1  -1   6  493.65   23.00
  -1  -1  -6  472.25   22.30
  -1  -1  -6  485.75   17.80
   1  -1   6  493.25   20.90
  -1  -1  -6  491.25   21.60
   1  -1   6  460.05   20.70
  -1   1  -7   68.99   10.70
   1   1   7   66.99   10.70
  -1   1  -7   60.89   10.10
   1   1   7   47.30    9.50
  -1   1  -7   44.20    8.00
   1   1   7   52.69    9.60
  -1  -1  -7   62.89   10.00
  -1  -1  -7   60.89    9.80
  -1  -1  -7   66.49    9.80
   1  -1   7   59.19    8.70
  -1  -1  -7   50.59    6.60
   1  -1   7   45.90    8.70
   1  -1   7   53.09   10.00
   1  -1   7   49.60   10.00
   1  -1   7   74.69    9.90
  -1   1  -8  364.16   18.90
   1   1   8  331.27   20.30
  -1   1  -8  324.57   20.70
   1  -1   8  367.86   18.80
   1  -1   8  333.67   19.20
   1  -1   8  386.46   20.70
  -1  -1  -8  312.77   19.60
  -1  -1  -8  334.57   19.00
  -1  -1  -8  352.46   16.10
  -1  -1  -8  380.36   21.50
   1  -1   8  404.46   23.00
   1   1   9  225.48   19.80
  -1   1  -9  219.48   17.90
  -1   1  -9  250.07   21.80
  -1  -1  -9  190.18   15.80
  -1  -1  -9  209.18   13.70
   1  -1   9  239.48   16.90
  -1  -1  -9  234.88   20.10
   1  -1   9  242.78   21.60
   1  -1   9  193.08   16.60
  -1   1 -10  466.35   23.80
   1   1  10  457.75   26.50
  -1   1 -10  497.35   29.20
   1  -1  10  434.96   27.50
  -1  -1 -10  397.56   24.90
   1  -1  10  471.05   24.00
   1  -1  10  472.55   28.50
  -1  -1 -10  412.36   24.10
  -1  -1 -10  473.15   21.10
   1   1  11   -4.50    7.90
  -1   1 -11   -2.20    6.30
  -1   1 -11   -5.00    6.70
   1  -1  11    5.30    7.50
   1  -1  11    9.40   10.20
  -1  -1 -11    8.00    6.10
  -1  -1 -11  -10.10    5.00
  -1   1 -12   45.20   11.10
   1   1  12   28.70   12.60
   1   1  12   29.90    9.50
  -1   1 -12   24.60   12.80
  -1   1 -12   32.30   10.00
  -1  -1 -12   31.20   12.70
  -1  -1 -12   31.60    8.60
   1  -1  12   50.89   14.80
   1  -1  12   49.40   11.40
  -1   1 -13    1.70    8.70
   1   1  13   -9.70   10.30
   1   1  13   -5.10    8.30
  -1   1 -13    4.40    9.10
   1  -1  13  -11.00   10.40
  -1  -1 -13    9.50    8.00
   1  -1  13  -13.10    7.10
  -1  -1 -13    2.10   11.40
  -1   1 -14   15.70   14.30
  -1   1 -14   34.20   12.40
   1   1  14   12.90   12.80
   1   1  14   34.30   11.60
  -1  -1 -14    1.10    8.10
  -1  -1 -14    2.30   12.60
   1  -1  14   39.70   15.60
   1  -1  14   19.50   10.40
   1   1  15   99.99   20.40
  -1   1 -15   24.10   16.60
  -1   1 -15   90.69   17.00
   1   1  15   99.09   16.40
  -1  -1 -15   90.59   20.60
   1  -1  15   99.39   16.30
   1  -1  15   92.49   21.00
  -1   1 -16    2.40   11.80
  -1   1 -16    5.70   15.80
   1   1  16    4.80   15.00
   1  -1  16  -12.00   13.80
  -1  -1 -16  -10.20   14.00
  -1   1 -17  120.09   27.10
   1   1  17   99.29   24.70
  -1  -1 -17  110.49   24.80
   1  -1  17  114.89   26.30
   1   2 -17   40.00   20.50
   1   2 -17   45.70   17.10
  -1   2  17    5.90   15.80
   1  -2 -17   -4.80   16.00
  -1  -2  17   33.60   18.70
  -1   2  16   28.40   15.10
   1   2 -16   -2.40   12.50
   1   2 -16   29.60   18.30
   1  -2 -16   46.60   15.40
  -1  -2  16   44.80   17.70
   1   2 -15   68.09   16.00
  -1   2  15   39.60   13.00
   1   2 -15   39.90   14.90
   1   2 -15   58.29   15.30
  -1   2  15   38.70   13.90
   1  -2 -15   41.80   11.90
  -1  -2  15   47.80   15.10
   1  -2 -15   41.40   15.50
  -1  -2  15   49.10   17.40
  -1   2  14   75.49   15.80
   1   2 -14   74.79   16.20
   1   2 -14   63.29   15.00
   1   2 -14   85.99   18.00
   1  -2 -14   64.09   12.40
  -1  -2  14   64.79   12.10
   1  -2 -14   88.69   16.30
  -1  -2  14   52.89   17.70
  -1   2  13   93.49   16.30
   1   2 -13   99.89   16.60
   1   2 -13   92.99   18.70
  -1  -2  13   80.79   12.40
  -1  -2  13  116.59   19.80
   1  -2 -13   86.09   12.80
   1  -2 -13  114.79   18.70
   1  -2 -13  110.39   18.80
   1   2 -12  346.77   29.80
  -1   2  12  344.57   23.80
   1   2 -12  329.17   24.30
   1  -2 -12  346.77   20.80
   1  -2 -12  337.67   24.80
   1  -2 -12  358.56   26.00
  -1  -2  12  326.07   20.10
  -1  -2  12  398.76   28.60
   1   2 -11   15.20    9.10
   1   2 -11   30.30   12.30
  -1   2  11   34.30   10.10
  -1  -2  11   15.60    8.50
   1  -2 -11   36.80   10.30
  -1  -2  11   16.00    7.20
   1  -2 -11   25.50    8.30
  -1  -2  11   40.10   12.50
   1  -2 -11   27.30   10.00
  -1   2  10   21.40    8.20
   1   2 -10    7.60    9.00
   1   2 -10   21.50    8.80
   1  -2 -10   11.90    6.80
   1  -2 -10    9.90    6.80
  -1  -2  10   21.40    7.10
  -1  -2  10    3.50    9.20
   1  -2 -10   25.50   10.50
  -1  -2  10   21.10    7.80
   1  -2 -10   16.20    7.80
  -1   2   9  124.09   13.10
  -1   2   9  120.59   12.60
   1   2  -9   93.49   11.10
   1   2  -9  121.79   16.10
   1   2  -9  143.49   15.80
   1   2  -9  117.89   14.30
  -1  -2   9  144.69   17.60
   1  -2  -9  161.38   14.00
  -1  -2   9  140.09   12.80
   1  -2  -9  149.69   16.40
   1  -2  -9  157.88   16.50
   1  -2  -9  152.98   13.50
  -1  -2   9  173.28   14.20
   1   2  -8   53.09    8.50
   1   2  -8   66.29   10.60
   1   2  -8   55.29    9.90
  -1   2   8   47.30    8.20
  -1   2   8   44.10   10.00
  -1   2   8   44.60    8.40
   1   2  -8   34.50    8.50
  -1  -2   8   55.79    8.20
  -1  -2   8   41.20    7.00
   1  -2  -8   44.50   10.20
   1  -2  -8   51.79    7.80
  -1  -2   8   45.90   10.00
   1  -2  -8   46.20   10.20
   1  -2  -8   66.09   10.60
   1  -2  -8   52.49    8.40
  -1  -2   8   58.79   11.60
  -1   2   7  108.09   13.40
  -1   2   7  131.19   11.10
   1   2  -7  111.69   12.00
   1   2  -7  127.49   11.10
  -1   2   7  127.69   11.70
   1   2  -7  145.79   14.00
  -1   2   7  132.89   13.20
   1   2  -7  151.58   14.50
   1   2  -7  153.08   15.10
  -1  -2   7  110.59   13.90
   1  -2  -7  106.69   13.30
  -1  -2   7  140.09    9.90
   1  -2  -7  126.89   14.20
  -1  -2   7  141.29   14.50
   1  -2  -7  126.89   10.80
  -1  -2   7  118.09   13.10
  -1  -2   7  123.89   11.20
   1  -2  -7  127.59   13.00
  -1   2   6   36.30    6.30
   1   2  -6   47.30    8.30
  -1   2   6   23.80    6.80
  -1   2   6   46.00    7.70
   1   2  -6   42.60    7.40
   1   2  -6   50.79    8.50
   1   2  -6   34.80    7.90
  -1   2   6   45.20    9.10
   1   2  -6   36.60    8.40
  -1  -2   6   40.00    6.90
  -1  -2   6   31.90    8.00
   1  -2  -6   28.90    8.30
   1  -2  -6   33.00    7.40
   1  -2  -6   24.20    8.10
  -1  -2   6   36.80    9.10
   1  -2  -6   33.20    6.00
  -1  -2   6   40.70    8.50
   1   2  -5   18.20    6.20
   1   2  -5   14.00    5.90
  -1   2   5   23.40    7.80
  -1   2   5   23.00    7.50
  -1   2   5   11.10    6.00
   1   2  -5   11.70    6.80
   1   2  -5   19.90    5.90
  -1   2   5   10.90    5.20
   1   2  -5   17.70    6.70
   1  -2  -5   12.50    5.50
  -1  -2   5   33.50    6.90
  -1  -2   5   19.90    5.50
   1  -2  -5   21.70    6.00
   1  -2  -5   27.90    7.50
  -1  -2   5   18.80    6.50
  -1  -2   5    8.20    5.00
   1   2  -4    3.80    4.50
  -1   2   4    5.10    3.50
   1   2  -4    2.40    4.90
  -1   2   4    7.90    4.70
  -1   2   4    9.60    6.10
   1   2  -4    5.70    5.50
   1   2  -4    3.70    4.30
  -1   2   4    1.90    5.40
  -1   2   4    7.40    5.00
   1   2  -4    5.50    4.50
   1  -2  -4    4.10    4.20
  -1  -2   4   12.00    4.90
  -1  -2   4   10.10    5.90
  -1  -2   4    2.50    3.90
  -1  -2   4   14.30    5.30
   1  -2  -4    5.30    5.50
   1  -2  -4    9.00    4.80
   1   2  -3  112.59    8.20
   1   2  -3  102.19    9.80
  -1   2   3  107.09   11.20
  -1   2   3   98.49    9.20
  -1   2   3  123.79   10.70
   1   2  -3   97.99    9.30
  -1   2   3   84.09    7.60
   1   2  -3   87.19    9.50
   1   2  -3  100.69    9.30
   1  -2  -3   87.79    9.40
  -1  -2   3  105.59    5.70
  -1  -2   3   93.89    9.50
   1  -2  -3   92.29   10.30
  -1  -2   3  101.99    9.70
  -1  -2   3   88.59    8.00
   1  -2  -3   95.89    8.10
  -1  -2   3   95.89    9.50
   1  -2  -3   87.69    8.90
  -1  -2   3  105.79   10.60
   1   2  -2  637.34   23.10
   1   2  -2  628.84   18.80
   1   2  -2  609.04   23.40
   1   2  -2  608.54   23.20
   1   2  -2  645.94   22.90
   1   2  -2  610.14   20.40
  -1   2   2  630.84   23.80
  -1   2   2  634.94   23.30
  -1   2   2  594.44   22.50
   1  -2  -2  634.44   23.70
  -1  -2   2  646.14   19.00
  -1  -2   2  636.84   23.50
   1  -2  -2  615.64   22.50
  -1  -2   2  607.64   23.20
   1  -2  -2  637.44   23.40
  -1  -2   2  638.64   22.70
  -1  -2   2  630.14   20.50
   1  -2  -2  618.54   21.20
  -1   2   1 2387.36   66.09
   1   2  -1 2126.49   63.99
  -1   2   1 2401.66   64.09
   1   2  -1 2087.59   65.19
  -1   2   1 2372.96   62.39
   1   2  -1 2120.99   60.99
  -1   2   1 2482.85   65.79
   1   2  -1 2126.49   64.79
  -1  -2   1 2117.19   63.79
   1  -2  -1 2443.06   64.59
  -1  -2   1 2130.59   65.09
   1  -2  -1 2644.74   64.69
  -1  -2   1 2106.89   60.69
  -1  -2   1 2104.79   64.89
   1  -2  -1 2382.36   65.49
  -1  -2   1 2165.18   61.19
   1  -2  -1 2590.14   66.19
   1   2   0 1269.97   36.50
   1   2   0 1291.27   37.80
  -1   2   0 1228.98   38.90
  -1   2   0 1219.18   38.70
   1   2   0 1269.87   39.70
  -1   2   0 1238.38   37.10
  -1   2   0 1168.18   38.30
  -1   2   0 1264.07   37.20
   1   2   0 1264.57   39.50
  -1  -2   0 1210.78   36.40
   1  -2   0 1249.18   38.60
  -1  -2   0 1278.37   39.60
   1  -2   0 1229.18   37.10
   1  -2   0 1273.57   37.30
   1  -2   0 1227.78   38.50
  -1  -2   0 1308.37   40.00
  -1  -2   0 1244.48   37.40
   1  -2   0 1230.38   39.20
  -1   2  -1 1463.95   41.60
  -1   2  -1 1408.56   43.90
   1   2   1 1469.15   42.40
   1   2   1 1453.15   41.60
  -1   2  -1 1464.65   44.30
  -1   2  -1 1405.36   42.90
   1   2   1 1387.96   44.20
   1   2   1 1398.16   44.80
  -1   2  -1 1424.36   43.00
   1  -2   1 1411.96   43.60
  -1  -2  -1 1452.75   42.60
   1  -2   1 1439.26   42.90
   1  -2   1 1449.85   43.20
   1  -2   1 1454.75   44.10
  -1  -2  -1 1411.96   44.60
  -1  -2  -1 1426.06   38.80
  -1  -2  -1 1436.96   41.40
   1  -2   1 1421.16   41.50
   1   2   2    5.00    5.50
  -1   2  -2    2.20    4.00
   1   2   2   12.50    4.80
  -1   2  -2    6.20    4.10
  -1   2  -2    8.30    5.00
   1   2   2    6.30    3.10
   1   2   2   -2.00    4.30
  -1   2  -2    7.80    5.30
   1  -2   2    7.10    4.80
   1  -2   2    1.90    3.50
   1  -2   2    5.10    5.20
   1  -2   2    5.10    5.10
  -1  -2  -2    3.80    5.20
  -1  -2  -2   13.90    5.50
  -1  -2  -2    3.30    3.20
   1  -2   2    3.50    4.00
  -1  -2  -2    5.90    3.00
   1  -2   2    4.30    4.00
   1   2   3   59.79    6.20
   1   2   3   56.89    8.10
  -1   2  -3   75.09    9.30
   1   2   3   69.19    8.00
   1   2   3   60.09    8.30
  -1   2  -3   83.29    9.20
  -1   2  -3   68.29    7.20
  -1   2  -3   67.29    8.70
  -1  -2  -3   89.69    9.90
   1  -2   3   81.19    7.50
   1  -2   3   81.99    9.40
  -1  -2  -3   87.39    7.40
   1  -2   3   77.49    9.00
  -1  -2  -3   80.09    9.80
  -1  -2  -3   67.39    5.70
   1  -2   3   72.09    8.60
   1  -2   3   79.59    9.20
   1   2   4    6.90    4.80
   1   2   4   -1.40    3.70
  -1   2  -4   13.00    6.40
  -1   2  -4    0.20    5.10
  -1   2  -4   -0.80    5.40
  -1   2  -4    7.80    4.50
   1   2   4    4.90    4.50
  -1   2  -4    4.20    4.10
   1   2   4    0.80    3.90
   1  -2   4    0.80    4.30
  -1  -2  -4    1.70    5.20
   1  -2   4   -0.30    4.80
  -1  -2  -4    1.90    4.40
   1  -2   4    2.50    5.90
   1  -2   4   -0.60    4.60
  -1  -2  -4   -0.60    4.10
  -1   2  -5   66.19    7.70
  -1   2  -5   57.99    8.80
   1   2   5   74.79   10.70
  -1   2  -5   56.29    8.90
   1   2   5   78.79   10.80
   1   2   5   80.09    9.40
  -1   2  -5   65.69    9.70
  -1   2  -5   48.50    8.70
   1   2   5   59.69    8.30
   1  -2   5   59.09    9.30
   1  -2   5   74.89    9.90
   1  -2   5   62.69    9.10
   1  -2   5   64.09   10.30
  -1  -2  -5   54.59    7.70
  -1  -2  -5   74.79    9.80
  -1  -2  -5   53.59    9.50
   1   2   6   43.40    9.80
  -1   2  -6   60.49    9.40
  -1   2  -6   45.90    9.90
  -1   2  -6   37.30    7.90
   1   2   6   46.10    9.60
  -1   2  -6   47.40    9.90
   1   2   6   33.90    7.50
   1   2   6   31.10    7.50
  -1   2  -6   32.20    6.70
  -1  -2  -6   39.80    7.70
   1  -2   6   43.60    8.40
   1  -2   6   62.69    9.00
  -1  -2  -6   35.90    7.70
   1  -2   6   40.60    8.20
   1  -2   6   32.30    8.20
  -1  -2  -6   52.49    9.80
  -1  -2  -6   45.10    8.80
  -1   2  -7 1417.76   47.30
   1   2   7 1351.96   46.20
  -1   2  -7 1255.87   45.10
   1   2   7 1302.07   45.70
  -1   2  -7 1304.57   48.60
  -1   2  -7 1373.26   43.20
   1  -2   7 1371.46   46.60
  -1  -2  -7 1316.47   46.00
   1  -2   7 1394.76   46.40
  -1  -2  -7 1377.46   48.10
  -1  -2  -7 1403.46   49.60
  -1  -2  -7 1322.07   40.90
  -1  -2  -7 1356.06   45.80
   1  -2   7 1389.96   50.09
  -1   2  -8  351.56   17.70
  -1   2  -8  331.87   19.80
  -1   2  -8  296.97   21.80
  -1   2  -8  338.17   20.00
   1   2   8  367.86   21.40
   1   2   8  342.97   24.40
  -1  -2  -8  306.57   20.30
  -1  -2  -8  288.27   19.40
   1  -2   8  340.77   19.40
   1  -2   8  315.37   22.50
  -1  -2  -8  368.16   23.50
  -1  -2  -8  340.37   15.70
  -1  -2  -8  353.56   20.60
   1  -2   8  281.17   19.00
   1   2   9   30.70    9.70
  -1   2  -9    2.90    6.30
  -1   2  -9    6.90    7.70
  -1   2  -9   19.20    7.00
   1  -2   9    3.80    6.60
  -1  -2  -9   13.00    6.60
   1  -2   9    4.80    6.30
  -1  -2  -9   -1.50    6.20
   1  -2   9   15.40    7.60
  -1  -2  -9    8.90    5.00
  -1   2 -10   94.99   14.40
   1   2  10   74.29   13.20
  -1   2 -10   80.29   14.40
  -1   2 -10   80.39   11.40
   1  -2  10   72.09   12.00
   1  -2  10   78.69   15.40
  -1  -2 -10   80.19   13.70
  -1  -2 -10   82.19    9.90
  -1   2 -11  140.89   19.90
  -1   2 -11  104.39   15.30
  -1   2 -11  108.19   13.80
   1   2  11  163.38   19.30
  -1  -2 -11  127.39   12.10
  -1  -2 -11  108.59   17.10
   1  -2  11  159.78   20.40
   1  -2  11  116.69   15.30
  -1   2 -12    4.60    8.60
  -1   2 -12    1.20    8.40
   1   2  12   -0.20    9.10
  -1   2 -12   -2.20   11.00
   1  -2  12    5.80   11.60
  -1  -2 -12    2.90    6.40
   1  -2  12   18.10    9.40
  -1  -2 -12    4.70    8.00
  -1   2 -13   27.40   10.80
  -1   2 -13   21.60   11.40
  -1   2 -13   18.50   11.60
   1   2  13   21.50   12.20
   1  -2  13   26.40   10.60
  -1  -2 -13   34.10    9.00
  -1  -2 -13   16.30   12.20
   1  -2  13   30.50   13.60
  -1   2 -14   20.20   11.80
  -1   2 -14   18.70   15.30
   1   2  14   21.50   12.90
  -1   2 -14    6.40   11.40
  -1  -2 -14   31.60   14.90
   1  -2  14   28.30   14.20
   1  -2  14   36.70   12.30
  -1   2 -15  206.08   25.20
  -1   2 -15  233.28   29.70
   1   2  15  193.58   26.30
   1   2  15  173.28   20.40
   1  -2  15  199.88   28.40
   1  -2  15  225.78   22.90
  -1  -2 -15  266.57   30.40
  -1   2 -16    6.30   16.80
  -1   2 -16    2.40   14.90
   1   2  16    0.00   15.90
   1  -2  16   14.80   17.90
  -1  -2 -16   10.50   12.90
   1   3 -17   -4.00   17.30
   1   3 -17   -0.40   16.10
   1  -3 -17   14.70   16.80
  -1  -3  17    7.20   17.30
   1   3 -16   -2.20   13.50
  -1   3  16   -1.30   12.60
   1   3 -16   14.10   17.40
   1  -3 -16   12.80   14.90
  -1  -3  16  -15.00   15.40
  -1   3  15    7.40   11.90
   1   3 -15    4.10   11.40
   1   3 -15    4.40   12.80
   1   3 -15    4.50   12.80
   1  -3 -15    6.20   12.30
  -1  -3  15   12.40   14.70
   1   3 -14   46.60   14.30
   1   3 -14   67.39   16.50
  -1   3  14   55.29   14.60
   1   3 -14   33.20   16.40
   1  -3 -14   40.90   14.60
  -1  -3  14   24.40   11.10
  -1  -3  14   53.79   17.60
   1  -3 -14   56.59   15.50
   1  -3 -14   31.10   10.80
  -1   3  13   12.90   10.40
   1   3 -13   10.10   10.80
   1   3 -13   12.10   10.60
   1   3 -13    9.20    9.70
  -1  -3  13    5.60   13.10
   1  -3 -13   -1.20    7.80
   1  -3 -13    1.90   11.80
  -1  -3  13    5.90    8.90
   1  -3 -13    6.30   10.60
   1   3 -12  120.99   19.00
   1   3 -12  122.39   18.10
  -1   3  12  141.79   16.40
   1   3 -12  117.49   16.80
   1  -3 -12  109.19   13.80
   1  -3 -12  133.89   18.40
   1  -3 -12  120.19   19.80
  -1  -3  12  120.39   15.10
  -1  -3  12   73.59   17.80
   1   3 -11   12.30   10.70
   1   3 -11   -3.30    8.40
  -1   3  11    5.90    8.10
   1   3 -11    2.20    8.70
  -1  -3  11   12.70   11.70
  -1  -3  11   -3.50    6.60
   1  -3 -11    0.00    8.30
  -1  -3  11   15.00    8.30
   1  -3 -11   -6.30    9.30
   1  -3 -11   -4.90    5.80
  -1   3  10    9.00    9.30
   1   3 -10   13.80   10.30
   1   3 -10   14.70    8.80
   1   3 -10   15.80    9.30
  -1   3  10    7.30    7.50
   1   3 -10    6.40    8.20
  -1  -3  10   20.80    7.60
   1  -3 -10    4.00    6.80
   1  -3 -10   -0.70    7.80
   1  -3 -10   10.40    9.80
  -1  -3  10   -7.60    8.60
  -1  -3  10   11.30    7.80
  -1   3   9    6.10    6.10
   1   3  -9    0.00    7.30
   1   3  -9   15.40    7.60
  -1   3   9   -2.80    6.80
   1   3  -9    8.70    8.50
   1   3  -9   13.90    8.80
  -1  -3   9   -2.50    5.60
  -1  -3   9   -0.10    5.30
   1  -3  -9    0.00    8.20
   1  -3  -9   15.90    8.00
  -1  -3   9    6.60    7.50
   1   3  -8   30.60    9.00
  -1   3   8    9.00    9.60
  -1   3   8   27.60    8.30
   1   3  -8   31.90    9.10
  -1   3   8   20.40    6.80
   1   3  -8   21.70    8.60
   1   3  -8   29.00    9.70
  -1  -3   8   17.50    7.20
   1  -3  -8    3.60    7.20
   1  -3  -8   -9.70    7.40
  -1  -3   8    2.20    9.40
   1   3  -7   54.59   10.10
  -1   3   7   23.00    8.60
  -1   3   7   37.30    9.50
   1   3  -7   42.40   10.00
  -1   3   7   33.40    7.30
  -1   3   7   41.40   10.60
   1   3  -7   35.20    8.90
   1   3  -7   40.80    9.10
  -1  -3   7   39.20    8.20
   1  -3  -7   44.80    9.00
   1  -3  -7   31.70    9.50
  -1  -3   7   40.20   10.60
  -1  -3   7   54.59   11.70
  -1   3   6   18.80    7.60
   1   3  -6   46.10    9.60
  -1   3   6   24.00    5.70
   1   3  -6   26.20    7.60
   1   3  -6   24.40    7.20
  -1   3   6   30.60   10.00
   1   3  -6   41.00    8.90
  -1   3   6   39.10    8.50
  -1  -3   6   35.20    9.90
  -1  -3   6   36.30   10.60
  -1  -3   6   26.60    7.70
   1  -3  -6   21.90    7.10
   1  -3  -6   47.40   10.00
   1  -3  -6   36.50    7.70
  -1  -3   6   30.30    7.70
   1   3  -5  161.88   14.00
   1   3  -5  180.98   14.90
  -1   3   5  152.88   10.70
   1   3  -5  158.58   14.30
  -1   3   5  159.58   16.50
  -1   3   5  172.78   15.10
   1   3  -5  147.99   15.20
  -1   3   5  150.28   12.60
  -1   3   5  161.18   14.50
   1   3  -5  131.09   14.20
  -1  -3   5  177.58   15.40
   1  -3  -5  134.69   12.10
  -1  -3   5  166.68    9.00
   1  -3  -5  165.78   17.20
  -1  -3   5  153.48   12.70
  -1  -3   5  170.68   12.50
  -1  -3   5  167.88   16.30
   1  -3  -5  150.68   14.30
  -1  -3   5  144.89   13.70
  -1   3   4  224.98   17.10
  -1   3   4  217.68   15.70
   1   3  -4  241.98   15.40
  -1   3   4  222.98   15.30
   1   3  -4  206.28   14.80
   1   3  -4  220.28   15.30
   1   3  -4  225.08   15.90
  -1  -3   4  246.48   10.70
   1  -3  -4  239.98   15.80
  -1  -3   4  230.28   15.40
  -1  -3   4  234.78   14.80
  -1  -3   4  224.68   13.30
  -1  -3   4  238.48   15.20
   1  -3  -4  230.48   12.90
   1  -3  -4  212.48   15.20
   1  -3  -4  214.28   15.30
  -1  -3   4  241.68   15.90
   1   3  -3  335.47   18.70
   1   3  -3  349.87   18.60
   1   3  -3  359.76   19.20
   1   3  -3  367.56   19.20
  -1   3   3  337.97   18.10
  -1   3   3  341.67   20.00
  -1   3   3  333.67   18.60
  -1  -3   3  350.86   18.40
  -1  -3   3  360.96   13.60
  -1  -3   3  373.36   19.30
   1  -3  -3  346.27   15.60
  -1  -3   3  369.96   18.80
   1  -3  -3  339.47   16.40
   1  -3  -3  361.96   19.80
   1  -3  -3  330.27   17.20
   1  -3  -3  312.77   18.40
  -1  -3   3  343.07   15.60
   1   3  -2  861.21   31.90
  -1   3   2  888.21   32.30
  -1   3   2  846.72   30.50
   1   3  -2  847.52   26.60
   1   3  -2  847.72   31.60
  -1   3   2  832.32   32.80
   1   3  -2  829.52   32.20
   1   3  -2  788.02   30.70
  -1  -3   2  824.62   27.20
   1  -3  -2  863.21   30.80
  -1  -3   2  823.52   30.60
  -1  -3   2  827.02   26.40
   1  -3  -2  813.72   29.80
   1  -3  -2  843.92   28.10
  -1  -3   2  828.42   31.60
  -1  -3   2  877.51   32.60
   1  -3  -2  819.82   31.90
   1  -3  -2  834.52   32.20
  -1   3   1  142.99   13.40
  -1   3   1  141.29   11.50
   1   3  -1  124.49   12.80
   1   3  -1  129.79    9.10
   1   3  -1  131.89   11.90
   1   3  -1  134.89   13.70
  -1   3   1  137.99   12.60
  -1   3   1  114.59    9.80
  -1  -3   1  133.09   13.00
  -1  -3   1  142.19   13.40
  -1  -3   1  159.58   11.50
   1  -3  -1  131.29   12.30
   1  -3  -1  137.49   12.00
   1  -3  -1  147.29   12.20
   1  -3  -1  129.09   11.20
  -1  -3   1  147.89    9.40
   1   3   0  533.85   24.30
   1   3   0  556.14   25.30
  -1   3   0  564.94   24.00
   1   3   0  568.04   22.80
  -1   3   0  548.25   24.40
   1   3   0  571.84   21.30
  -1   3   0  536.05   23.00
  -1   3   0  559.04   21.70
  -1   3   0  574.34   22.20
  -1  -3   0  568.84   25.20
  -1  -3   0  571.64   24.80
  -1  -3   0  573.94   21.20
   1  -3   0  559.34   23.30
   1  -3   0  526.45   22.60
  -1  -3   0  560.24   22.40
   1  -3   0  560.64   24.20
   1  -3   0  591.94   22.10
  -1   3  -1 2654.73   77.09
  -1   3  -1 2693.93   75.09
  -1   3  -1 2639.94   78.59
   1   3   1 2671.03   75.89
   1   3   1 2706.43   76.19
   1   3   1 2583.34   79.89
  -1   3  -1 2728.43   79.29
  -1   3  -1 2564.14   77.89
   1   3   1 2576.14   78.99
   1  -3   1 2712.43   77.49
  -1  -3  -1 2743.73   76.19
  -1  -3  -1 2798.32   71.79
  -1  -3  -1 2647.94   76.09
  -1  -3  -1 2679.03   79.79
   1  -3   1 2631.24   79.19
  -1  -3  -1 2679.03   79.99
   1  -3   1 2797.82   75.49
   1  -3   1 2562.64   77.59
   1  -3   1 2693.73   78.49
  -1   3  -2  314.47   17.10
   1   3   2  371.46   19.60
   1   3   2  351.26   17.40
  -1   3  -2  326.67   18.70
  -1   3  -2  368.16   18.30
  -1   3  -2  355.36   18.80
   1   3   2  328.67   19.70
   1  -3   2  347.17   15.80
   1  -3   2  334.77   18.00
  -1  -3  -2  331.27   17.10
  -1  -3  -2  321.97   18.00
  -1  -3  -2  332.37   13.10
   1  -3   2  372.76   16.80
  -1  -3  -2  319.37   15.20
   1  -3   2  341.37   18.10
   1  -3   2  346.57   17.20
   1  -3   2  305.87   18.20
   1   3   3  358.56   18.70
  -1   3  -3  326.37   18.90
   1   3   3  342.47   14.50
  -1   3  -3  368.56   17.90
   1   3   3  340.27   19.50
  -1   3  -3  310.07   19.10
  -1   3  -3  371.46   19.40
   1   3   3  331.37   19.30
   1  -3   3  354.96   16.00
   1  -3   3  326.77   17.90
   1  -3   3  353.26   17.70
  -1  -3  -3  375.56   19.60
   1  -3   3  349.87   17.10
   1  -3   3  317.77   18.90
  -1  -3  -3  401.26   15.20
  -1  -3  -3  371.56   18.40
   1  -3   3  368.06   19.60
  -1  -3  -3  357.76   15.80
   1   3   4  814.92   27.60
   1   3   4  841.42   30.20
  -1   3  -4  815.62   29.90
  -1   3  -4  822.82   33.30
   1   3   4  845.02   34.80
  -1   3  -4  794.42   31.70
  -1   3  -4  751.12   31.90
   1   3   4  779.02   32.30
   1   3   4  754.72   31.20
   1  -3   4  755.72   30.70
   1  -3   4  832.72   33.20
  -1  -3  -4  836.02   33.90
  -1  -3  -4  817.92   27.60
   1  -3   4  802.72   32.10
  -1  -3  -4  808.72   27.60
   1  -3   4  801.22   29.50
   1  -3   4  763.52   31.70
  -1  -3  -4  814.12   32.40
  -1   3  -5   19.30    8.20
   1   3   5   12.30    7.40
  -1   3  -5    3.10    6.60
  -1   3  -5    7.80    6.00
   1   3   5   -1.40    4.80
  -1   3  -5   11.90    6.10
   1   3   5   10.30    7.80
   1   3   5    2.00    7.50
   1   3   5   16.50    6.80
   1  -3   5   15.10    5.60
   1  -3   5   11.60    6.90
  -1  -3  -5   13.20    4.70
   1  -3   5   10.00    7.10
  -1  -3  -5   13.80    5.30
  -1  -3  -5   14.70    7.50
   1  -3   5   15.60    7.70
   1  -3   5   10.70    6.80
  -1  -3  -5    7.00    6.80
   1   3   6   -1.10    5.40
  -1   3  -6    6.50    7.30
  -1   3  -6    9.80    5.90
   1   3   6   13.20    6.70
   1   3   6    4.50    6.90
  -1   3  -6    8.30    7.40
   1   3   6    5.60    5.80
  -1  -3  -6   17.00    8.20
  -1  -3  -6   15.10    6.20
  -1  -3  -6    3.50    6.80
   1  -3   6    9.20    6.60
   1  -3   6    2.90    6.30
  -1   3  -7    7.60    8.20
   1   3   7   -1.10    6.80
   1   3   7   10.20    6.40
  -1   3  -7   -2.90    6.80
  -1   3  -7   -2.40    8.30
   1   3   7    9.40    8.30
   1   3   7   -1.90    7.60
  -1   3  -7    3.20    5.60
   1  -3   7   -5.10    7.90
   1  -3   7   -1.70    6.60
  -1  -3  -7   -5.10    4.90
  -1  -3  -7   -6.00    7.00
   1   3   8  140.99   14.70
  -1   3  -8  167.98   14.90
  -1   3  -8  156.48   18.20
   1   3   8  146.89   17.90
  -1   3  -8  154.68   17.10
   1   3   8  175.38   20.10
   1  -3   8  177.58   19.30
   1  -3   8  131.59   15.00
  -1  -3  -8  149.59   15.10
  -1  -3  -8  150.88   17.80
  -1   3  -9   66.39   13.20
   1   3   9   90.29   14.10
  -1   3  -9   55.19   10.50
  -1   3  -9   52.89   12.90
  -1  -3  -9   47.20   11.90
  -1  -3  -9   56.19   11.40
   1  -3   9   79.19   13.40
  -1  -3  -9   51.79    8.30
   1  -3   9   87.59   15.90
  -1   3 -10   34.90   11.60
  -1   3 -10   20.80    9.80
  -1   3 -10   36.90    9.70
   1   3  10   39.70   11.30
   1  -3  10   57.59   14.90
   1  -3  10   41.70   11.50
  -1  -3 -10   31.30   10.30
  -1  -3 -10   29.10    7.20
  -1  -3 -10   37.60   12.90
  -1   3 -11  200.48   22.20
  -1   3 -11  243.68   25.90
  -1   3 -11  226.78   18.00
   1   3  11  253.07   23.10
   1  -3  11  237.48   21.90
  -1  -3 -11  210.98   25.00
  -1  -3 -11  184.98   20.90
  -1  -3 -11  208.78   14.90
   1  -3  11  201.48   23.80
   1   3  12   99.39   17.00
  -1   3 -12   75.59   15.90
  -1   3 -12  120.59   15.20
  -1   3 -12   84.29   17.60
   1  -3  12  109.29   16.00
  -1  -3 -12  119.69   12.30
  -1  -3 -12  110.89   17.60
   1  -3  12  115.19   21.00
  -1   3 -13   21.30   12.40
  -1   3 -13    6.60   10.00
  -1   3 -13   11.20   12.40
   1   3  13   -1.20   11.70
   1  -3  13    5.30   10.40
   1  -3  13   24.80   15.30
  -1  -3 -13   -0.50   10.50
   1   3  14   47.80   15.30
  -1   3 -14   33.10   17.60
  -1   3 -14   18.40   15.40
  -1  -3 -14   68.09   17.40
   1  -3  14   56.39   20.90
   1  -3  14   37.20   13.60
  -1   3 -15   32.00   15.80
  -1   3 -15   73.79   21.80
   1   3  15   53.59   17.40
   1  -3  15   59.69   15.90
   1  -3  15  114.09   25.10
  -1  -3 -15   15.40   15.60
  -1   3 -16   26.70   19.60
  -1   3 -16   43.20   18.20
   1   3  16   35.40   18.10
   1  -3  16   12.40   18.40
  -1  -3 -16   31.00   17.50
   1   4 -16    3.50   16.70
   1   4 -16    2.90   17.10
  -1  -4  16   24.80   19.80
   1  -4 -16   -8.70   13.00
   1   4 -15    6.80   16.10
  -1   4  15    1.60   13.80
   1   4 -15   12.00   15.50
  -1  -4  15    7.00   16.20
   1  -4 -15   16.30   13.50
   1  -4 -15    9.20   12.90
   1   4 -14  215.78   27.50
   1   4 -14  192.18   26.00
  -1   4  14  229.08   23.40
   1   4 -14  241.38   24.80
  -1  -4  14  268.17   33.30
   1  -4 -14  228.08   26.20
   1  -4 -14  184.18   27.60
  -1  -4  14  191.88   21.50
   1   4 -13  134.49   21.60
   1   4 -13  189.28   25.90
   1   4 -13  155.98   20.40
  -1   4  13  167.88   19.50
   1  -4 -13  144.99   16.70
  -1  -4  13  150.28   25.30
  -1  -4  13  157.98   19.80
   1  -4 -13  172.08   21.50
   1  -4 -13  159.28   24.60
  -1   4  12  104.69   15.60
   1   4 -12   81.79   17.80
   1   4 -12   66.19   14.80
   1   4 -12   96.39   19.10
   1  -4 -12   94.19   16.50
  -1  -4  12  114.79   16.80
   1  -4 -12  104.39   14.00
  -1  -4  12  104.29   21.50
   1  -4 -12   63.99   16.50
  -1   4  11   53.59   11.10
   1   4 -11   46.80   15.10
   1   4 -11   66.99   15.30
   1   4 -11   86.29   15.90
  -1  -4  11   30.20   11.10
   1  -4 -11   70.89   12.10
   1  -4 -11   57.89   13.30
  -1  -4  11   57.39   13.30
  -1  -4  11   62.09   15.80
   1  -4 -11   68.69   14.80
  -1   4  10  472.25   24.40
   1   4 -10  465.05   28.30
   1   4 -10  441.26   29.30
   1   4 -10  447.66   27.00
   1  -4 -10  457.95   26.40
  -1  -4  10  522.95   33.40
  -1  -4  10  395.66   21.30
   1  -4 -10  388.26   27.30
  -1  -4  10  423.76   26.50
   1   4  -9    4.30   10.10
   1   4  -9   19.60   10.70
   1   4  -9   22.80   10.20
  -1   4   9   12.20    7.50
  -1  -4   9    8.10    7.90
  -1  -4   9   21.30   10.10
   1  -4  -9    9.40    7.70
   1  -4  -9    6.90    7.70
  -1   4   8  401.86   20.50
   1   4  -8  331.27   24.70
  -1   4   8  394.96   26.20
   1   4  -8  326.37   22.80
   1   4  -8  373.46   24.20
   1  -4  -8  354.36   23.80
  -1  -4   8  385.36   23.30
  -1  -4   8  378.46   25.60
   1  -4  -8  396.16   22.40
  -1   4   7  -10.50    8.30
  -1   4   7    5.20    5.70
   1   4  -7   -1.50    7.40
   1   4  -7    6.90    7.80
  -1   4   7    8.70    7.60
  -1  -4   7    6.20    4.00
  -1  -4   7   12.70    7.80
  -1  -4   7   -3.80    7.60
   1  -4  -7    3.30    7.20
   1  -4  -7    4.50    5.70
  -1   4   6  283.77   17.00
  -1   4   6  254.97   20.20
  -1   4   6  248.28   15.30
   1   4  -6  272.07   19.00
   1   4  -6  259.07   19.20
  -1  -4   6  250.97   17.40
  -1  -4   6  257.67   23.30
  -1  -4   6  231.48   17.70
  -1  -4   6  271.07   13.10
  -1  -4   6  234.08   19.90
   1  -4  -6  247.08   15.90
   1  -4  -6  279.07   19.20
  -1   4   5   30.50   10.90
   1   4  -5   25.10    9.50
  -1   4   5    8.60    7.70
   1   4  -5    9.90    7.80
   1   4  -5    5.90    6.60
   1  -4  -5    3.40    6.70
  -1  -4   5   10.90    6.90
   1  -4  -5   18.10    6.90
   1  -4  -5   17.10    5.90
  -1  -4   5   12.80    7.90
  -1  -4   5   17.10    4.70
  -1  -4   5   19.80    9.00
  -1   4   4    5.90    8.30
  -1   4   4   -8.20    6.50
  -1   4   4    3.90    8.80
   1   4  -4    1.50    7.20
   1   4  -4   -1.80    5.20
   1   4  -4    6.40    7.70
   1  -4  -4    3.40    6.70
  -1  -4   4    5.90    3.90
  -1  -4   4    8.90    7.50
   1  -4  -4    2.20    6.30
   1  -4  -4   -0.60    5.00
  -1  -4   4    3.50    5.30
   1  -4  -4    8.50    5.30
  -1  -4   4   -5.40    5.80
   1   4  -3  250.17   18.20
  -1   4   3  265.97   18.60
   1   4  -3  259.17   18.70
  -1   4   3  241.18   18.60
   1   4  -3  229.78   19.50
   1   4  -3  252.97   17.90
  -1   4   3  261.47   20.00
  -1  -4   3  235.88   12.30
  -1  -4   3  237.88   17.10
  -1  -4   3  230.08   13.50
   1  -4  -3  251.37   18.40
   1  -4  -3  241.88   13.80
   1  -4  -3  262.97   17.30
   1  -4  -3  238.48   15.80
  -1  -4   3  256.07   17.70
  -1  -4   3  229.68   18.00
   1  -4  -3  252.77   24.10
   1   4  -2 1367.36   48.70
  -1   4   2 1401.86   49.10
   1   4  -2 1390.26   42.20
   1   4  -2 1251.47   46.70
   1   4  -2 1390.76   47.90
  -1   4   2 1350.36   46.10
   1   4  -2 1399.96   49.60
  -1   4   2 1366.06   49.80
   1  -4  -2 1358.06   46.30
  -1  -4   2 1360.26   42.10
   1  -4  -2 1324.07   46.00
  -1  -4   2 1370.36   49.30
  -1  -4   2 1372.16   42.10
   1  -4  -2 1367.86   48.90
  -1  -4   2 1353.96   47.30
   1  -4  -2 1288.97   48.50
  -1  -4   2 1358.06   48.60
   1  -4  -2 1413.86   43.30
   1   4  -1  156.48   12.10
   1   4  -1  143.19   15.80
   1   4  -1  131.99   13.70
  -1   4   1  132.69   15.40
  -1   4   1  143.59   15.00
   1   4  -1  130.69   14.90
  -1   4   1  125.89   11.70
   1   4  -1  137.29   14.40
  -1   4   1  126.59   12.50
   1  -4  -1  123.19   14.60
  -1  -4   1  146.69   11.90
   1  -4  -1  117.39   13.30
   1  -4  -1  143.89   12.90
  -1  -4   1  158.78   14.80
  -1  -4   1  128.79   15.00
  -1  -4   1  148.99   15.30
   1  -4  -1  145.29   15.10
  -1   4   0   10.70    6.50
  -1   4   0    2.50    7.00
   1   4   0   -1.30    6.00
  -1   4   0    9.90    6.60
  -1   4   0   -2.10    5.20
   1   4   0    1.00    5.40
  -1   4   0    0.00    5.40
   1   4   0  -12.10    6.80
   1   4   0   -1.10    7.50
  -1  -4   0    2.70    5.40
  -1  -4   0   -6.20    6.20
  -1  -4   0    7.20    5.10
   1  -4   0   11.00    5.50
   1  -4   0    6.00    6.40
  -1  -4   0   13.40    8.00
   1  -4   0   -6.30    6.00
   1  -4   0    0.60    7.40
   1   4   1   -2.30    5.00
  -1   4  -1    5.00    5.70
   1   4   1    5.00    7.50
  -1   4  -1   -2.40    4.70
  -1   4  -1    2.30    6.40
  -1   4  -1    3.60    5.80
   1   4   1   -9.10    5.30
   1   4   1   -2.40    5.00
  -1   4  -1    6.70    5.60
  -1  -4  -1    0.70    6.00
   1  -4   1    3.50    4.90
   1  -4   1    1.70    6.70
   1  -4   1    4.60    5.50
   1  -4   1   10.60    6.70
  -1  -4  -1   -0.10    6.70
  -1  -4  -1    8.90    3.50
  -1  -4  -1    9.80    6.50
  -1  -4  -1    5.40    5.70
   1   4   2    0.10    4.50
  -1   4  -2   -4.30    6.70
  -1   4  -2    1.30    5.90
   1   4   2   -0.90    7.20
  -1   4  -2    8.00    6.30
   1   4   2   -1.00    7.60
  -1   4  -2    2.90    7.10
  -1  -4  -2    3.20    3.30
  -1  -4  -2    0.40    5.50
  -1  -4  -2   -4.10    7.20
   1  -4   2   -0.90    5.00
   1  -4   2    8.50    6.40
  -1  -4  -2   10.60    6.20
  -1  -4  -2    2.60    6.20
   1  -4   2   -7.60    4.40
   1  -4   2    2.70    4.80
   1  -4   2   -3.00    4.20
   1   4   3    8.00    7.00
  -1   4  -3    4.40    8.30
  -1   4  -3   27.10    8.30
  -1   4  -3   10.10    7.60
   1   4   3   11.20    7.50
   1   4   3   40.60   11.80
  -1   4  -3   15.50    9.80
  -1  -4  -3   20.20    4.70
   1  -4   3   23.70    8.10
  -1  -4  -3   13.90    6.10
  -1  -4  -3    9.50    6.80
   1  -4   3   12.60    5.80
   1  -4   3   19.60    8.40
   1  -4   3   12.90    6.60
   1  -4   3   18.90    7.00
   1   4   4   89.99   14.90
  -1   4  -4   86.29   11.90
  -1   4  -4   79.39   12.30
  -1  -4  -4   82.49    8.80
   1  -4   4  114.09   13.20
  -1  -4  -4   98.89   13.30
  -1  -4  -4   80.09    9.90
   1  -4   4   73.99   12.30
   1  -4   4  102.39   10.30
   1  -4   4  114.39   14.00
   1  -4   4   98.59   12.40
  -1   4  -5   16.10    9.00
   1   4   5    4.70    6.70
  -1   4  -5    2.60    7.10
   1   4   5   18.60   10.30
   1   4   5    5.70    5.50
   1  -4   5    4.20    5.00
  -1  -4  -5   10.60    5.00
   1  -4   5   10.10    6.20
   1  -4   5   -1.60    7.70
  -1  -4  -5    9.90    5.60
  -1  -4  -5   -0.80    5.30
   1  -4   5    8.60    8.60
   1   4   6  454.15   28.60
   1   4   6  526.75   25.30
  -1   4  -6  473.35   24.20
  -1   4  -6  484.25   27.00
   1   4   6  490.85   22.70
   1  -4   6  526.35   27.90
   1  -4   6  504.95   24.60
  -1  -4  -6  533.45   23.00
  -1  -4  -6  517.05   21.80
  -1  -4  -6  494.35   27.00
   1  -4   6  468.25   21.70
   1  -4   6  526.85   29.30
   1   4   7   94.89   12.50
   1   4   7  101.39   12.50
  -1   4  -7   95.09   15.40
   1   4   7  116.19   18.20
  -1   4  -7  119.39   13.40
  -1  -4  -7   64.59   13.80
  -1  -4  -7   92.39   10.70
   1  -4   7   84.39   13.90
   1  -4   7  112.09   17.30
  -1  -4  -7   76.79   11.10
   1   4   8  326.17   21.50
  -1   4  -8  362.06   25.90
  -1   4  -8  303.37   20.00
   1   4   8  359.36   26.40
  -1  -4  -8  325.77   20.70
   1  -4   8  334.77   23.50
   1  -4   8  353.56   26.50
  -1  -4  -8  334.47   27.80
  -1  -4  -8  306.77   17.20
  -1   4  -9  175.78   20.80
  -1   4  -9  159.98   16.50
   1   4   9  189.48   22.90
   1   4   9  139.99   16.40
   1  -4   9  138.69   20.60
   1  -4   9  162.88   19.50
  -1  -4  -9  145.09   16.70
  -1  -4  -9  170.68   21.50
  -1   4 -10  187.08   22.20
   1   4  10  210.58   20.70
  -1   4 -10  221.98   19.50
  -1  -4 -10  181.78   19.50
  -1  -4 -10  202.68   23.50
  -1  -4 -10  190.38   15.60
   1  -4  10  240.68   25.90
   1  -4  10  203.38   21.50
   1   4  11   26.10   11.20
  -1   4 -11    2.20    9.10
  -1   4 -11   18.60   12.70
   1  -4  11   -9.90    8.10
  -1  -4 -11   -3.40    8.60
   1  -4  11   12.80    9.90
  -1  -4 -11   21.20   13.80
  -1  -4 -11   12.80    7.20
   1   4  12   89.79   16.60
  -1   4 -12   99.09   14.90
  -1   4 -12   56.29   16.60
  -1  -4 -12   97.59   19.10
   1  -4  12  101.79   21.50
   1  -4  12  107.59   18.20
  -1  -4 -12   96.79   17.10
   1   4  13   25.30   12.90
  -1   4 -13   21.00   14.40
   1  -4  13   35.00   13.80
  -1  -4 -13   31.60   14.40
   1  -4  13   13.30   16.20
  -1   4 -14    1.60   14.50
   1   4  14    3.90   13.40
   1  -4  14   -8.60   14.90
  -1  -4 -14    4.90   12.90
   1  -4  14   -8.10   12.30
   1   4  15   27.70   16.20
  -1   4 -15   26.40   18.10
  -1  -4 -15   23.10   15.70
   1  -4  15   27.70   20.20
   1   5 -15    4.60   18.20
   1  -5 -15   52.89   18.00
   1  -5 -15   30.00   16.20
  -1  -5  15   46.80   20.50
   1   5 -14   11.10   16.90
  -1  -5  14    5.70   12.90
   1  -5 -14   43.60   15.80
  -1  -5  14   46.70   20.50
   1  -5 -14   53.49   19.60
   1   5 -13  110.89   19.80
   1   5 -13   87.79   20.60
  -1   5  13   96.49   25.00
  -1  -5  13  105.39   22.50
  -1  -5  13  119.29   19.90
   1  -5 -13   78.29   20.60
   1  -5 -13  114.99   18.90
  -1   5  12  310.27   23.60
   1   5 -12  283.97   27.10
   1   5 -12  267.87   29.90
  -1  -5  12  331.67   29.00
   1  -5 -12  305.47   31.50
  -1  -5  12  372.56   37.60
   1  -5 -12  286.17   27.10
   1   5 -11   62.39   15.80
  -1   5  11   83.09   13.90
   1   5 -11   81.59   18.60
  -1  -5  11   99.09   11.30
  -1  -5  11   59.39   18.70
   1  -5 -11   77.59   16.20
   1  -5 -11   76.09   14.80
  -1  -5  11   64.79   16.00
   1   5 -10  130.29   17.90
   1   5 -10   94.39   19.00
  -1   5  10  128.59   15.30
  -1  -5  10  114.59   17.60
   1  -5 -10  107.89   15.70
   1  -5 -10   94.69   18.10
  -1  -5  10  112.49   20.20
  -1  -5  10  110.79   11.40
  -1   5   9   55.99   16.80
   1   5  -9   45.90   13.30
  -1   5   9   56.89   10.90
   1   5  -9   72.09   14.60
  -1  -5   9   50.79    8.10
   1  -5  -9   49.20   14.60
  -1  -5   9   36.40   12.00
   1  -5  -9   52.09   12.30
  -1  -5   9   65.89   17.70
   1   5  -8   12.30    9.70
  -1   5   8    6.20   11.10
   1   5  -8    8.80   10.90
  -1   5   8   19.60    8.30
  -1  -5   8   15.00    9.90
  -1  -5   8   20.80    6.30
   1  -5  -8   30.80    9.60
   1  -5  -8   36.00   12.60
  -1  -5   8   30.50   13.50
   1   5  -7  146.49   19.00
  -1   5   7  151.28   14.20
   1   5  -7  215.48   22.10
  -1   5   7  210.28   25.10
  -1  -5   7  192.48   12.10
  -1  -5   7  186.78   20.20
   1  -5  -7  170.38   16.70
   1  -5  -7  166.48   20.10
  -1   5   6  121.19   12.70
   1   5  -6  147.79   18.10
   1   5  -6   97.39   15.90
  -1   5   6  120.79   19.80
   1  -5  -6  171.48   15.60
  -1  -5   6  146.99   11.60
  -1  -5   6  118.99   16.50
   1  -5  -6  104.69   15.10
  -1   5   5  101.39   17.80
   1   5  -5   85.99   14.50
   1   5  -5   67.09   13.90
  -1  -5   5  101.49   12.80
  -1  -5   5  138.49   17.70
  -1  -5   5  101.19    9.70
   1  -5  -5   92.09   14.60
   1  -5  -5  100.59   11.50
   1   5  -4   27.20   10.80
   1   5  -4   24.00   10.40
  -1   5   4   31.60   10.60
  -1  -5   4   15.70    7.20
   1  -5  -4   23.20    9.30
  -1  -5   4   20.50   10.20
   1  -5  -4   19.60    9.70
   1  -5  -4   25.10    6.70
  -1  -5   4   34.90    6.60
   1   5  -3   20.20    9.60
   1   5  -3   14.60   10.60
  -1   5   3   20.80   12.00
  -1  -5   3   33.10    7.60
   1  -5  -3   21.40    9.10
   1  -5  -3   22.90    9.00
  -1  -5   3    5.30    9.40
   1  -5  -3   16.20    6.70
  -1  -5   3   29.60    7.10
  -1   5   2  341.37   23.40
   1   5  -2  286.87   21.70
   1   5  -2  323.77   22.30
  -1   5   2  305.77   19.50
   1   5  -2  353.56   17.90
   1  -5  -2  308.97   20.10
  -1  -5   2  326.17   16.50
  -1  -5   2  334.27   23.90
   1  -5  -2  308.17   16.60
   1  -5  -2  306.57   23.30
  -1  -5   2  295.97   16.80
   1   5  -1 1181.18   45.10
   1   5  -1 1166.18   39.80
   1   5  -1 1166.98   47.60
  -1   5   1 1113.69   47.20
  -1   5   1 1100.29   41.60
  -1   5   1 1114.49   41.40
   1  -5  -1 1192.08   47.60
   1  -5  -1 1209.78   42.80
  -1  -5   1 1133.89   39.80
  -1  -5   1 1081.39   36.70
  -1  -5   1 1133.49   47.00
  -1   5   0  293.37   23.20
  -1   5   0  335.57   22.50
   1   5   0  321.47   22.50
   1   5   0  292.27   20.60
  -1   5   0  326.27   20.80
   1   5   0  367.66   19.30
  -1   5   0  333.77   19.50
   1   5   0  289.47   20.80
  -1  -5   0  320.97   24.00
   1  -5   0  324.87   19.00
   1  -5   0  349.77   22.80
  -1  -5   0  320.37   18.90
  -1   5  -1   87.79   12.90
  -1   5  -1   90.69   13.90
  -1   5  -1   80.59   10.80
   1   5   1   80.39   16.10
   1   5   1   82.09   12.40
  -1   5  -1   86.19   14.70
   1   5   1   70.69   11.30
  -1  -5  -1   95.19   12.40
   1  -5   1   92.29   11.20
   1  -5   1   93.69   15.00
  -1  -5  -1   77.49    7.90
  -1  -5  -1  100.29   15.60
  -1   5  -2  313.77   23.30
   1   5   2  343.77   26.20
  -1   5  -2  373.56   24.00
  -1  -5  -2  382.56   25.90
   1  -5   2  370.36   19.70
  -1  -5  -2  387.06   16.20
  -1  -5  -2  341.07   20.30
  -1  -5  -2  350.86   21.20
   1  -5   2  342.67   24.70
   1  -5   2  328.57   19.10
  -1   5  -3   56.19   12.40
  -1   5  -3   46.50   12.50
   1   5   3   47.10   12.20
  -1  -5  -3   70.29    8.00
   1  -5   3   51.69    9.90
  -1  -5  -3   56.49   10.40
  -1  -5  -3   53.79   11.00
   1  -5   3   48.40    9.10
   1  -5   3   79.19   13.70
  -1   5  -4  983.60   43.80
  -1   5  -4 1042.50   42.10
   1   5   4 1026.80   46.40
   1  -5   4 1059.89   36.60
  -1  -5  -4 1009.90   38.00
   1  -5   4  911.31   42.50
  -1  -5  -4  979.50   33.90
  -1  -5  -4 1079.29   42.70
  -1   5  -5  244.08   21.70
  -1   5  -5  210.98   22.30
   1   5   5  245.28   26.30
  -1  -5  -5  244.18   22.80
  -1  -5  -5  226.58   14.30
   1  -5   5  221.88   15.20
   1  -5   5  240.58   23.60
  -1  -5  -5  222.38   16.80
   1  -5   5  300.97   25.50
  -1   5  -6  106.49   15.70
   1   5   6   65.39   11.80
   1   5   6   72.39   17.00
  -1   5  -6   92.29   16.70
   1  -5   6   90.09   15.30
  -1  -5  -6   85.99   10.70
   1  -5   6   66.59   14.00
   1  -5   6   75.99   10.50
  -1  -5  -6   70.19   13.60
  -1  -5  -6   89.79   12.50
   1   5   7   77.79   12.80
   1   5   7   60.39   10.90
   1   5   7   74.59   17.40
  -1   5  -7   56.59   12.50
  -1   5  -7   48.80   14.30
   1  -5   7   83.29   15.70
   1  -5   7   70.29   10.30
  -1  -5  -7   64.99   10.90
  -1  -5  -7   78.29   15.80
  -1  -5  -7   73.09   11.20
   1  -5   7   78.29   16.70
  -1   5  -8   38.20   14.20
   1   5   8   39.70   11.10
  -1   5  -8   37.60   12.10
   1   5   8   49.90   15.50
  -1  -5  -8   32.80    9.70
   1  -5   8   35.30    8.70
   1  -5   8   59.79   15.10
  -1  -5  -8   33.10    9.00
   1  -5   8   42.30   12.90
  -1  -5  -8   29.50   12.90
   1   5   9  216.88   27.00
  -1   5  -9  188.08   20.20
   1   5   9  178.88   18.90
  -1   5  -9  210.58   25.00
   1  -5   9  238.78   24.50
  -1  -5  -9  229.08   24.80
   1  -5   9  204.28   26.60
   1  -5   9  189.58   16.60
  -1  -5  -9  184.78   18.60
  -1   5 -10   25.40   11.40
   1   5  10   11.40   14.10
   1   5  10    1.10   10.50
  -1   5 -10  -12.00    8.10
   1  -5  10    9.20   11.00
  -1  -5 -10   19.40   10.20
  -1  -5 -10   31.30   14.20
   1  -5  10   10.90    8.00
   1  -5  10   10.50   11.20
   1   5  11   54.69   14.60
  -1   5 -11   50.69   16.70
  -1   5 -11   52.69   14.00
  -1  -5 -11   51.19   17.40
   1  -5  11   48.80   15.00
   1  -5  11   29.50   16.80
  -1  -5 -11   54.99   13.90
  -1   5 -12   61.49   18.00
   1   5  12   86.19   16.70
  -1  -5 -12   79.29   20.00
   1  -5  12   63.59   16.40
  -1  -5 -12   70.89   15.50
   1  -5  12  111.79   24.10
  -1   5 -13   45.30   18.80
   1   5  13  100.39   19.00
  -1  -5 -13   67.99   16.40
   1  -5  13   46.10   17.40
   1  -5  13   71.49   21.80
  -1  -5 -13   42.80   19.10
  -1   5 -14   42.50   20.80
   1  -5  14    0.50   14.80
   1  -5  14   26.40   20.30
  -1  -5 -14   13.50   16.00
   1   6 -14   58.69   22.90
  -1  -6  14   35.20   17.60
   1  -6 -14   34.00   19.70
   1  -6 -14   43.80   17.50
   1   6 -13    1.60   13.10
  -1  -6  13    2.50   13.40
   1  -6 -13    4.60   15.10
   1  -6 -13   -1.00   11.20
   1   6 -12    6.10   12.10
   1   6 -12  -11.90   13.30
  -1  -6  12   -5.20   11.50
   1  -6 -12   14.60   15.80
   1  -6 -12    2.10   10.10
   1   6 -11  226.18   25.90
   1   6 -11  234.68   28.60
   1  -6 -11  301.07   32.30
  -1  -6  11  249.58   27.90
   1  -6 -11  262.27   25.00
   1   6 -10   84.09   18.60
   1   6 -10   52.39   18.20
  -1   6  10   64.39   13.20
  -1  -6  10   93.09   17.80
   1  -6 -10  107.19   15.80
   1  -6 -10   75.29   17.50
  -1   6   9    7.40    9.30
   1   6  -9   35.10   15.00
   1   6  -9   16.40   13.50
  -1   6   9  -11.30   12.90
   1  -6  -9   12.00   11.90
  -1  -6   9   15.50   11.90
   1  -6  -9    7.60    8.60
  -1  -6   9    1.00    5.90
  -1   6   8  725.23   31.90
   1   6  -8  689.83   38.70
  -1   6   8  729.43   44.40
   1   6  -8  698.93   39.50
   1  -6  -8  753.82   40.50
   1  -6  -8  699.73   31.90
  -1  -6   8  640.94   38.10
  -1  -6   8  621.64   26.30
  -1   6   7   89.89   13.10
   1   6  -7   82.49   17.80
  -1   6   7  130.39   22.10
   1   6  -7  121.29   19.30
  -1  -6   7  124.29   19.50
   1  -6  -7  123.09   14.80
   1  -6  -7  120.29   19.20
  -1  -6   7  116.69   11.70
  -1   6   6   24.20   12.40
   1   6  -6    7.50   12.10
   1   6  -6   13.70   11.90
   1  -6  -6   -5.30    9.50
  -1  -6   6    7.40    5.70
   1  -6  -6    6.10    7.10
  -1  -6   6    7.10   10.70
   1   6  -5  152.58   20.70
  -1   6   5  155.68   22.40
   1   6  -5  113.89   19.30
   1  -6  -5  136.79   18.40
  -1  -6   5  138.19   12.30
   1  -6  -5  121.09   13.50
  -1  -6   5   86.69   17.00
   1   6  -4   -6.00   10.20
  -1   6   4   36.10   12.40
   1   6  -4   17.30   11.50
   1  -6  -4   16.20    7.20
  -1  -6   4    2.40    5.80
   1  -6  -4   27.20   12.50
  -1  -6   4    6.00    8.30
   1  -6  -4   12.60    9.20
  -1  -6   4    5.50    7.80
  -1   6   3   -2.60    9.10
   1   6  -3   -2.70   10.30
  -1   6   3   39.90   13.10
   1   6  -3   15.60   11.30
  -1  -6   3   17.70   11.00
   1  -6  -3   -3.20    7.80
   1  -6  -3   16.70   11.00
   1  -6  -3   12.00    6.30
  -1  -6   3   10.60    7.10
  -1  -6   3    4.10    5.90
   1   6  -2   46.60   13.40
  -1   6   2   49.60   14.50
   1   6  -2   50.49   14.60
  -1   6   2   20.00   11.80
   1   6  -2   31.10    9.60
  -1  -6   2   22.80   11.20
  -1  -6   2   28.30    7.60
   1  -6  -2   43.70   10.80
   1  -6  -2   21.20   12.00
   1  -6  -2   33.10    8.00
  -1  -6   2   30.40    8.50
   1   6  -1    9.50    8.20
  -1   6   1    9.00   11.30
   1   6  -1  -15.00    9.60
   1   6  -1   -5.30    8.30
  -1  -6   1    6.20    8.40
   1  -6  -1    3.90    9.70
  -1  -6   1    1.50    5.80
  -1  -6   1    2.40    5.70
   1  -6  -1   -5.60    6.40
   1   6   0  415.76   25.80
   1   6   0  382.56   29.20
  -1   6   0  360.36   26.40
   1  -6   0  347.87   22.00
  -1  -6   0  354.76   21.30
  -1  -6   0  366.36   27.80
   1  -6   0  359.96   27.70
  -1   6  -1  165.98   21.50
   1   6   1  122.39   20.50
  -1   6  -1  146.09   18.10
  -1  -6  -1  130.09   15.40
   1  -6   1  125.99   14.70
  -1  -6  -1  163.58   20.80
   1  -6   1  140.39   19.40
  -1  -6  -1  140.29   11.40
   1   6   2  109.39   20.00
  -1   6  -2  117.39   17.00
  -1   6  -2  164.48   21.30
   1  -6   2  120.29   18.00
  -1  -6  -2  110.09   10.40
  -1  -6  -2  106.69   14.90
   1  -6   2  113.19   16.10
   1  -6   2  127.19   14.50
   1   6   3  112.09   20.10
  -1   6  -3   71.89   15.60
  -1   6  -3   92.99   16.70
  -1  -6  -3   75.69   13.80
   1  -6   3   38.40   13.20
  -1  -6  -3   47.50    7.40
   1  -6   3   52.99   10.40
  -1   6  -4   80.39   16.40
   1   6   4   88.69   17.70
  -1   6  -4   66.49   15.90
   1  -6   4   75.59   11.70
  -1  -6  -4   49.20   13.00
  -1  -6  -4   76.59    9.40
   1  -6   4   65.79   14.20
  -1   6  -5  250.87   26.60
   1   6   5  235.18   28.40
  -1   6  -5  247.88   24.60
   1  -6   5  221.58   17.80
  -1  -6  -5  268.57   25.70
  -1  -6  -5  208.28   14.60
   1  -6   5  235.18   25.50
   1   6   6   47.30   11.90
  -1   6  -6   44.60   14.60
   1   6   6   57.69   17.10
  -1   6  -6   66.19   17.10
  -1  -6  -6   47.00    8.90
  -1  -6  -6   45.90   13.50
   1  -6   6   52.89   15.00
   1  -6   6   49.20    9.70
   1   6   7   63.49   13.70
  -1   6  -7   77.99   17.80
   1   6   7   77.69   19.70
  -1   6  -7   89.79   17.50
  -1  -6  -7   87.19   17.50
   1  -6   7   77.39   11.40
   1  -6   7   64.39   16.00
  -1  -6  -7   55.89   10.60
   1   6   8   34.80   16.40
  -1   6  -8    9.00   12.20
   1   6   8    5.50   10.30
  -1   6  -8   -7.40   12.00
   1  -6   8    3.70   11.00
  -1  -6  -8    3.70    7.80
   1  -6   8   25.00   14.40
  -1  -6  -8   31.80   12.00
   1  -6   8    4.70    7.00
   1   6   9    7.50   11.20
  -1   6  -9   -5.60   11.50
   1   6   9  -11.00   14.70
  -1   6  -9   -0.70   12.90
   1  -6   9    5.90    8.10
  -1  -6  -9   -5.90   11.40
  -1  -6  -9    8.20    8.60
   1  -6   9  -19.30   12.70
   1  -6   9   -1.90   12.10
   1   6  10   16.40   12.20
  -1   6 -10  -10.10   11.80
   1   6  10   19.40   16.00
  -1   6 -10   11.40   15.00
   1  -6  10   17.60   16.00
   1  -6  10   10.70    9.00
   1  -6  10   20.70   13.70
  -1  -6 -10   -0.80    9.30
  -1  -6 -10   17.80   14.20
  -1   6 -11   36.50   17.20
   1   6  11   49.99   14.70
  -1   6 -11   41.40   18.20
  -1  -6 -11    8.80   15.10
   1  -6  11   11.90   17.80
   1  -6  11   29.10   14.70
  -1  -6 -11   44.60   13.70
  -1   6 -12   24.40   19.30
  -1  -6 -12   34.00   14.60
   1  -6  12   24.90   19.80
  -1  -6 -12   47.80   20.40
   1  -6  12   51.29   16.90
  -1   6 -13   57.69   22.40
   1  -6  13   30.50   18.10
   1  -6  13   30.20   21.40
  -1  -6 -13   58.39   22.80
   1   7 -12    0.80   13.20
   1  -7 -12   -4.10   16.90
  -1  -7  12   -7.20   15.10
   1   7 -11    3.60   17.20
   1   7 -11    0.80   14.90
  -1  -7  11   -1.50   14.00
   1  -7 -11   25.70   14.50
   1   7 -10   10.90   17.20
   1   7 -10   -2.50   16.10
  -1   7  10    6.40   17.80
  -1  -7  10   18.00   16.30
   1  -7 -10    2.40   10.90
   1  -7 -10    9.20   15.50
  -1   7   9   52.69   21.30
   1   7  -9   21.70   17.10
   1   7  -9   -7.40   13.20
   1  -7  -9   24.00   10.90
  -1  -7   9   10.70   14.60
   1  -7  -9   20.60   14.70
   1   7  -8   62.89   18.90
  -1   7   8  106.69   25.00
  -1   7   8   54.69   13.00
   1   7  -8   61.09   18.50
  -1  -7   8   56.09   17.70
   1  -7  -8   64.79   16.20
   1  -7  -8   93.39   14.90
   1   7  -7   10.30   11.60
  -1   7   7   -5.50   10.80
   1   7  -7    2.90   13.50
  -1   7   7    6.70   10.30
   1  -7  -7   -6.50    7.60
   1  -7  -7    7.40   11.40
  -1  -7   7    3.90   12.30
   1   7  -6   89.09   19.80
   1   7  -6   95.89   20.50
  -1   7   6   94.79   21.10
   1  -7  -6  110.79   14.00
   1  -7  -6  105.89   19.30
  -1  -7   6  127.69   21.60
  -1  -7   6   96.09   12.10
  -1   7   5  110.59   23.40
   1   7  -5  130.89   22.50
   1   7  -5  126.69   20.40
   1  -7  -5  118.69   14.10
   1  -7  -5  110.19   19.30
  -1  -7   5  188.18   25.10
  -1  -7   5  139.89   14.30
   1   7  -4  105.19   19.80
  -1   7   4  158.28   25.70
   1   7  -4  124.99   21.80
   1  -7  -4  154.58   23.40
  -1  -7   4  102.69   20.20
   1  -7  -4  149.39   20.10
  -1  -7   4  126.59   14.00
   1  -7  -4  125.69   14.30
  -1   7   3   79.79   20.20
   1   7  -3   88.69   19.30
   1   7  -3   85.69   18.50
  -1  -7   3   74.99   11.90
   1  -7  -3   71.29   17.80
   1  -7  -3   75.99   11.50
  -1  -7   3   96.19   19.40
   1  -7  -3   68.79   14.90
   1   7  -2  108.09   19.60
  -1   7   2  130.09   21.90
   1   7  -2  100.29   18.80
  -1  -7   2  113.59   19.80
  -1  -7   2   84.59   13.00
   1  -7  -2   88.19   15.40
   1  -7  -2   84.59   11.80
   1  -7  -2   93.79   19.80
   1   7  -1  169.28   22.10
   1   7  -1  218.18   27.70
  -1   7   1  190.78   26.20
  -1  -7   1  209.38   19.30
   1  -7  -1  178.58   19.40
   1  -7  -1  162.08   23.50
  -1  -7   1  184.88   25.50
   1   7   0   31.40   15.80
  -1   7   0   19.70   15.20
   1  -7   0    6.50    8.20
   1  -7   0   26.30   14.00
  -1  -7   0    9.60    5.80
  -1  -7   0   19.00   12.90
  -1  -7   0    5.20    7.40
  -1   7  -1   21.70   14.40
   1   7   1   36.70   17.00
   1  -7   1    5.80    8.10
  -1  -7  -1    8.40    9.20
   1  -7   1   -3.50   11.10
  -1  -7  -1   14.80    9.50
  -1  -7  -1   14.90    6.10
   1   7   2   89.89   19.10
  -1   7  -2   91.59   17.90
  -1   7  -2   82.69   19.50
   1  -7   2   84.89   13.70
  -1  -7  -2   79.39   15.50
  -1  -7  -2   74.89    9.30
   1  -7   2   99.39   19.90
   1   7   3   61.69   16.60
  -1   7  -3   75.79   18.50
  -1   7  -3   52.89   16.60
   1  -7   3   28.50   10.30
   1  -7   3   11.70   12.70
  -1  -7  -3   38.30    7.80
  -1  -7  -3   26.40   11.60
  -1   7  -4   72.19   18.80
   1   7   4   67.49   17.80
  -1   7  -4   74.79   19.30
   1  -7   4   64.79   17.20
   1  -7   4   73.29   12.40
  -1  -7  -4   53.99    8.90
  -1  -7  -4   68.69   15.30
  -1   7  -5   22.50   14.70
   1   7   5   32.40   14.80
  -1   7  -5   15.00   12.30
  -1  -7  -5   22.00   13.00
   1  -7   5   17.40    9.00
   1  -7   5   31.30   14.90
  -1  -7  -5   18.30    7.40
  -1   7  -6   83.99   18.30
  -1   7  -6   81.09   18.50
   1   7   6   91.39   20.80
   1  -7   6   81.29   12.70
   1  -7   6   93.19   20.60
  -1  -7  -6   82.79   11.40
  -1  -7  -6   63.39   16.60
  -1   7  -7    4.60   14.60
  -1   7  -7   11.90   14.50
   1   7   7   18.70   12.60
   1   7   7    3.90   12.80
   1  -7   7   13.10   14.30
  -1  -7  -7    0.80   12.20
   1  -7   7    6.10    8.50
   1   7   8   39.90   16.70
  -1   7  -8   52.59   17.90
  -1   7  -8   25.10   17.70
   1   7   8   49.80   14.70
  -1  -7  -8   31.60   15.50
   1  -7   8   40.90   16.70
  -1   7  -9   57.29   17.80
  -1   7  -9   47.00   16.50
   1   7   9   45.80   15.10
   1   7   9   41.80   18.50
   1  -7   9   26.00   15.80
  -1  -7  -9   65.69   19.60
   1   7  10   -5.80   15.70
  -1   7 -10   -9.30   16.10
  -1   7 -10  -21.40   15.10
  -1  -7 -10   -6.70   13.00
   1  -7  10   12.60   15.50
  -1   7 -11   12.40   19.70
   1  -7  11   15.80   16.50
  -1  -7 -11  -16.80   14.30
   1   8 -10   15.80   21.60
   1   8 -10    6.90   19.30
  -1   8  10   -7.00   22.70
   1  -8 -10   11.40   13.40
  -1  -8  10  -13.70   15.80
  -1   8   9   13.20   21.30
   1   8  -9    7.80   19.20
   1   8  -9  -14.90   15.60
  -1  -8   9    9.00   16.20
   1  -8  -9  -14.60   13.90
  -1   8   8    6.40   15.60
   1   8  -8  -17.70   16.30
   1   8  -8   -0.90   16.20
   1  -8  -8   -0.10   12.90
  -1  -8   8    7.60   15.40
  -1   8   7   10.00   19.00
   1   8  -7   11.80   17.10
   1   8  -7    5.30   13.40
   1  -8  -7   13.80   15.30
  -1  -8   7   40.30   17.90
   1   8  -6  166.18   28.20
   1   8  -6  112.79   22.60
  -1   8   6  108.49   26.20
  -1  -8   6  142.19   25.60
   1  -8  -6   81.79   19.50
   1   8  -5   37.10   19.60
   1   8  -5   71.79   19.40
  -1   8   5   43.90   18.60
  -1  -8   5   25.50   16.50
   1  -8  -5   40.70   15.50
   1   8  -4   -7.10   13.60
   1   8  -4   10.50   16.10
  -1   8   4   -2.80   16.80
  -1  -8   4    6.00    8.90
  -1  -8   4   20.30   16.30
   1  -8  -4    3.20   12.00
   1   8  -3   79.19   19.80
  -1   8   3   82.49   23.50
   1   8  -3   68.99   22.40
   1  -8  -3   61.09   12.30
  -1  -8   3   60.79   12.40
   1  -8  -3   83.49   19.50
  -1  -8   3   50.69   19.10
   1  -8  -3   74.59   16.20
  -1   8   2   11.70   17.40
   1   8  -2   -7.20   15.90
   1   8  -2   10.80   14.60
   1  -8  -2   13.80   11.40
   1  -8  -2    7.20    8.40
   1  -8  -2   26.70   16.80
  -1  -8   2   11.80   10.20
  -1  -8   2   21.90   13.20
  -1   8   1   62.19   20.90
   1   8  -1   47.80   17.20
   1  -8  -1   42.80   18.30
  -1  -8   1   57.99   13.30
   1  -8  -1   50.09   14.00
   1  -8  -1   38.70   11.00
  -1  -8   1   48.90   19.00
   1   8   0   55.49   21.70
  -1   8   0   57.99   21.00
   1  -8   0   30.90   14.90
   1  -8   0   30.50   12.80
  -1  -8   0   63.69   19.80
  -1  -8   0   25.80   12.80
  -1   8  -1   82.19   22.40
   1   8   1   71.09   19.80
  -1  -8  -1   84.99   16.40
   1  -8   1   94.89   16.50
   1  -8   1   78.29   21.10
   1   8   2  146.49   28.30
  -1   8  -2  144.39   25.50
   1  -8   2  114.79   23.40
   1  -8   2  120.79   17.30
  -1  -8  -2  152.68   21.00
  -1   8  -3   17.30   16.40
  -1   8  -3   -0.50   11.00
   1   8   3   -4.20   17.60
  -1  -8  -3    0.40   12.50
   1  -8   3    3.80    9.60
   1  -8   3   11.80   15.80
   1   8   4   -3.60   12.70
  -1   8  -4    3.80   15.40
  -1   8  -4   -8.60   14.70
   1  -8   4    5.30    9.30
  -1  -8  -4   10.40   12.40
   1  -8   4    1.80   14.50
  -1   8  -5  150.18   26.00
  -1   8  -5  117.09   23.70
   1   8   5  130.69   27.70
   1  -8   5  177.28   27.50
  -1  -8  -5  201.68   26.30
   1  -8   5  150.58   18.30
  -1   8  -6   67.09   22.20
   1   8   6   57.09   23.70
  -1   8  -6   94.39   24.10
   1  -8   6   51.49   19.80
  -1  -8  -6   58.09   17.70
  -1   8  -7   -4.50   17.00
   1   8   7    3.30   19.10
   1   8   7   -3.40   14.20
  -1   8  -7  -27.40   14.20
   1  -8   7    9.30   15.70
  -1  -8  -7    2.40   14.30
  -1   8  -8   21.00   18.10
  -1   8  -8   10.50   18.80
   1   8   8   21.80   21.50
  -1  -8  -8   -1.70   14.60
   1  -8   8   -4.60   16.50
  -1   8  -9  106.89   27.00
   1   8   9   56.69   25.90
   1  -8   9   84.79   25.10
  -1  -8  -9   59.59   21.80
  -1   9   6   39.40   27.00
   1   9  -6   78.49   27.80
   1   9  -6   64.49   24.00
  -1  -9   6   40.10   20.70
   1  -9  -6   40.90   19.00
  -1   9   5   23.80   18.50
   1   9  -5    5.40   20.40
   1   9  -5  -14.90   17.40
   1  -9  -5    2.40   13.60
  -1  -9   5   13.50   17.90
   1   9  -4   -6.50   12.90
  -1   9   4   16.90   22.20
   1   9  -4   19.80   21.30
  -1  -9   4   16.30   19.00
   1  -9  -4    6.30   14.50
   1   9  -3   10.60   20.30
   1   9  -3   10.80   18.20
  -1   9   3   -1.50   19.30
  -1  -9   3  -12.00   15.40
   1  -9  -3    1.50   13.40
  -1   9   2    8.50   20.00
   1   9  -2   27.60   21.80
   1  -9  -2   10.70   13.40
  -1  -9   2   12.20   16.30
   1  -9  -2   18.60   15.00
   1   9  -1   51.09   24.00
  -1   9   1   29.10   21.00
  -1  -9   1   56.99   15.10
  -1  -9   1   32.30   18.10
   1  -9  -1   36.60   19.00
   1  -9  -1   10.30   12.60
  -1   9   0   65.99   24.90
   1   9   0   55.29   23.60
  -1  -9   0   24.30   13.10
   1  -9   0   55.79   22.10
   1  -9   0   53.99   16.10
   1   9   1   40.00   19.70
  -1   9  -1   32.20   21.60
   1  -9   1   -3.60   10.60
   1  -9   1   -6.10   15.30
  -1  -9  -1   15.30   13.30
  -1   9  -2  -10.00   18.50
   1   9   2   40.00   23.10
   1  -9   2   -3.90   12.10
   1  -9   2    1.50   17.00
  -1  -9  -2    2.20   12.60
  -1   9  -3   60.09   23.70
   1   9   3   53.79   24.60
   1  -9   3   53.19   21.10
  -1  -9  -3   16.90   14.70
  -1   9  -4   30.40   21.30
   1   9   4   32.60   22.70
   1  -9   4   24.70   19.30
  -1  -9  -4    0.60   15.60
  -1   9  -5   25.50   19.70
   1   9   5   56.39   21.80
  -1   9  -5  141.39   29.10
   1  -9   5   13.40   16.90
  -1  -9  -5   17.60   15.90
  -2   0  18   24.40   16.70
   2   0 -18    0.60   13.40
   2   0 -18    8.70   14.40
   2   0 -17    2.40   15.10
   2   0 -17   -2.00   12.70
  -2   0  17   -9.10   12.90
   2   0 -16  549.85   32.10
  -2   0  16  477.45   34.40
   2   0 -16  531.95   38.90
   2   0 -15   -1.90    8.20
   2   0 -15    2.40   11.90
  -2   0  15   -3.60   10.30
  -2   0  14   55.29    9.10
  -2   0  14   39.90   13.30
   2   0 -14   36.80   13.80
   2   0 -14   56.19   12.60
  -2   0  13   -8.90    7.30
   2   0 -13    0.80    9.90
  -2   0  13   -8.30    5.20
   2   0 -13    6.50    8.50
   2   0 -12  326.37   21.80
   2   0 -12  298.87   25.60
  -2   0  12  320.17   23.70
  -2   0  12  297.57   16.10
   2   0 -11    6.20    8.70
  -2   0  11    0.40    4.40
   2   0 -11    4.20    6.90
  -2   0  11    6.00    7.60
   2   0 -10  181.28   16.60
  -2   0  10  156.08   10.30
  -2   0  10  166.38   16.60
   2   0 -10  123.89   14.00
  -2   0  10  156.38   15.70
   2   0 -10  188.48   16.90
   2   0 -10  127.79   15.30
  -2   0   9   -2.00    3.20
  -2   0   9    3.10    6.10
   2   0  -9    5.60    7.10
  -2   0   9    6.30    6.00
   2   0  -9  -10.00    4.20
   2   0  -9   -1.40    5.40
   2   0  -9   -6.70    5.60
  -2   0   8  648.54   26.00
   2   0  -8  627.64   26.10
   2   0  -8  677.83   26.70
   2   0  -8  627.14   26.40
  -2   0   8  646.74   21.20
   2   0  -8  678.53   29.20
  -2   0   8  588.64   26.20
  -2   0   8  628.44   26.40
  -2   0   8  644.04   28.60
   2   0  -7   -0.60    4.70
  -2   0   7   -6.90    4.50
  -2   0   7    2.80    4.90
   2   0  -7   -0.80    5.20
   2   0  -7   -0.70    6.00
  -2   0   7    1.90    2.90
  -2   0   7   -8.40    3.90
  -2   0   7   -1.80    4.40
   2   0  -7    0.60    4.40
  -2   0   6 2310.17   66.09
  -2   0   6 2280.77   60.59
   2   0  -6 2279.87   66.59
  -2   0   6 2221.58   67.49
   2   0  -6 2316.07   65.49
   2   0  -6 2362.56   67.89
  -2   0   6 2247.28   65.19
   2   0  -6 2287.37   65.49
  -2   0   6 2209.48   66.29
   2   0  -5   -2.00    4.30
   2   0  -5    0.30    3.80
   2   0  -5   -2.20    3.50
   2   0  -5    6.20    3.90
  -2   0   5    1.00    3.80
  -2   0   5    2.20    3.60
  -2   0   5   -3.10    4.00
  -2   0   5   -0.90    3.60
  -2   0   5    0.90    1.60
  -2   0   4  424.06   15.80
  -2   0   4  460.65   17.60
   2   0  -4  412.26   15.60
   2   0  -4  417.66   15.40
  -2   0   4  402.96   16.70
   2   0  -4  435.56   17.10
   2   0  -4  435.86   17.50
  -2   0   4  417.26   15.50
   2   0  -3    1.60    2.50
  -2   0   3    2.00    2.90
  -2   0   3   -1.70    2.60
   2   0  -3    5.60    3.90
  -2   0   3    0.30    2.50
   2   0  -3   -1.50    3.50
   2   0  -3    2.10    2.20
  -2   0  -1   -1.30    1.40
  -2   0  -1   -2.00    2.80
   2   0   1   -1.30    2.30
   2   0   1    1.10    1.90
   2   0   1   -0.60    1.20
  -2   0  -2   27.70    3.00
   2   0   2   25.90    3.10
   2   0   2   21.60    5.40
  -2   0  -2   33.60    3.50
  -2   0  -2   22.60    5.20
  -2   0  -2   24.30    5.10
   2   0   2   25.20    5.00
   2   0   2   29.40    2.80
  -2   0  -3    0.30    2.30
   2   0   3    6.20    4.30
   2   0   3    2.70    5.00
  -2   0  -3   -7.50    3.80
   2   0   3    2.80    2.40
  -2   0  -3   -2.30    4.00
  -2   0  -3    3.00    2.70
  -2   0  -4   21.70    6.10
  -2   0  -4   14.40    3.70
   2   0   4    4.50    4.80
  -2   0  -4   18.90    5.40
  -2   0  -4   15.30    3.60
   2   0   4   18.60    6.50
   2   0   4   18.00    3.80
   2   0   5    7.40    6.10
  -2   0  -5    2.00    4.20
  -2   0  -5    2.90    3.70
  -2   0  -5    6.30    5.70
   2   0   5   -0.60    3.30
   2   0   5    9.90    5.70
  -2   0  -5   -1.60    3.10
   2   0   5    5.50    5.70
   2   0   6  405.16   21.60
   2   0   6  438.16   21.00
  -2   0  -6  377.66   17.00
  -2   0  -6  403.16   16.90
  -2   0  -6  370.66   20.30
   2   0   6  393.06   16.50
   2   0   6  429.86   19.60
   2   0   6  404.76   19.90
  -2   0  -6  406.86   21.40
  -2   0  -7   -3.80    5.80
   2   0   7   13.70    7.60
   2   0   7   -5.90    6.00
  -2   0  -7    3.60    4.70
   2   0   7    2.40    4.40
  -2   0  -7    2.60    5.20
   2   0   7    4.20    5.80
   2   0   7    7.30    5.30
  -2   0  -7   -5.00    3.80
   2   0   8   73.39   10.60
   2   0   8   85.79   12.30
   2   0   8  106.49   10.50
  -2   0  -8   76.29    9.60
  -2   0  -8   86.69    9.50
  -2   0  -8  103.29   14.10
   2   0   9   -1.10    5.80
  -2   0  -9    2.60    7.80
   2   0   9   -3.90    5.50
  -2   0  -9   -7.30    4.60
   2   0   9    0.90    7.70
  -2   0  -9   -5.10    5.00
   2   0  10   77.79   10.80
  -2   0 -10   56.69    9.70
   2   0  10   79.59   12.40
   2   0  10   61.49   13.70
  -2   0 -10   72.49   11.10
  -2   0 -10   62.89   14.30
  -2   0 -11    2.70    6.50
  -2   0 -11    7.30    7.90
   2   0  11    1.30    6.90
   2   0  11   -2.70    9.70
   2   0  11    2.70    8.00
  -2   0 -11    0.40    9.50
   2   0  12   22.60    9.80
  -2   0 -12   34.40   13.30
  -2   0 -12   22.20   11.00
   2   0  12   34.50   13.90
  -2   0 -12   39.20    9.60
  -2   0 -13   -9.60    7.50
   2   0  13   -5.60    8.60
   2   0  13   -5.70   11.00
  -2   0 -13    4.80    8.80
   2   0  14  212.58   27.10
  -2   0 -14  169.38   18.30
   2   0  14  143.89   18.70
  -2   0 -14  193.48   26.60
  -2   0 -15   19.30   15.60
   2   0  15    6.00   14.20
   2   0  15    0.70   11.10
   2   0  16  330.57   36.30
  -2   0 -16  384.56   39.60
   2   1 -18   38.80   17.50
   2   1 -18   61.19   22.20
  -2   1  18   18.60   17.20
  -2  -1  18   36.80   18.50
   2  -1 -18   31.60   19.30
   2   1 -17   29.20   14.50
   2   1 -17   37.30   15.50
  -2   1  17   32.80   16.30
   2  -1 -17   41.10   14.10
  -2  -1  17   24.20   16.20
   2  -1 -17   22.90   17.50
  -2   1  16    3.50   12.60
   2   1 -16    8.30   11.80
   2   1 -16    6.10   12.40
   2  -1 -16   13.70   13.80
   2  -1 -16    6.70   10.00
  -2  -1  16    3.10   12.30
   2   1 -15  -14.50    8.70
  -2   1  15    0.40    9.80
   2   1 -15   -0.30   11.90
   2  -1 -15    1.00    9.80
  -2  -1  15    6.60   11.50
   2  -1 -15    8.70   12.60
   2   1 -14  112.69   20.10
  -2   1  14  114.69   17.30
   2   1 -14   76.09   14.90
  -2   1  14   86.69   11.10
   2  -1 -14  118.49   16.20
  -2  -1  14   88.29   17.80
  -2  -1  14   98.49   11.70
   2  -1 -14  104.09   18.50
  -2   1  13   57.19    9.40
   2   1 -13   51.29   12.80
  -2   1  13   26.70   11.30
   2   1 -13   71.39   15.60
  -2  -1  13   71.99    9.80
   2  -1 -13   64.69   14.80
  -2  -1  13   66.89   15.80
   2  -1 -13   52.39   11.20
   2   1 -12   86.29   13.90
  -2   1  12   88.69    9.90
  -2   1  12  105.59   15.30
   2   1 -12  112.59   17.70
   2  -1 -12   78.19   14.80
   2  -1 -12   78.29   13.90
  -2  -1  12   90.99   15.70
  -2  -1  12  111.59   10.90
   2  -1 -12  118.09   14.60
   2   1 -11   10.50    9.00
   2   1 -11   -0.80    6.90
  -2   1  11    3.40    7.40
   2  -1 -11   -3.00    8.20
  -2  -1  11   -3.90    4.50
  -2  -1  11    8.70    7.60
   2  -1 -11    1.70    6.30
   2  -1 -11    0.50    8.00
  -2  -1  11   -2.70    7.60
   2   1 -10  235.88   19.20
   2   1 -10  191.38   19.00
  -2   1  10  178.48   16.50
   2  -1 -10  192.28   16.10
  -2  -1  10  201.78   14.70
   2  -1 -10  173.58   18.50
   2  -1 -10  178.68   17.90
   2  -1 -10  210.88   17.50
  -2  -1  10  187.08   11.80
  -2  -1  10  164.48   18.20
   2   1  -9   15.50    6.60
   2   1  -9   15.60    8.30
  -2   1   9   11.20    6.40
  -2   1   9    7.20    7.90
   2   1  -9   27.70    8.00
   2  -1  -9   21.20    8.60
   2  -1  -9   25.90    8.20
   2  -1  -9   24.20    7.80
  -2  -1   9   27.80    8.70
  -2  -1   9   15.50    4.80
   2  -1  -9   20.70    6.90
   2  -1  -9   26.60    7.40
  -2  -1   9   25.20    6.60
  -2  -1   9   23.30    8.20
  -2   1   8  259.47   17.70
  -2   1   8  247.88   16.60
   2   1  -8  221.38   16.00
   2   1  -8  279.97   17.10
   2   1  -8  207.68   16.10
  -2   1   8  239.58   14.80
   2  -1  -8  276.17   14.70
   2  -1  -8  296.77   17.80
  -2  -1   8  247.88   16.30
   2  -1  -8  274.77   17.50
  -2  -1   8  248.48   12.10
  -2  -1   8  272.87   17.80
  -2  -1   8  232.78   16.40
   2  -1  -8  264.07   15.60
   2  -1  -8  275.37   18.00
  -2  -1   8  281.37   14.80
  -2   1   7  140.69   11.30
  -2   1   7  131.19   13.10
   2   1  -7  147.39    8.70
   2   1  -7  128.29   12.80
   2   1  -7  142.39   13.70
   2   1  -7  125.69   12.80
  -2   1   7  129.99   12.20
   2  -1  -7  142.39   13.40
   2  -1  -7  130.99   10.80
  -2  -1   7  132.39   13.50
  -2  -1   7  156.58    9.90
   2  -1  -7  141.49   12.10
  -2  -1   7  161.68   13.90
  -2  -1   7  136.19    8.70
   2  -1  -7  154.08   13.50
  -2  -1   7  150.38   14.30
   2   1  -6   69.89    6.20
  -2   1   6   82.49    9.40
   2   1  -6   64.19    9.00
   2   1  -6   77.09    9.80
  -2   1   6   83.89    8.00
   2   1  -6   83.89    9.90
  -2   1   6   81.69    6.70
  -2   1   6   70.19    9.20
   2  -1  -6   70.29    7.20
  -2  -1   6   66.49    6.20
   2  -1  -6   77.69    9.90
  -2  -1   6   69.79    9.40
  -2  -1   6   82.99    7.30
  -2  -1   6   97.19   10.20
  -2  -1   6   92.59   10.40
   2  -1  -6   80.49    9.70
   2  -1  -6   87.09    9.40
  -2   1   5  969.60   29.30
  -2   1   5  980.20   28.90
   2   1  -5  967.50   33.00
   2   1  -5  927.61   32.70
  -2   1   5  964.70   32.60
   2   1  -5 1003.30   28.70
  -2   1   5  926.01   32.50
   2   1  -5  991.90   32.60
  -2  -1   5  956.10   28.70
   2  -1  -5  975.70   29.20
   2  -1  -5  967.30   33.10
  -2  -1   5  960.90   32.60
  -2  -1   5  983.70   33.50
   2  -1  -5  991.50   32.80
  -2  -1   5  945.11   32.20
  -2  -1   5  944.51   28.70
   2   1  -4 1212.58   36.70
  -2   1   4 1170.38   33.80
  -2   1   4 1152.58   32.90
  -2   1   4 1190.68   37.10
  -2   1   4 1171.78   36.90
   2   1  -4 1154.28   33.50
   2   1  -4 1177.68   37.20
   2   1  -4 1137.79   37.20
   2  -1  -4 1195.78   36.80
   2  -1  -4 1142.99   36.90
  -2  -1   4 1174.28   36.40
  -2  -1   4 1209.98   37.90
   2  -1  -4 1169.38   32.90
  -2  -1   4 1198.08   34.00
  -2  -1   4 1196.28   32.70
  -2  -1   4 1228.08   37.40
   2   1  -3  319.27   13.90
  -2   1   3  311.57   11.70
  -2   1   3  320.87   13.20
   2   1  -3  315.37   12.50
   2   1  -3  286.57   13.80
   2   1  -3  306.47   13.90
   2   1  -3  307.37   11.60
  -2   1   3  326.17   13.80
  -2   1   3  306.47    9.30
   2  -1  -3  289.47   13.50
   2  -1  -3  302.87    9.20
  -2  -1   3  304.37   13.20
   2  -1  -3  340.47   12.00
  -2  -1   3  308.77   11.80
  -2  -1   3  273.97    9.00
   2  -1  -3  357.06   14.20
  -2  -1   3  305.87   12.50
   2  -1  -3  313.97   14.00
   2   1  -2  166.68    8.90
   2   1  -2  162.18    7.10
  -2   1   2  165.78    8.00
  -2   1   2  170.48    9.20
   2   1  -2  162.98    9.70
   2   1  -2  168.98    8.10
   2  -1  -2  155.68    8.40
   2  -1  -2  174.98    8.30
  -2  -1   2  162.18    8.20
   2  -1  -2  174.28    8.60
  -2  -1   2  172.18    7.40
  -2  -1   2  156.58    9.40
   2  -1  -2  137.59    8.30
  -2  -1   2  166.48    8.70
  -2   1   1  389.16   12.00
  -2   1   1  375.46   14.20
   2   1  -1  387.06   13.60
  -2   1   1  384.76   14.20
   2   1  -1  373.66   11.60
   2   1  -1  356.56   11.90
   2   1  -1  437.66   15.30
  -2   1   1  436.86   14.80
   2  -1  -1  418.86   14.50
   2  -1  -1  373.86   14.00
   2  -1  -1  437.76   14.60
  -2  -1   1  405.36   11.70
   2  -1  -1  408.16   12.10
  -2  -1   1  378.26   14.80
  -2  -1   1  420.06   13.80
   2   1   0    2.00    1.90
  -2   1   0    0.20    2.30
   2   1   0    2.00    3.10
  -2   1   0    3.70    2.40
  -2   1   0   -0.60    3.40
   2   1   0    1.40    2.80
  -2  -1   0   -0.10    2.30
   2  -1   0    1.10    2.60
   2  -1   0    1.90    1.90
   2  -1   0    9.60    3.90
   2  -1   0    0.60    2.40
  -2  -1   0    1.70    2.00
   2  -1   0   -1.70    2.70
   2   1   1   18.00    3.90
   2   1   1   21.00    4.40
  -2   1  -1   20.50    2.80
   2   1   1   14.60    1.90
  -2   1  -1   11.40    4.20
  -2   1  -1   15.60    4.70
   2   1   1   16.70    2.60
  -2   1  -1   19.00    4.20
  -2  -1  -1   14.60    1.90
   2  -1   1   20.90    2.80
   2  -1   1   19.70    4.30
  -2  -1  -1   26.90    4.90
   2  -1   1   18.10    5.10
  -2  -1  -1   12.30    2.70
   2  -1   1   12.80    3.80
   2   1   2  432.06   17.70
  -2   1  -2  444.96   17.70
  -2   1  -2  428.26   16.70
  -2   1  -2  432.96   13.10
   2   1   2  453.75   15.40
  -2   1  -2  428.46   17.60
   2   1   2  443.36   17.10
   2   1   2  444.66   17.60
   2  -1   2  445.36   17.50
   2  -1   2  432.06   16.60
   2  -1   2  436.76   13.00
  -2  -1  -2  474.55   17.10
  -2  -1  -2  425.86   15.50
   2  -1   2  424.76   17.70
   2  -1   2  444.76   17.90
   2   1   3  490.05   19.70
  -2   1  -3  458.45   18.60
  -2   1  -3  467.35   19.50
  -2   1  -3  462.65   19.80
  -2   1  -3  478.95   19.40
   2   1   3  468.95   17.70
   2   1   3  490.75   18.30
  -2   1  -3  482.55   14.50
   2   1   3  488.55   19.90
   2  -1   3  482.15   18.10
   2  -1   3  521.35   19.90
  -2  -1  -3  475.75   18.10
  -2  -1  -3  506.95   18.70
  -2  -1  -3  461.05   13.40
   2  -1   3  470.35   19.90
  -2  -1  -3  450.75   19.10
   2  -1   3  461.85   20.10
  -2   1  -4    8.20    2.80
  -2   1  -4    0.20    4.20
  -2   1  -4    3.20    4.90
  -2   1  -4    5.20    5.30
  -2   1  -4    7.20    4.50
   2  -1   4    4.60    3.80
   2  -1   4   16.60    6.20
   2  -1   4    3.50    4.90
   2  -1   4    7.30    5.60
   2   1   5  566.54   24.70
  -2   1  -5  546.95   24.80
   2   1   5  585.64   22.70
   2   1   5  531.25   22.90
   2   1   5  578.44   24.70
  -2   1  -5  621.54   23.00
  -2   1  -5  543.85   25.10
   2  -1   5  560.74   24.80
   2  -1   5  607.14   24.80
  -2  -1  -5  591.44   22.90
   2  -1   5  582.24   23.80
  -2  -1  -5  572.74   18.30
  -2  -1  -5  582.04   24.30
   2  -1   5  557.64   21.90
  -2  -1  -5  594.74   24.00
  -2   1  -6  984.70   33.80
   2   1   6  958.30   36.00
   2   1   6  877.41   34.00
  -2   1  -6  977.80   36.70
   2   1   6  939.71   36.00
  -2   1  -6  966.70   36.80
  -2  -1  -6  926.91   28.90
   2  -1   6  973.80   33.10
   2  -1   6  913.51   34.10
  -2  -1  -6  965.60   35.10
  -2  -1  -6  957.20   33.60
   2  -1   6  982.00   36.40
   2  -1   6  924.01   36.20
  -2  -1  -6  999.00   35.70
  -2   1  -7   18.80    8.40
   2   1   7   41.00    9.70
   2   1   7   38.00    9.30
  -2   1  -7   31.20    7.40
  -2  -1  -7   47.70    8.30
  -2  -1  -7   21.60    8.00
  -2  -1  -7   34.00    5.30
   2  -1   7   18.00    8.30
   2  -1   7   41.60    8.30
   2  -1   7   19.40    6.90
  -2  -1  -7   31.20    8.50
   2   1   8  171.48   17.00
  -2   1  -8  184.18   18.70
  -2   1  -8  187.88   13.70
   2  -1   8  177.18   18.60
   2  -1   8  187.48   16.00
  -2  -1  -8  175.78   14.40
   2  -1   8  186.78   15.50
  -2  -1  -8  195.18   17.90
   2  -1   8  183.58   19.10
  -2  -1  -8  170.88   10.70
  -2   1  -9   59.19   12.00
   2   1   9   52.59   11.90
  -2   1  -9   62.99   10.10
  -2  -1  -9   48.20    7.30
   2  -1   9   47.30   10.00
  -2  -1  -9   34.50    9.90
   2  -1   9   53.79   10.20
  -2  -1  -9   58.69   12.00
   2  -1   9   55.59   12.70
  -2   1 -10   -2.80    8.40
  -2   1 -10    1.00    7.00
   2   1  10   -5.40    8.50
  -2   1 -10    4.00    6.00
   2  -1  10  -19.50    6.80
   2  -1  10    8.30   10.10
  -2  -1 -10   -3.00    8.70
  -2  -1 -10   -4.20    4.80
  -2  -1 -10   -5.70    7.80
   2  -1  10   -8.40    7.20
  -2   1 -11  161.88   16.30
   2   1  11  115.99   14.40
  -2   1 -11  185.68   15.10
  -2   1 -11  120.29   19.00
   2   1  11  158.48   19.80
   2  -1  11  167.08   17.60
  -2  -1 -11  129.19   12.40
   2  -1  11  156.58   20.40
  -2  -1 -11  149.69   19.80
  -2  -1 -11  161.68   20.20
  -2   1 -12   87.49   16.30
   2   1  12  106.59   18.10
   2   1  12   90.89   14.00
  -2   1 -12  110.09   14.80
  -2  -1 -12  100.19   12.20
  -2  -1 -12   79.39   16.40
   2  -1  12   85.49   13.90
   2  -1  12  150.08   21.50
   2   1  13   18.90   11.20
  -2   1 -13   22.70   11.50
   2   1  13   37.20   14.30
  -2   1 -13   16.40   13.60
   2  -1  13   15.00   10.90
  -2  -1 -13   33.40    9.50
   2  -1  13   64.49   17.20
  -2  -1 -13   35.00   12.60
  -2   1 -14   32.50   12.40
   2   1  14    5.10   10.40
  -2   1 -14   14.90   11.30
   2   1  14   19.00   15.00
   2  -1  14    5.20   13.30
  -2  -1 -14   14.00   14.00
   2  -1  14    9.70   11.30
  -2   1 -15   27.20   17.60
   2   1  15   13.20   12.10
   2   1  15    7.20   14.60
  -2   1 -15   10.30   12.80
   2  -1  15   45.00   14.40
  -2  -1 -15    0.40   13.60
   2  -1  15   35.80   17.60
  -2   1 -16   -4.50   16.80
   2   1  16    1.80   14.30
   2  -1  16  -27.00   14.00
  -2  -1 -16   18.50   17.30
   2   2 -18    6.70   19.00
   2   2 -18    5.40   17.10
   2  -2 -18    7.10   18.20
  -2   2  17    7.50   14.20
   2   2 -17  -15.10   13.70
   2   2 -17   17.30   18.60
  -2  -2  17   -1.50   13.90
   2  -2 -17    8.00   14.80
   2   2 -16   17.00   16.20
   2   2 -16   26.40   14.00
   2   2 -16   18.60   14.40
  -2   2  16    4.60   11.80
   2  -2 -16   13.00   14.70
   2  -2 -16   20.60   11.20
  -2  -2  16    5.00   13.70
   2   2 -15   87.59   20.40
  -2   2  15   60.09   15.40
   2   2 -15   95.99   18.30
  -2  -2  15   68.19   19.20
   2  -2 -15   72.19   14.10
   2  -2 -15   94.09   19.10
  -2   2  14   47.50   12.60
   2   2 -14   39.60   13.00
   2   2 -14   69.99   15.30
  -2  -2  14   63.29   16.80
  -2  -2  14   69.39   10.90
   2  -2 -14   65.89   13.10
   2  -2 -14   57.59   14.20
   2  -2 -14   42.00   14.00
   2   2 -13  196.18   23.20
  -2   2  13  112.99   20.20
  -2   2  13  135.19   16.80
   2   2 -13  136.89   18.30
  -2  -2  13  125.49   13.60
  -2  -2  13  144.19   20.80
   2  -2 -13  187.58   21.60
   2  -2 -13  139.99   20.20
   2  -2 -13  192.58   18.80
   2   2 -12   -3.70    9.50
  -2   2  12   13.20    8.70
  -2   2  12   21.80    8.50
   2   2 -12   16.00    9.30
   2  -2 -12   13.70    8.70
   2  -2 -12   13.00   10.40
  -2  -2  12    7.40    6.80
   2  -2 -12   25.10    9.80
  -2  -2  12   17.10   10.80
  -2  -2  12   23.20   10.50
   2   2 -11  650.13   34.20
  -2   2  11  572.74   26.20
  -2   2  11  586.74   27.80
   2   2 -11  602.94   31.50
   2  -2 -11  634.74   28.30
  -2  -2  11  647.44   34.30
   2  -2 -11  619.34   31.80
   2  -2 -11  620.74   29.10
  -2  -2  11  616.94   27.50
   2  -2 -11  708.83   34.10
  -2  -2  11  630.94   26.10
  -2   2  10  825.62   31.40
  -2   2  10  818.82   32.40
   2   2 -10  849.81   30.90
   2   2 -10  787.22   35.80
   2   2 -10  927.71   38.30
  -2  -2  10  792.92   30.60
   2  -2 -10  839.32   33.50
  -2  -2  10  898.61   39.20
   2  -2 -10  777.82   36.10
   2  -2 -10  825.32   32.20
  -2  -2  10  798.02   31.00
   2  -2 -10  860.61   37.60
   2   2  -9   49.30    8.00
  -2   2   9   73.09    9.60
   2   2  -9   44.60   11.40
  -2   2   9   65.79    9.10
   2   2  -9   39.30   10.30
   2  -2  -9   75.19   10.10
   2  -2  -9   60.29    8.70
  -2  -2   9   64.19    9.10
   2  -2  -9   74.99   13.00
  -2  -2   9   70.49    9.10
   2  -2  -9   61.59   11.50
  -2  -2   9   83.69   12.70
   2   2  -8    1.90    5.10
   2   2  -8    6.60    6.80
  -2   2   8  -10.10    6.30
  -2   2   8    1.70    4.50
   2   2  -8   12.40    7.50
  -2   2   8   -2.60    4.50
   2   2  -8   -6.80    5.90
  -2  -2   8   -0.10    6.60
  -2  -2   8   -5.70    7.10
  -2  -2   8    1.50    4.10
  -2  -2   8    5.30    4.70
   2  -2  -8    3.80    4.50
   2  -2  -8   16.00    7.60
   2  -2  -8   -7.10    5.20
   2  -2  -8    7.90    7.50
  -2   2   7  214.98   12.00
  -2   2   7  189.98   12.50
   2   2  -7  214.88   15.60
  -2   2   7  217.78   17.30
   2   2  -7  207.18   15.50
   2   2  -7  176.68   12.30
  -2   2   7  186.28   15.70
   2   2  -7  175.78   16.10
   2   2  -7  202.18   14.90
   2  -2  -7  193.88   16.10
  -2  -2   7  209.38   14.10
   2  -2  -7  198.38   15.90
  -2  -2   7  202.48   15.00
   2  -2  -7  181.58   11.00
  -2  -2   7  191.38   12.30
   2  -2  -7  161.38   15.50
  -2  -2   7  215.98   16.50
  -2  -2   7  187.88   10.50
   2   2  -6 1400.06   47.60
   2   2  -6 1412.16   47.20
   2   2  -6 1436.66   43.60
  -2   2   6 1405.86   41.40
  -2   2   6 1368.56   43.70
   2   2  -6 1425.26   46.50
  -2   2   6 1393.86   47.30
   2   2  -6 1388.26   47.20
  -2   2   6 1420.36   46.00
   2  -2  -6 1424.86   48.20
  -2  -2   6 1399.16   47.00
  -2  -2   6 1407.36   48.20
   2  -2  -6 1376.96   41.20
  -2  -2   6 1408.66   43.80
   2  -2  -6 1459.85   46.70
   2  -2  -6 1433.96   47.60
  -2  -2   6 1400.06   45.90
  -2  -2   6 1440.06   40.40
  -2   2   5    7.40    3.40
   2   2  -5   10.10    6.20
  -2   2   5    5.00    5.30
   2   2  -5   10.30    5.50
   2   2  -5    3.40    6.00
  -2   2   5   -1.80    4.40
   2   2  -5    3.40    4.20
  -2   2   5    5.90    4.80
   2  -2  -5    4.40    5.10
  -2  -2   5    4.00    6.00
  -2  -2   5    4.40    5.90
  -2  -2   5    6.30    5.30
   2  -2  -5    2.80    5.70
   2  -2  -5    1.10    5.60
  -2  -2   5    5.20    4.00
  -2  -2   5    5.30    2.40
  -2   2   4   75.69    5.30
  -2   2   4   73.69   10.00
  -2   2   4   63.19    7.80
  -2   2   4   72.09    8.30
   2   2  -4   75.79    7.90
   2   2  -4   72.49    9.60
   2   2  -4   72.19    8.10
   2   2  -4   86.99    9.90
  -2   2   4   72.49    9.20
   2   2  -4   81.89    9.40
  -2  -2   4   62.89    8.20
   2  -2  -4   71.09    8.40
   2  -2  -4   71.89    8.20
  -2  -2   4   74.09    9.30
   2  -2  -4   65.49    9.20
  -2  -2   4   74.29    7.90
   2  -2  -4   76.29   10.10
   2   2  -3  827.12   28.00
   2   2  -3  791.52   28.50
  -2   2   3  755.82   28.70
  -2   2   3  736.73   26.50
   2   2  -3  769.32   24.80
   2   2  -3  776.82   28.10
   2   2  -3  764.42   26.60
  -2   2   3  794.72   27.80
   2  -2  -3  708.43   25.70
   2  -2  -3  771.02   27.70
  -2  -2   3  783.72   27.10
  -2  -2   3  765.62   27.40
   2  -2  -3  767.22   26.80
  -2  -2   3  746.23   20.90
  -2  -2   3  809.52   25.10
   2  -2  -3  741.03   28.10
  -2  -2   3  768.22   28.20
   2   2  -2  140.79   10.60
  -2   2   2  144.19   10.10
  -2   2   2  132.39   10.30
   2   2  -2  136.29   11.30
  -2   2   2  147.19    7.00
   2   2  -2  148.79    9.40
   2   2  -2  149.29    6.40
  -2   2   2  143.39   11.00
   2   2  -2  145.09    7.30
   2  -2  -2  132.19   10.30
   2  -2  -2  126.79   10.30
  -2  -2   2  150.48   10.00
  -2  -2   2  144.99    7.30
  -2  -2   2  145.49    6.30
   2  -2  -2  143.99   11.00
  -2  -2   2  170.48   10.60
  -2  -2   2  156.28   11.00
   2   2  -1  627.84   24.20
   2   2  -1  638.44   20.30
  -2   2   1  711.73   23.90
  -2   2   1  691.93   21.20
  -2   2   1  680.83   24.40
  -2   2   1  636.24   23.90
   2   2  -1  673.23   25.20
   2   2  -1  688.03   22.90
   2  -2  -1  656.83   23.90
  -2  -2   1  678.13   20.70
   2  -2  -1  668.13   21.10
  -2  -2   1  695.33   25.20
   2  -2  -1  628.74   22.80
  -2  -2   1  620.04   18.50
  -2  -2   1  664.73   24.80
   2  -2  -1  617.54   23.10
  -2  -2   1  648.84   22.70
   2  -2  -1  649.64   24.30
  -2   2   0  129.69   10.80
  -2   2   0  118.99    8.70
   2   2   0  124.69    7.90
   2   2   0  129.49    8.00
   2   2   0  115.79   11.30
   2   2   0  105.59   10.20
  -2   2   0  119.69    9.60
  -2   2   0  134.29   11.00
  -2   2   0  129.69    9.30
   2  -2   0  135.69   11.10
   2  -2   0  113.39    8.60
   2  -2   0  140.49    9.70
  -2  -2   0  126.79   10.50
  -2  -2   0  138.79    8.50
  -2  -2   0  123.69    8.10
   2  -2   0  131.49    8.90
   2  -2   0  129.29    8.40
  -2   2  -1 1218.18   39.80
   2   2   1 1172.58   39.70
  -2   2  -1 1230.38   37.70
  -2   2  -1 1280.87   38.60
   2   2   1 1233.98   36.00
   2   2   1 1254.47   37.90
   2   2   1 1223.98   33.30
  -2   2  -1 1265.57   39.90
   2   2   1 1230.18   40.30
   2  -2   1 1299.77   38.80
   2  -2   1 1166.68   37.60
  -2  -2  -1 1253.27   38.20
  -2  -2  -1 1227.68   40.10
   2  -2   1 1249.18   39.50
  -2  -2  -1 1266.77   36.00
   2  -2   1 1206.38   39.50
  -2  -2  -1 1257.97   33.40
   2  -2   1 1274.07   37.50
  -2   2  -2  145.59   12.00
   2   2   2  133.89   11.00
  -2   2  -2  125.69   11.00
  -2   2  -2  127.79   10.80
   2   2   2  135.79    7.20
   2   2   2  145.19    9.60
  -2   2  -2  123.99    8.40
  -2  -2  -2  143.49   12.80
   2  -2   2  125.99   10.80
  -2  -2  -2  145.29    7.20
   2  -2   2  136.29   11.70
  -2  -2  -2  124.29    7.00
   2  -2   2  151.68   11.20
   2  -2   2  127.29    8.10
  -2  -2  -2  127.39   11.00
  -2   2  -3 1402.46   45.10
  -2   2  -3 1368.06   40.90
   2   2   3 1387.76   44.50
   2   2   3 1438.56   41.10
   2   2   3 1413.06   44.40
  -2   2  -3 1421.66   45.40
  -2   2  -3 1327.57   44.80
   2   2   3 1403.76   45.50
   2  -2   3 1395.46   44.50
   2  -2   3 1436.26   45.90
  -2  -2  -3 1321.77   44.90
  -2  -2  -3 1371.26   38.90
   2  -2   3 1422.86   45.10
   2  -2   3 1409.26   45.30
  -2  -2  -3 1451.45   45.30
   2  -2   3 1422.16   40.90
  -2  -2  -3 1428.56   41.10
   2   2   4   41.00    8.40
  -2   2  -4   32.20    7.80
  -2   2  -4   34.00    5.40
   2   2   4   37.90    6.50
   2   2   4   21.50    6.80
  -2   2  -4   30.70    7.50
   2   2   4   46.00    8.30
  -2   2  -4   38.50    7.50
   2  -2   4   43.70    8.70
   2  -2   4   41.00    8.30
  -2  -2  -4   32.20    8.50
  -2  -2  -4   39.80    6.30
  -2  -2  -4   45.60    8.10
   2  -2   4   41.10    7.60
   2  -2   4   32.70    7.70
   2   2   5 1628.54   55.29
   2   2   5 1700.23   52.29
  -2   2  -5 1734.33   55.39
  -2   2  -5 1736.63   49.50
   2   2   5 1707.43   54.29
  -2   2  -5 1709.93   56.39
  -2   2  -5 1682.93   54.59
   2   2   5 1707.43   55.29
  -2  -2  -5 1771.42   56.59
   2  -2   5 1716.73   54.99
  -2  -2  -5 1703.13   52.69
  -2  -2  -5 1822.72   56.09
   2  -2   5 1683.33   53.99
   2  -2   5 1702.93   55.89
   2  -2   5 1731.73   57.09
   2   2   6  176.98   14.60
  -2   2  -6  168.98   16.00
  -2   2  -6  174.08   15.50
   2   2   6  195.08   14.70
   2   2   6  206.88   15.20
   2   2   6  204.78   19.10
  -2   2  -6  182.08   10.80
  -2   2  -6  168.88   14.90
   2  -2   6  177.08   17.30
   2  -2   6  202.18   14.80
  -2  -2  -6  170.28   14.30
  -2  -2  -6  217.08   14.50
  -2  -2  -6  197.48   17.80
   2  -2   6  177.08   15.20
  -2  -2  -6  186.58    9.30
   2  -2   6  204.88   20.20
  -2   2  -7   49.00   10.20
  -2   2  -7   62.09    7.70
   2   2   7   59.09   10.30
  -2   2  -7   47.40    9.60
   2   2   7   64.59   10.60
  -2   2  -7   43.80   10.60
   2   2   7   49.10   10.20
  -2  -2  -7   56.19    6.00
  -2  -2  -7   57.19   11.40
  -2  -2  -7   63.99   11.60
  -2  -2  -7   60.39   10.70
   2  -2   7   57.39   10.40
  -2  -2  -7   45.60    9.30
   2  -2   7   64.19   10.90
   2  -2   7   63.19   11.20
  -2   2  -8   50.09   10.80
  -2   2  -8   60.29   11.80
   2   2   8   64.99   11.80
  -2   2  -8   46.10    7.70
   2  -2   8   44.50   12.30
   2  -2   8   41.70   11.00
  -2  -2  -8   62.39   11.30
   2  -2   8   51.79   10.60
  -2  -2  -8   46.10    6.20
  -2  -2  -8   48.80   10.60
  -2   2  -9  239.48   14.30
  -2   2  -9  224.18   19.60
  -2   2  -9  224.38   22.70
   2   2   9  212.88   19.80
  -2  -2  -9  203.08   19.50
  -2  -2  -9  208.48   11.90
   2  -2   9  177.98   20.80
   2  -2   9  229.38   19.90
   2   2  10    3.40    8.60
  -2   2 -10   -8.10    8.50
  -2   2 -10   11.20    6.70
  -2   2 -10    0.10    7.80
   2  -2  10    0.50   10.40
  -2  -2 -10    2.10    4.80
   2  -2  10   -3.00    6.70
  -2  -2 -10   -1.80    7.40
  -2   2 -11   10.10    7.60
   2   2  11   -1.00    9.30
  -2   2 -11   13.10   11.40
  -2   2 -11   11.40    9.20
  -2  -2 -11    3.10    9.00
   2  -2  11   -7.00    9.90
  -2  -2 -11   11.60    5.90
   2  -2  11   11.80    9.80
  -2   2 -12    0.30    7.80
   2   2  12   -2.50   10.30
  -2   2 -12    1.10   10.50
  -2   2 -12    0.80   10.40
  -2  -2 -12   -5.30    5.60
  -2  -2 -12   -6.10    8.80
   2  -2  12  -11.20   10.00
   2  -2  12   -5.50    8.60
  -2   2 -13   37.20   11.50
  -2   2 -13   36.70   13.40
   2   2  13   32.50   15.10
  -2   2 -13    4.40   13.00
  -2  -2 -13   32.90   13.30
  -2  -2 -13   46.70   15.50
   2  -2  13    4.70   10.70
   2  -2  13   12.90   14.60
   2   2  14    8.10   10.90
   2   2  14   -0.40   13.10
  -2   2 -14   -3.50   10.80
  -2   2 -14   21.90   15.80
   2  -2  14    7.40   15.70
  -2  -2 -14   33.90   15.50
   2  -2  14    8.00   11.20
   2   2  15   10.60   15.50
   2   2  15   21.40   13.00
  -2   2 -15   14.40   13.50
  -2   2 -15   19.00   13.80
   2  -2  15   17.70   13.20
  -2  -2 -15   22.30   15.60
   2  -2  15   23.00   18.10
  -2   2 -16   -0.40   16.10
   2   2  16  -21.40   15.00
  -2   2 -16   10.40   18.90
  -2  -2 -16   -3.20   15.30
   2  -2  16   24.00   18.70
   2   3 -17   20.30   18.50
   2   3 -17   17.70   17.40
  -2  -3  17    2.30   16.40
   2  -3 -17   15.40   15.70
   2   3 -16   17.20   17.10
   2   3 -16   14.80   15.80
   2   3 -16    2.90   13.50
  -2   3  16   -9.30   11.60
   2  -3 -16  -13.10   12.10
  -2  -3  16   20.80   16.80
   2   3 -15  -19.80    9.60
   2   3 -15    7.80   13.40
  -2   3  15   -2.10   10.20
   2   3 -15   -4.70   10.10
   2  -3 -15   -9.10   11.50
   2  -3 -15    2.50    9.60
  -2  -3  15   15.50   14.60
   2  -3 -15  -11.90   12.50
   2   3 -14   71.99   16.50
   2   3 -14   45.90   16.00
  -2   3  14   39.80   12.90
   2   3 -14   46.60   14.70
  -2  -3  14   73.69   13.00
  -2  -3  14   77.89   19.30
   2  -3 -14   54.49   17.20
   2  -3 -14   84.09   14.70
   2  -3 -14   58.69   15.70
   2   3 -13   15.00   11.80
   2   3 -13   20.60   11.30
   2   3 -13   46.60   14.90
  -2   3  13   26.50   10.60
   2  -3 -13   18.50   12.40
  -2  -3  13   -1.90   11.50
   2  -3 -13   23.40   11.70
  -2  -3  13   26.20    9.90
   2  -3 -13   32.40   10.50
   2   3 -12   48.10   13.00
   2   3 -12   21.80   12.60
   2   3 -12    5.20   10.50
  -2   3  12   23.40    9.50
   2   3 -12   14.70   11.30
  -2   3  12   33.30   11.20
  -2  -3  12   29.10   10.00
   2  -3 -12   30.60   10.10
  -2  -3  12   12.40   12.00
   2  -3 -12   16.40   11.80
  -2  -3  12   26.50    9.30
   2  -3 -12   25.20   11.10
  -2   3  11   54.19   11.60
   2   3 -11   48.50   10.60
   2   3 -11   51.79   12.30
  -2   3  11   52.19   10.30
   2   3 -11   46.90   12.70
   2   3 -11   62.89   13.80
  -2  -3  11   50.09   14.30
  -2  -3  11   46.20   10.30
   2  -3 -11   64.29   11.40
   2  -3 -11   93.19   14.90
   2  -3 -11   65.69   15.10
  -2  -3  11   45.30    9.20
   2   3 -10    9.60    8.10
  -2   3  10    6.70    7.40
   2   3 -10   12.90    9.30
   2   3 -10  -10.20    6.70
  -2   3  10    7.60    6.50
   2   3 -10   -5.50    8.10
  -2  -3  10    7.70    6.90
  -2  -3  10    1.70    9.90
   2  -3 -10    4.40    9.10
  -2  -3  10    2.40    5.60
   2  -3 -10   -4.00    7.30
  -2   3   9   -5.80    4.70
   2   3  -9   21.30    9.40
   2   3  -9   -4.80    7.10
   2   3  -9   -2.20    6.10
  -2   3   9   -3.30    6.30
   2   3  -9   -3.80    6.80
   2  -3  -9   -2.10    5.50
  -2  -3   9   -1.90    5.60
  -2  -3   9    2.00    6.90
   2  -3  -9    2.80    5.30
  -2  -3   9    3.40    4.70
   2   3  -8   44.40   10.70
  -2   3   8   25.10    8.90
   2   3  -8   38.30   10.50
   2   3  -8   40.60    8.50
  -2   3   8   50.09    7.30
   2   3  -8   48.30   11.70
   2  -3  -8   37.20    9.70
  -2  -3   8   36.10    6.00
  -2  -3   8   28.00    7.80
   2  -3  -8   33.80   10.70
  -2  -3   8   27.80    9.60
   2   3  -7  127.19   14.10
  -2   3   7   73.29   11.20
  -2   3   7   90.69   11.40
   2   3  -7  115.29   13.50
   2   3  -7  144.39   15.30
  -2   3   7  112.89    9.70
   2   3  -7   88.19   11.20
   2  -3  -7  116.49   13.00
  -2  -3   7  103.69   14.80
  -2  -3   7  119.39   12.70
  -2  -3   7  108.89   13.20
   2  -3  -7   99.19   13.60
   2   3  -6  677.33   27.90
   2   3  -6  724.63   30.70
   2   3  -6  701.53   30.70
  -2   3   6  746.53   29.20
  -2   3   6  763.12   35.60
   2   3  -6  665.63   33.50
  -2   3   6  684.53   31.70
  -2   3   6  702.73   24.10
   2   3  -6  747.13   29.20
  -2   3   6  712.73   28.90
  -2  -3   6  731.63   29.40
  -2  -3   6  666.73   31.70
   2  -3  -6  726.03   31.20
   2  -3  -6  695.33   32.00
  -2  -3   6  693.23   28.50
   2  -3  -6  705.03   28.60
  -2  -3   6  735.53   30.70
  -2   3   5 1805.22   50.59
  -2   3   5 1788.32   60.49
   2   3  -5 1761.72   57.89
   2   3  -5 1774.72   58.59
  -2   3   5 1721.23   54.99
   2   3  -5 1834.52   58.29
   2   3  -5 1827.92   55.19
  -2   3   5 1918.21   58.49
  -2   3   5 1724.03   56.19
   2   3  -5 1684.53   55.39
   2  -3  -5 1812.62   58.19
   2  -3  -5 1766.22   55.29
  -2  -3   5 1755.62   56.59
  -2  -3   5 1759.22   54.59
  -2  -3   5 1812.52   58.09
  -2  -3   5 1718.73   57.49
   2  -3  -5 1861.01   57.19
   2  -3  -5 1783.42   59.79
  -2  -3   5 1748.33   48.50
   2   3  -4  942.51   36.00
  -2   3   4  964.90   35.00
   2   3  -4  948.01   32.00
  -2   3   4  955.00   35.40
   2   3  -4  912.71   36.00
   2   3  -4  917.91   34.60
  -2   3   4 1030.30   38.30
   2   3  -4 1010.60   36.10
   2  -3  -4  914.51   34.70
  -2  -3   4  950.40   35.20
  -2  -3   4  945.81   32.00
  -2  -3   4  934.71   27.40
   2  -3  -4  927.61   33.00
   2  -3  -4  913.71   35.20
  -2  -3   4  930.51   35.70
  -2  -3   4  984.60   35.60
   2  -3  -4  997.60   37.40
   2   3  -3   82.79   10.50
   2   3  -3   87.89   11.20
   2   3  -3   99.49    6.10
  -2   3   3   91.49   12.00
   2   3  -3  100.39   12.20
  -2   3   3  102.89   11.80
   2   3  -3   81.99   10.50
  -2   3   3   82.09   10.50
  -2  -3   3  105.19   12.20
   2  -3  -3   90.59   10.40
   2  -3  -3  100.69    9.60
   2  -3  -3  119.69   12.20
   2  -3  -3   76.29   11.30
  -2  -3   3   97.89   10.60
  -2  -3   3   74.69   10.40
  -2  -3   3   85.89    7.90
  -2  -3   3   89.89    6.30
   2   3  -2   60.69    9.80
   2   3  -2   77.29   10.40
  -2   3   2   59.59    8.20
  -2   3   2   70.79    9.90
  -2   3   2   68.09   10.30
   2   3  -2   74.09    9.50
   2   3  -2   62.89    6.10
  -2   3   2   57.09    6.60
  -2  -3   2   73.29    6.30
   2  -3  -2   74.69    9.30
   2  -3  -2   81.99   10.60
  -2  -3   2   66.79    9.20
  -2  -3   2   62.79    6.00
  -2  -3   2   63.89   10.20
  -2  -3   2   47.50    9.20
   2  -3  -2   66.99   10.10
   2  -3  -2   64.39    9.10
  -2   3   1   65.99    7.40
   2   3  -1   85.99    9.50
   2   3  -1   82.09   11.30
  -2   3   1   82.39   10.60
  -2   3   1   59.89    8.70
   2   3  -1   70.99    7.00
   2   3  -1   68.49   10.20
  -2   3   1   77.49    9.90
  -2  -3   1   85.89   10.70
  -2  -3   1   66.59   10.40
   2  -3  -1   64.49    9.40
  -2  -3   1   68.89    5.30
  -2  -3   1   82.69    9.60
   2  -3  -1   78.89    9.20
   2  -3  -1   77.99    9.80
   2  -3  -1   70.29    9.00
  -2  -3   1   79.89    7.50
   2   3   0    4.00    6.50
  -2   3   0   12.90    5.70
  -2   3   0    2.50    5.40
  -2   3   0   -0.60    4.50
   2   3   0    5.20    4.90
  -2   3   0    6.50    4.50
   2   3   0   -0.90    4.60
   2   3   0   13.40    7.60
  -2   3   0    2.00    5.90
   2  -3   0   -1.20    4.90
   2  -3   0    4.40    5.70
  -2  -3   0    9.10    5.30
  -2  -3   0   11.60    6.90
  -2  -3   0    1.50    6.20
   2  -3   0   13.60    7.00
   2  -3   0    9.20    4.40
   2  -3   0   10.10    4.90
  -2  -3   0    8.50    4.80
   2   3   1  962.00   36.70
  -2   3  -1 1055.99   35.50
   2   3   1 1028.60   33.80
  -2   3  -1 1086.39   37.70
   2   3   1 1021.00   38.00
  -2   3  -1 1046.30   37.00
  -2   3  -1 1018.50   35.80
   2   3   1 1016.90   34.20
  -2  -3  -1 1001.10   37.90
   2  -3   1 1077.19   37.20
   2  -3   1 1045.60   34.40
   2  -3   1 1061.69   35.70
   2  -3   1 1031.80   35.40
  -2  -3  -1 1007.50   34.60
   2  -3   1 1019.80   37.10
  -2  -3  -1 1001.50   33.20
  -2  -3  -1 1008.00   28.60
  -2   3  -2   17.90    7.40
   2   3   2   17.70    7.80
  -2   3  -2   13.00    7.30
   2   3   2   11.10    6.20
  -2   3  -2   31.60    7.40
   2   3   2    7.50    7.30
  -2   3  -2    9.90    5.40
   2  -3   2   16.30    7.60
  -2  -3  -2   13.00    3.30
   2  -3   2   13.30    5.40
  -2  -3  -2   17.30    4.90
   2  -3   2   14.70    5.50
   2  -3   2   14.00    6.00
  -2  -3  -2   10.90    5.90
  -2  -3  -2   12.60    6.80
   2  -3   2   11.00    6.50
   2   3   3  986.60   30.40
  -2   3  -3 1010.30   34.20
   2   3   3  995.60   37.20
  -2   3  -3  938.11   35.70
   2   3   3  952.70   35.50
  -2   3  -3  938.11   36.10
   2   3   3 1012.30   39.10
  -2   3  -3 1052.69   37.90
  -2  -3  -3  980.50   30.50
   2  -3   3  957.80   33.10
  -2  -3  -3  992.50   38.00
  -2  -3  -3 1031.10   36.70
  -2  -3  -3 1029.50   32.10
   2  -3   3  943.61   35.60
   2  -3   3 1006.40   37.50
   2  -3   3  978.80   36.80
   2  -3   3  988.50   36.70
   2  -3   3  979.80   33.40
  -2   3  -4  169.78   12.20
   2   3   4  139.29   13.50
   2   3   4  170.88   15.20
  -2   3  -4  171.48   15.80
   2   3   4  163.08   16.70
   2   3   4  162.08   10.60
   2   3   4  148.39   15.30
  -2   3  -4  172.58   16.10
  -2   3  -4  146.39   14.70
   2  -3   4  189.28   16.50
  -2  -3  -4  161.88   13.40
  -2  -3  -4  154.28   10.50
  -2  -3  -4  147.69   15.00
   2  -3   4  145.59   10.70
   2  -3   4  187.78   16.50
   2  -3   4  172.78   15.40
  -2  -3  -4  165.98    9.70
   2  -3   4  165.88   16.10
   2   3   5   15.50    6.10
  -2   3  -5    9.60    7.30
  -2   3  -5   27.70    8.80
   2   3   5   13.10    6.50
  -2   3  -5   21.40    6.30
   2   3   5   28.20    9.30
  -2  -3  -5   17.70    8.20
  -2  -3  -5   24.80    5.00
   2  -3   5   18.40    7.50
  -2  -3  -5   21.00    5.50
  -2  -3  -5   17.90    7.10
   2  -3   5   29.10    8.40
   2  -3   5   22.30    8.20
   2  -3   5   25.60    9.10
   2   3   6  678.73   31.40
   2   3   6  653.53   28.70
  -2   3  -6  638.94   30.20
  -2   3  -6  634.84   30.30
  -2   3  -6  637.84   25.20
   2   3   6  692.83   27.10
   2  -3   6  622.74   29.40
  -2  -3  -6  664.93   22.40
  -2  -3  -6  673.83   26.70
  -2  -3  -6  674.43   34.30
  -2  -3  -6  619.14   30.10
   2  -3   6  622.14   30.50
  -2   3  -7    5.00    8.40
   2   3   7   -6.80    6.40
   2   3   7   -1.60    7.30
   2   3   7    7.70    6.70
  -2   3  -7    3.30    5.60
  -2  -3  -7   -9.70    6.50
   2  -3   7   -2.10    7.10
  -2  -3  -7    4.20    6.50
   2  -3   7    4.50    8.40
   2   3   8   44.10   10.50
  -2   3  -8   42.90   11.30
  -2   3  -8   40.70    8.10
   2   3   8   48.80   11.90
   2  -3   8   32.10   11.90
   2  -3   8   15.50    8.90
  -2  -3  -8   30.70    8.40
  -2  -3  -8   22.60    5.30
  -2  -3  -8   32.60   10.00
   2   3   9  456.75   27.40
  -2   3  -9  447.36   21.50
  -2   3  -9  489.35   28.50
  -2  -3  -9  468.75   29.80
  -2  -3  -9  454.05   18.80
   2  -3   9  479.35   26.80
   2  -3   9  492.65   30.90
  -2  -3  -9  458.55   26.30
   2   3  10   72.49   14.30
  -2   3 -10   46.40   13.70
  -2   3 -10   58.49   10.50
  -2  -3 -10   60.29    8.00
   2  -3  10   76.29   17.00
   2  -3  10   46.70   12.00
  -2  -3 -10   63.49   12.50
  -2   3 -11  322.47   29.70
  -2   3 -11  312.87   27.60
  -2   3 -11  302.97   18.70
   2   3  11  292.97   26.00
   2  -3  11  248.58   23.30
  -2  -3 -11  283.67   25.20
  -2  -3 -11  280.77   15.30
   2  -3  11  311.97   30.50
  -2   3 -12    0.10    9.00
  -2   3 -12   27.60   14.50
   2   3  12   10.60   11.60
  -2   3 -12   23.60    9.40
   2  -3  12   45.20   13.10
   2  -3  12   19.40   15.10
  -2  -3 -12   34.80   12.70
  -2   3 -13   30.00   13.80
  -2   3 -13   22.60   12.60
   2   3  13   38.90   15.60
  -2  -3 -13   21.80   14.70
   2  -3  13   22.70   12.70
   2  -3  13   -2.40   14.80
   2   3  14   68.69   18.10
  -2   3 -14   82.49   20.10
  -2  -3 -14   93.59   19.90
   2  -3  14   52.29   15.20
   2  -3  14   77.99   21.60
   2   3  15   62.69   18.80
  -2   3 -15   85.99   20.10
   2  -3  15   50.19   22.00
   2  -3  15   69.19   17.80
  -2  -3 -15   62.39   19.20
  -2  -3 -16    7.40   16.60
   2   4 -16   92.49   23.00
   2   4 -16   88.79   24.10
   2  -4 -16   81.59   23.30
  -2  -4  16  174.78   31.10
   2  -4 -16   96.49   21.20
   2   4 -15    8.30   17.30
   2   4 -15   -4.00   13.50
   2   4 -15   15.00   13.90
   2  -4 -15    3.60   12.00
   2  -4 -15   20.80   15.80
  -2  -4  15  -24.30   13.00
  -2   4  14    9.70   10.00
   2   4 -14   12.80   13.90
   2   4 -14   14.70   15.80
   2   4 -14    7.70   13.00
  -2  -4  14   15.80   16.20
   2  -4 -14   -0.20    9.80
  -2  -4  14    9.90   10.20
   2  -4 -14   19.30   12.60
   2  -4 -14    2.40   10.50
   2   4 -13  160.28   21.20
  -2   4  13  197.98   19.20
   2   4 -13  153.78   22.90
   2   4 -13  160.78   23.50
   2  -4 -13  183.18   25.00
   2  -4 -13  232.68   25.30
  -2  -4  13  182.88   26.70
   2  -4 -13  149.79   18.00
  -2  -4  13  196.98   20.70
   2   4 -12  -13.10    9.20
   2   4 -12    9.60   10.60
  -2   4  12    8.70    8.50
   2   4 -12   23.00   13.40
  -2  -4  12   17.20    9.40
   2  -4 -12   11.30   12.30
   2  -4 -12   15.00    8.90
  -2  -4  12    5.20   12.40
   2  -4 -12   14.30   10.50
   2   4 -11  131.99   18.70
  -2   4  11  129.39   14.40
   2   4 -11  155.58   21.20
   2   4 -11  136.19   19.80
   2  -4 -11  157.38   18.60
  -2  -4  11  137.49   16.30
  -2  -4  11  115.99   12.70
  -2  -4  11  147.99   22.80
   2  -4 -11  113.39   18.80
   2   4 -10   18.70   11.70
   2   4 -10   27.60   11.60
  -2   4  10   24.50    8.00
   2   4 -10   44.80   13.60
  -2  -4  10    7.00   10.80
   2  -4 -10   31.90   10.90
  -2  -4  10   33.20   10.90
   2  -4 -10   38.10   11.50
  -2  -4  10   30.00    7.40
  -2   4   9  118.39   12.20
   2   4  -9  126.89   17.50
   2   4  -9  148.79   17.80
   2   4  -9  110.29   15.80
  -2  -4   9  145.69   20.20
  -2  -4   9  126.19   10.70
   2  -4  -9  106.59   16.20
  -2  -4   9  111.19   14.80
   2  -4  -9  116.59   15.10
   2   4  -8  410.86   25.00
   2   4  -8  458.15   26.10
  -2   4   8  402.46   19.20
   2   4  -8  465.15   27.20
  -2  -4   8  411.06   16.50
   2  -4  -8  447.96   27.20
   2  -4  -8  391.96   23.10
  -2  -4   8  390.16   23.40
  -2  -4   8  374.46   27.00
  -2   4   7   31.80    9.40
  -2   4   7   25.60    6.30
  -2   4   7   40.90   12.60
  -2   4   7   32.10   11.50
   2   4  -7   20.80    9.70
   2   4  -7   22.10    9.70
   2   4  -7   11.00    9.20
   2   4  -7   17.00    7.90
   2  -4  -7   25.60    8.40
   2  -4  -7   19.20    8.10
  -2  -4   7   28.00    4.80
  -2  -4   7   36.70   10.40
  -2   4   6    4.90    4.60
  -2   4   6    1.60    6.70
   2   4  -6   10.30    6.80
   2   4  -6  -19.50    6.30
   2   4  -6    0.00    7.10
   2   4  -6    7.90    8.00
  -2   4   6    4.20    8.30
  -2  -4   6    4.20    6.90
  -2  -4   6   -1.50    7.60
  -2  -4   6   -1.60    2.90
   2  -4  -6    1.00    5.50
   2  -4  -6    0.00    7.60
  -2  -4   6    5.10    6.30
  -2   4   5  142.49   17.40
   2   4  -5  149.69   16.20
   2   4  -5  109.29   14.60
  -2   4   5  147.39   15.80
   2   4  -5  126.49   15.10
  -2  -4   5  137.79   13.00
  -2  -4   5  129.89    8.20
  -2  -4   5  168.48   17.30
   2  -4  -5  148.29   13.30
   2  -4  -5  117.99   14.80
   2  -4  -5  149.39   15.90
   2  -4  -5  145.79   14.20
  -2  -4   5  119.79   14.60
  -2   4   4  287.77   19.30
   2   4  -4  316.77   18.90
   2   4  -4  245.28   18.40
  -2   4   4  254.57   18.90
   2   4  -4  285.67   19.90
  -2  -4   4  248.58   14.50
  -2  -4   4  247.68   18.50
   2  -4  -4  220.78   19.40
  -2  -4   4  262.47   11.90
   2  -4  -4  267.27   16.90
  -2  -4   4  258.07   18.70
   2  -4  -4  268.27   17.30
   2  -4  -4  283.37   15.80
   2   4  -3   31.10    9.20
   2   4  -3   28.80    5.40
  -2   4   3   13.80    5.60
   2   4  -3   46.40   10.60
   2   4  -3   53.89    9.60
  -2   4   3   19.60    8.40
   2   4  -3   23.30    9.00
  -2   4   3   59.29   12.50
  -2   4   3   17.20    8.50
   2  -4  -3   26.60    8.50
  -2  -4   3   36.10    6.30
   2  -4  -3   27.40    8.40
  -2  -4   3   43.10    9.60
  -2  -4   3   29.50    5.40
  -2  -4   3   26.90    8.60
   2  -4  -3   37.60    7.30
  -2  -4   3   36.30    9.40
   2  -4  -3   34.20    9.10
   2  -4  -3   27.80    9.00
   2   4  -2  402.96   23.40
  -2   4   2  350.36   20.00
  -2   4   2  377.96   22.90
   2   4  -2  372.26   21.70
  -2   4   2  356.66   17.60
   2   4  -2  377.86   21.10
   2   4  -2  399.46   22.40
  -2   4   2  390.96   22.40
   2   4  -2  375.86   16.50
  -2  -4   2  337.27   20.50
   2  -4  -2  376.26   20.30
  -2  -4   2  388.46   22.60
   2  -4  -2  369.66   21.70
  -2  -4   2  378.96   20.50
  -2  -4   2  375.66   15.40
   2  -4  -2  391.46   21.60
  -2  -4   2  362.56   16.20
   2  -4  -2  392.46   20.70
   2   4  -1 1402.36   47.40
  -2   4   1 1413.46   46.60
   2   4  -1 1435.56   43.40
   2   4  -1 1396.86   50.89
  -2   4   1 1329.77   49.00
  -2   4   1 1393.46   44.90
  -2   4   1 1378.26   49.10
   2   4  -1 1360.26   49.00
  -2  -4   1 1356.26   43.40
  -2  -4   1 1405.86   50.49
   2  -4  -1 1416.46   49.99
  -2  -4   1 1397.66   50.19
  -2  -4   1 1383.06   46.90
   2  -4  -1 1284.77   47.70
   2  -4  -1 1428.66   48.20
  -2  -4   1 1399.66   40.10
   2  -4  -1 1378.06   46.30
  -2   4   0  290.47   19.30
  -2   4   0  309.77   17.60
  -2   4   0  307.37   19.90
   2   4   0  292.87   19.20
  -2   4   0  337.57   20.90
   2   4   0  304.97   17.70
   2   4   0  340.77   21.90
  -2   4   0  302.07   17.00
   2   4   0  317.07   16.20
  -2  -4   0  282.37   18.70
   2  -4   0  314.67   17.50
  -2  -4   0  320.97   17.70
   2  -4   0  315.77   19.20
  -2  -4   0  308.67   20.90
   2  -4   0  323.97   20.80
   2  -4   0  319.77   19.10
  -2  -4   0  304.77   16.30
  -2   4  -1    4.20    7.50
   2   4   1   -1.30    7.50
   2   4   1   -3.00    5.50
   2   4   1    1.80    5.20
  -2   4  -1   11.60    6.30
  -2   4  -1   13.30    7.80
  -2   4  -1   -5.20    5.40
  -2   4  -1    6.70    7.20
   2   4   1   -4.10    5.10
  -2  -4  -1    1.10    2.50
   2  -4   1    5.10    6.90
   2  -4   1    7.00    6.80
   2  -4   1   -7.60    6.20
  -2  -4  -1   12.50    6.00
  -2  -4  -1    7.30    6.30
  -2  -4  -1    9.80    5.90
   2  -4   1    4.00    4.90
  -2   4  -2  224.28   16.30
  -2   4  -2  229.68   19.70
  -2   4  -2  263.77   17.20
   2   4   2  206.78   20.30
   2   4   2  211.28   16.50
  -2  -4  -2  204.38    9.80
   2  -4   2  221.58   15.90
   2  -4   2  208.08   16.20
  -2  -4  -2  242.18   14.20
  -2  -4  -2  213.98   15.50
   2  -4   2  221.68   14.20
   2  -4   2  235.08   16.60
  -2   4  -3  374.96   21.80
   2   4   3  334.87   23.80
  -2   4  -3  340.27   22.60
   2   4   3  374.26   20.20
  -2   4  -3  423.16   21.90
   2  -4   3  384.56   18.80
   2  -4   3  393.16   20.80
   2  -4   3  409.26   22.50
  -2  -4  -3  386.46   18.40
  -2  -4  -3  349.47   21.10
   2  -4   3  371.86   22.00
  -2  -4  -3  376.26   15.20
   2  -4   3  405.96   20.40
  -2   4  -4   -1.40    6.00
   2   4   4    4.30    4.70
   2   4   4   -1.40    6.20
  -2   4  -4   10.80    8.40
  -2  -4  -4   -1.00    6.80
   2  -4   4    4.80    5.70
   2  -4   4    4.40    7.80
   2  -4   4    3.40    7.10
  -2  -4  -4   -2.60    4.30
   2  -4   4   -3.80    4.20
   2  -4   4    0.70    7.30
  -2  -4  -4   -1.00    3.80
  -2   4  -5   35.00    9.10
   2   4   5   35.20   11.70
   2   4   5    1.60    7.90
   2   4   5   12.50    5.80
  -2   4  -5   44.10   11.20
   2  -4   5   22.10    9.70
  -2  -4  -5   19.70    6.10
   2  -4   5   18.30    6.70
   2  -4   5   19.60    7.10
  -2  -4  -5   28.30    6.50
   2  -4   5   22.80   10.10
  -2  -4  -5   31.40    9.00
  -2   4  -6   60.29   13.10
   2   4   6   59.69   13.80
  -2   4  -6   47.30    9.70
   2   4   6   44.70   10.30
   2   4   6   45.20    8.60
  -2  -4  -6   36.70   11.00
   2  -4   6   80.89   14.10
  -2  -4  -6   51.69    8.40
   2  -4   6   85.19   13.50
  -2  -4  -6   50.19    7.80
   2   4   7  101.39   13.90
  -2   4  -7  118.99   17.50
   2   4   7   82.99   15.90
   2   4   7  102.89   13.10
  -2   4  -7  110.89   13.10
   2  -4   7   81.29   16.00
   2  -4   7  141.69   17.50
  -2  -4  -7  109.49   10.40
  -2  -4  -7  106.39   12.40
  -2  -4  -7  122.49   17.60
  -2   4  -8    1.20    7.00
  -2   4  -8   13.10   10.50
   2   4   8   23.00   12.30
   2   4   8    3.20    8.30
  -2  -4  -8   15.90   10.60
  -2  -4  -8    8.60    7.20
  -2  -4  -8    2.80    5.40
   2  -4   8    4.00   10.10
   2  -4   8    0.70    8.20
  -2   4  -9   62.59   15.00
   2   4   9   67.39   15.90
  -2   4  -9   39.20   10.10
   2   4   9   42.90   12.50
  -2  -4  -9   68.29    8.80
  -2  -4  -9   44.90    8.00
   2  -4   9   70.39   16.00
   2  -4   9   54.19   13.20
  -2  -4  -9   47.90   10.80
  -2  -4  -9   59.29   15.10
   2   4  10   57.39   13.60
  -2   4 -10   72.09   12.20
  -2   4 -10   81.39   16.80
   2  -4  10   84.79   16.00
  -2  -4 -10   78.79   17.50
  -2  -4 -10   53.89    8.50
   2  -4  10   49.20   16.50
  -2  -4 -10   69.09   13.60
  -2   4 -11    5.10    8.50
   2   4  11   15.30   12.20
  -2   4 -11   -8.10   11.40
  -2  -4 -11    9.50    9.90
   2  -4  11    1.10   10.30
   2  -4  11   -9.50   11.90
  -2  -4 -11   15.80   10.20
   2   4  12   11.00   11.70
  -2   4 -12   12.40   13.80
   2  -4  12    8.60   15.80
   2  -4  12   27.20   13.10
  -2  -4 -12   -7.70    9.30
  -2   4 -13    9.60   15.20
   2   4  13  -10.20   11.40
   2  -4  13    5.50   12.80
  -2  -4 -13    0.00   11.80
   2  -4  13  -23.70   13.20
  -2   4 -14  140.59   25.00
   2   4  14  104.09   21.20
  -2  -4 -14  123.69   22.30
   2  -4  14  169.88   28.70
   2  -4  14  133.99   22.00
   2   4  15    4.70   15.50
  -2   4 -15   15.90   19.80
   2  -4  15   13.90   18.70
  -2  -4 -15   -6.00   14.20
   2   5 -15   49.30   20.60
  -2  -5  15   21.40   20.30
   2  -5 -15   17.10   16.80
   2  -5 -15   15.60   14.30
   2   5 -14   34.00   18.00
   2   5 -14   42.20   17.20
   2  -5 -14   58.29   16.20
   2  -5 -14   32.10   15.00
  -2  -5  14   71.19   16.40
  -2  -5  14   26.40   19.50
   2   5 -13   66.49   17.80
   2   5 -13   31.90   13.90
  -2  -5  13   55.59   20.00
   2  -5 -13   55.49   13.60
   2  -5 -13   60.99   15.90
   2  -5 -13   50.59   17.00
  -2  -5  13   64.89   16.40
  -2   5  12   -2.20    8.40
   2   5 -12    2.10   12.00
   2   5 -12   -2.80   13.00
   2  -5 -12    6.30   10.60
  -2  -5  12   10.70   11.90
   2  -5 -12    4.70   12.90
  -2  -5  12   11.00   14.30
   2   5 -11  155.08   22.70
   2   5 -11  142.39   20.40
  -2   5  11  143.79   15.30
   2  -5 -11  149.69   19.20
   2  -5 -11  166.88   23.90
  -2  -5  11  162.38   24.90
  -2  -5  11  138.09   11.80
  -2  -5  11  128.49   18.40
  -2   5  10   41.40    9.90
   2   5 -10   34.40   14.10
   2   5 -10   69.69   14.90
  -2  -5  10   51.99    7.50
  -2  -5  10   52.79   13.40
   2  -5 -10   62.49   16.20
   2  -5 -10   51.19   12.30
   2   5  -9   28.50   11.80
   2   5  -9   33.40   12.10
  -2   5   9   44.80    9.10
   2  -5  -9   48.40   12.00
  -2  -5   9   62.09   14.20
   2  -5  -9   51.69   14.20
  -2  -5   9   47.60    6.80
   2   5  -8  211.08   21.90
  -2   5   8  203.78   15.10
  -2   5   8  166.28   23.60
   2   5  -8  156.38   20.90
  -2  -5   8  173.48   10.80
  -2  -5   8  251.87   24.10
   2  -5  -8  231.38   23.70
   2  -5  -8  188.48   18.40
  -2   5   7    8.00    6.20
  -2   5   7    6.80   11.90
   2   5  -7    0.90    7.50
   2   5  -7    1.90    9.10
  -2  -5   7   13.10   10.30
   2  -5  -7   16.00    8.70
  -2  -5   7   10.30    4.40
   2  -5  -7   20.50    7.70
  -2   5   6  335.67   26.80
   2   5  -6  317.27   23.90
   2   5  -6  368.26   24.50
  -2   5   6  339.37   18.10
  -2  -5   6  347.87   24.30
   2  -5  -6  358.36   20.10
  -2  -5   6  338.17   20.90
  -2  -5   6  317.97   14.50
   2  -5  -6  346.07   24.40
   2   5  -5  105.89   16.00
   2   5  -5   75.09   14.50
  -2   5   5  105.39   16.40
   2  -5  -5  113.19   16.10
   2  -5  -5   87.99   13.40
  -2  -5   5   86.69   11.70
  -2  -5   5   95.79   15.00
   2  -5  -5   80.29   10.90
  -2  -5   5   87.59    8.40
   2   5  -4   76.09   14.90
  -2   5   4   99.29   17.00
   2   5  -4   83.89   14.20
  -2   5   4   76.29   10.20
   2  -5  -4   84.89   13.60
  -2  -5   4   85.59    8.70
  -2  -5   4   66.99    9.60
  -2  -5   4   67.49   13.20
   2  -5  -4   85.69   14.40
   2  -5  -4   93.49   11.60
  -2   5   3  112.89   12.20
   2   5  -3  136.69   18.30
   2   5  -3  143.19   16.70
   2   5  -3  130.39   10.90
  -2   5   3  120.89   18.10
  -2  -5   3  106.79   10.60
   2  -5  -3  116.19   12.70
  -2  -5   3  117.59   16.60
   2  -5  -3  130.69   17.00
  -2  -5   3  108.39   10.50
   2  -5  -3  119.19   15.10
   2   5  -2   15.40    8.80
  -2   5   2    1.80    6.80
   2   5  -2    3.70    6.10
   2   5  -2    8.30   10.30
  -2   5   2    0.40   10.20
   2  -5  -2    3.00    8.70
  -2  -5   2   13.40    5.90
  -2  -5   2   11.70    5.10
  -2  -5   2   24.40   10.30
   2  -5  -2   10.40    7.80
  -2   5   1  229.28   17.10
   2   5  -1  245.68   23.60
   2   5  -1  219.08   19.30
  -2   5   1  250.17   23.60
   2   5  -1  216.48   15.10
   2  -5  -1  250.87   23.60
  -2  -5   1  217.08   11.70
  -2  -5   1  205.88   14.70
   2  -5  -1  262.37   17.70
  -2  -5   1  259.97   23.70
   2   5   0   39.00   13.20
  -2   5   0   16.60    8.40
   2   5   0   29.50    8.60
  -2   5   0   24.60    8.40
  -2   5   0   52.09   11.30
   2   5   0   46.50   10.30
   2  -5   0   15.60   10.00
   2  -5   0   28.40    8.20
  -2  -5   0   25.50    7.70
  -2  -5   0   47.50   12.50
  -2   5  -1   49.40    9.80
   2   5   1   60.19   13.20
   2   5   1   57.69   10.50
  -2   5  -1   50.49   10.70
  -2   5  -1   47.70   12.60
  -2   5  -1   60.29   11.80
   2   5   1   50.09    9.90
   2  -5   1   66.49   10.30
   2  -5   1   49.30   12.60
  -2  -5  -1   67.29   10.80
  -2  -5  -1   61.19   10.60
  -2  -5  -1   60.49    6.20
  -2   5  -2    6.30    8.90
   2   5   2  -15.20    8.40
  -2   5  -2   14.90    9.60
  -2  -5  -2    7.50    3.70
  -2  -5  -2   16.80    7.50
   2  -5   2   -2.80    5.40
   2  -5   2    6.20    8.30
  -2  -5  -2    1.60    7.20
   2   5   3  184.08   22.30
  -2   5  -3  233.08   19.00
  -2   5  -3  194.88   21.30
   2  -5   3  221.88   23.10
   2  -5   3  200.48   16.60
  -2  -5  -3  215.38   19.50
   2  -5   3  207.28   21.30
  -2  -5  -3  196.48   11.00
   2  -5   3  195.88   19.70
  -2  -5  -3  200.18   16.70
  -2   5  -4  365.46   24.40
  -2   5  -4  353.66   22.50
   2   5   4  326.97   26.80
  -2  -5  -4  327.77   15.80
   2  -5   4  371.26   19.70
   2  -5   4  335.97   22.10
   2  -5   4  371.46   25.20
   2  -5   4  364.66   25.50
  -2  -5  -4  372.26   24.10
  -2  -5  -4  338.27   19.70
   2   5   5   83.29   15.20
  -2   5  -5   85.59   16.70
  -2   5  -5  119.99   16.20
  -2  -5  -5   73.59   11.10
   2  -5   5  106.49   16.70
  -2  -5  -5   86.69   14.40
   2  -5   5   92.09   12.10
   2  -5   5   97.39   14.30
  -2  -5  -5   91.59    9.80
   2  -5   5   97.79   16.70
   2   5   6   42.90   14.40
  -2   5  -6   62.99   15.40
  -2   5  -6   33.20   11.20
   2   5   6   28.10    9.60
   2  -5   6   33.40   10.40
   2  -5   6   36.90   13.20
  -2  -5  -6   39.50    9.10
   2  -5   6   44.60   12.90
   2  -5   6   20.50    8.50
  -2  -5  -6   25.70    7.10
  -2  -5  -6   39.00   12.10
   2   5   7   88.09   12.30
   2   5   7   73.19   14.20
   2   5   7   99.89   19.60
  -2   5  -7   77.79   16.60
  -2   5  -7   90.79   14.50
  -2  -5  -7  103.09   16.40
   2  -5   7   84.89   11.70
  -2  -5  -7   75.59   11.40
   2  -5   7  100.29   18.20
   2  -5   7   99.59   16.90
  -2  -5  -7   83.39   11.40
  -2   5  -8   40.60   13.10
   2   5   8   39.20   15.00
   2   5   8   33.20   11.80
  -2   5  -8   40.00   11.50
   2  -5   8   36.00    9.50
   2  -5   8   53.39   15.40
  -2  -5  -8   35.20   13.60
   2  -5   8   21.60   11.80
  -2  -5  -8   42.00   12.20
  -2  -5  -8   40.60    9.80
   2   5   9   28.60   12.30
  -2   5  -9   68.79   17.10
  -2   5  -9   50.09   12.50
   2   5   9   39.10   16.50
   2  -5   9   25.00   14.30
  -2  -5  -9   59.19   11.90
   2  -5   9   40.50   10.10
   2  -5   9   48.50   14.90
  -2  -5  -9   34.00   12.10
  -2   5 -10   79.69   18.30
   2   5  10   59.69   14.90
   2   5  10   90.69   20.80
  -2   5 -10   64.69   13.20
  -2  -5 -10   63.89   12.90
  -2  -5 -10   71.29   18.40
   2  -5  10   68.09   16.30
   2  -5  10   81.59   20.00
  -2   5 -11   20.10   15.10
   2   5  11   33.10   14.40
   2  -5  11    4.10   12.40
   2  -5  11   17.20   15.60
  -2  -5 -11   29.40   16.10
  -2  -5 -11    2.50   10.90
  -2   5 -12   57.79   19.20
   2   5  12   18.30   14.20
   2  -5  12    3.30   13.10
   2  -5  12   47.70   20.10
  -2  -5 -12   58.39   14.90
  -2   5 -13    9.50   16.40
   2   5  13   16.70   14.50
   2  -5  13    5.70   15.10
   2  -5  13    4.80   16.90
  -2  -5 -13   17.80   14.70
  -2   5 -14   -2.90   17.70
   2   5  14   18.60   19.60
   2  -5  14    5.60   18.60
   2  -5  14  -11.60   15.20
  -2  -5 -14  -14.90   12.50
   2   6 -14  -10.90   17.70
   2  -6 -14    8.50   13.50
  -2  -6  14   16.10   14.40
   2  -6 -14    4.70   16.20
   2   6 -13   23.40   19.10
   2   6 -13   21.50   16.30
   2  -6 -13   29.70   13.90
  -2  -6  13   22.40   15.20
   2  -6 -13   27.00   14.00
   2   6 -12    4.80   15.30
   2   6 -12  -15.00   14.10
   2  -6 -12   15.80   12.20
  -2  -6  12   18.80   14.80
   2  -6 -12    8.20   12.00
   2   6 -11    1.30   14.50
   2   6 -11    3.80   12.50
  -2  -6  11   -1.30   12.00
   2  -6 -11  -12.80    8.40
   2  -6 -11   14.90   13.60
   2   6 -10  126.59   20.70
  -2   6  10  130.59   14.80
   2   6 -10  128.19   22.30
   2  -6 -10   91.69   19.30
   2  -6 -10  130.69   17.80
  -2  -6  10  112.79   19.30
   2   6  -9   36.80   15.60
   2   6  -9   33.20   15.10
  -2   6   9   24.30    9.50
  -2   6   9    3.90   15.20
  -2  -6   9   56.89   16.50
   2  -6  -9   46.30   11.60
   2  -6  -9   83.89   18.10
   2   6  -8   -5.50   11.60
  -2   6   8   -1.30    7.50
  -2   6   8  -28.00   12.10
   2   6  -8   -1.60   12.20
   2  -6  -8   10.60   11.10
  -2  -6   8    3.60    4.90
  -2  -6   8   28.40   12.50
   2  -6  -8    2.10    8.30
  -2   6   7  115.49   13.10
   2   6  -7  135.19   21.00
  -2   6   7  135.79   23.10
   2   6  -7  166.58   21.70
   2  -6  -7  148.39   20.70
  -2  -6   7   91.59   17.20
   2  -6  -7  146.49   16.00
  -2  -6   7  120.79   10.40
   2   6  -6   92.69   18.20
   2   6  -6  104.69   17.40
  -2   6   6  131.19   22.50
  -2  -6   6   94.89    9.80
   2  -6  -6   90.99   16.50
  -2  -6   6  117.39   18.70
   2  -6  -6  113.49   14.20
   2   6  -5  101.69   18.30
   2   6  -5  111.29   17.60
  -2   6   5   89.89   19.50
  -2   6   5   88.79   12.90
   2  -6  -5  107.99   13.50
   2  -6  -5  103.59   16.60
  -2  -6   5  115.79   18.40
  -2  -6   5  106.89   13.60
   2  -6  -5  114.29   18.40
  -2  -6   5   97.79   10.30
   2   6  -4  246.58   24.20
   2   6  -4  259.77   26.40
  -2   6   4  241.78   27.70
  -2   6   4  241.28   18.20
  -2  -6   4  204.98   16.80
   2  -6  -4  240.58   17.40
   2  -6  -4  231.68   25.00
   2  -6  -4  243.98   22.60
  -2  -6   4  264.57   26.40
  -2  -6   4  238.08   15.00
   2   6  -3  290.07   28.40
   2   6  -3  335.87   19.10
  -2   6   3  481.35   32.20
  -2   6   3  323.27   21.20
   2   6  -3  319.87   28.00
   2  -6  -3  375.26   24.60
  -2  -6   3  380.96   28.30
   2  -6  -3  343.97   20.30
   2  -6  -3  354.46   25.60
  -2  -6   3  344.97   18.50
  -2  -6   3  355.26   19.00
  -2   6   2   15.40    9.60
   2   6  -2   18.00   12.20
   2   6  -2    5.00    8.00
   2   6  -2   15.30   10.40
  -2  -6   2   16.10    6.20
  -2  -6   2   13.70   10.50
  -2  -6   2   18.70    7.30
   2  -6  -2    4.50   10.30
   2  -6  -2   11.10    8.30
   2   6  -1    4.80    9.40
   2   6  -1   10.20   12.00
   2   6  -1    3.40    7.80
  -2   6   1   17.30   10.10
  -2  -6   1    1.70    4.80
  -2  -6   1   14.80   11.70
   2  -6  -1   -0.20    7.50
   2  -6  -1    4.90   10.20
  -2  -6   1   -2.00    6.00
   2   6   0   27.40   12.80
   2   6   0   35.30   11.40
  -2  -6   0   22.80    8.00
  -2  -6   0   24.70    5.70
   2  -6   0   13.10   10.80
   2  -6   0   25.40    9.40
  -2  -6   0   21.70   12.00
  -2  -6   0   24.60    5.30
  -2   6  -1  274.17   26.30
  -2   6  -1  186.28   21.60
   2   6   1  184.98   18.90
   2   6   1  172.18   22.50
   2  -6   1  158.18   21.20
  -2  -6  -1  189.18   10.60
  -2  -6  -1  199.08   18.70
   2  -6   1  168.18   17.10
  -2   6  -2  126.09   18.80
   2   6   2  163.18   23.20
  -2   6  -2  178.38   21.30
  -2  -6  -2  127.29   16.00
   2  -6   2  105.69   16.90
  -2  -6  -2  126.79    9.00
   2  -6   2  129.59   15.30
   2   6   3   24.10   14.10
  -2   6  -3   42.80   12.20
  -2   6  -3   10.90   11.10
   2  -6   3   11.70   11.60
  -2  -6  -3   27.00   10.00
  -2  -6  -3   23.90    5.30
   2  -6   3   21.90    8.70
  -2   6  -4   78.89   16.00
  -2   6  -4   94.89   18.00
   2   6   4   36.00   15.60
  -2  -6  -4   60.39    7.90
   2  -6   4   68.99   11.50
  -2  -6  -4   60.49   13.90
   2  -6   4   79.69   17.10
  -2   6  -5  637.64   37.70
   2   6   5  668.43   40.30
  -2   6  -5  659.33   34.20
  -2  -6  -5  649.34   35.60
   2  -6   5  553.24   27.50
   2  -6   5  608.34   36.50
  -2  -6  -5  596.94   24.60
   2   6   6   28.00   11.10
  -2   6  -6   25.70   13.80
  -2   6  -6   16.60   11.90
   2   6   6   17.70   14.80
   2  -6   6   22.70    8.80
   2  -6   6   33.80   13.10
  -2  -6  -6   20.90    7.40
  -2  -6  -6   24.10   10.20
   2  -6   6    6.30   12.30
  -2   6  -7   79.19   16.10
   2   6   7   70.79   14.70
   2   6   7   84.69   19.90
  -2   6  -7   58.89   17.40
   2  -6   7   62.79   17.70
   2  -6   7   51.09   10.80
  -2  -6  -7   70.59   10.70
   2  -6   7   79.69   17.70
  -2  -6  -7   49.30   15.60
  -2   6  -8  275.57   30.50
  -2   6  -8  325.27   25.90
   2   6   8  275.37   32.30
   2   6   8  278.67   25.70
   2  -6   8  336.17   21.90
   2  -6   8  315.27   31.10
  -2  -6  -8  337.47   31.80
  -2  -6  -8  279.17   19.30
   2  -6   8  328.87   34.30
  -2   6  -9  398.26   28.40
   2   6   9  290.27   27.10
   2   6   9  461.25   37.00
  -2   6  -9  481.75   40.10
   2  -6   9  307.47   22.80
   2  -6   9  390.96   34.90
  -2  -6  -9  407.26   36.70
   2  -6   9  456.35   40.60
  -2  -6  -9  392.16   23.90
  -2   6 -10   54.79   17.10
  -2   6 -10   26.30   17.40
   2   6  10   52.39   18.70
   2   6  10   32.70   14.30
  -2  -6 -10   44.80   17.90
   2  -6  10   30.70   11.40
   2  -6  10   44.70   18.70
   2  -6  10   53.39   16.60
  -2  -6 -10   45.40   12.50
   2   6  11   74.69   18.10
  -2   6 -11   61.69   21.40
  -2  -6 -11   42.50   15.80
   2  -6  11   54.19   21.10
  -2  -6 -11   50.39   16.20
   2  -6  11   57.69   18.00
  -2   6 -12   16.00   18.60
   2   6  12   32.70   16.70
   2  -6  12   -6.60   17.70
  -2  -6 -12    4.50   18.00
   2  -6  12   -4.50   14.20
   2  -6  13   16.00   19.10
   2   7 -12   14.70   19.80
   2   7 -12   16.60   19.60
   2  -7 -12   -6.20   15.10
   2  -7 -12   16.60   12.70
  -2  -7  12    3.90   16.50
   2   7 -11   20.20   16.60
   2   7 -11   25.80   19.60
  -2  -7  11   13.50   16.50
   2  -7 -11   34.50   18.40
   2  -7 -11    5.40   11.90
   2   7 -10    9.40   16.80
   2   7 -10   18.00   17.00
   2  -7 -10    7.60   11.70
  -2  -7  10   26.30   15.40
   2  -7 -10   23.90   11.70
   2   7  -9   -8.80   14.50
   2   7  -9    6.70   14.00
  -2   7   9  -21.40   14.70
   2  -7  -9    7.30   13.00
   2  -7  -9  -13.70    8.70
  -2  -7   9  -14.20   10.90
  -2   7   8   -7.30   10.90
   2   7  -8   -3.00   13.80
   2   7  -8   -7.60   13.90
   2  -7  -8    0.90    9.50
   2  -7  -8   11.90   13.90
  -2  -7   8    5.60   13.00
   2   7  -7   21.50   15.00
  -2   7   7   32.80   10.70
  -2   7   7   61.69   20.00
   2   7  -7   16.40   14.50
   2  -7  -7   37.50   15.10
  -2  -7   7   72.99   18.00
   2  -7  -7   39.20   11.40
  -2   7   6   46.60   20.00
   2   7  -6   73.19   18.70
   2   7  -6   65.39   19.10
   2  -7  -6   88.89   13.90
  -2  -7   6   67.69    9.60
  -2  -7   6  114.99   20.60
   2  -7  -6   97.29   18.20
   2   7  -5  258.87   28.30
  -2   7   5  321.67   35.10
   2   7  -5  350.56   33.40
  -2  -7   5  288.67   17.80
   2  -7  -5  360.06   33.80
  -2  -7   5  322.17   31.70
   2  -7  -5  284.97   20.50
   2  -7  -5  285.67   28.10
   2   7  -4   -3.40    9.20
   2   7  -4   -3.00   13.30
  -2   7   4   26.40   14.00
   2  -7  -4   24.50   13.70
   2  -7  -4    3.00    9.90
  -2  -7   4   -1.90   11.30
   2  -7  -4    2.40    7.80
  -2  -7   4    3.90    6.70
  -2   7   3  189.08   26.30
   2   7  -3  154.18   22.60
   2   7  -3  145.99   21.90
  -2  -7   3  152.28   15.50
   2  -7  -3  136.39   22.50
   2  -7  -3  155.68   19.80
  -2  -7   3  120.49   21.40
   2  -7  -3  157.38   16.40
   2   7  -2  199.28   26.80
   2   7  -2  196.98   23.50
  -2   7   2  204.28   27.00
   2  -7  -2  222.98   27.00
   2  -7  -2  192.38   21.20
   2  -7  -2  163.98   17.00
  -2  -7   2  196.58   18.00
  -2  -7   2  216.78   27.20
   2   7  -1  123.99   22.70
   2   7  -1  100.59   17.90
  -2   7   1  123.39   22.40
  -2  -7   1  101.79   14.00
   2  -7  -1  131.29   17.70
  -2  -7   1   99.59   20.20
   2  -7  -1  117.19   19.90
   2   7   0   -4.40   10.20
  -2   7   0   25.80   15.00
   2   7   0   24.10   11.60
  -2  -7   0    5.00    9.80
   2  -7   0    1.20   12.40
   2  -7   0   11.70    9.10
  -2  -7   0    2.70    4.70
  -2  -7   0   -5.90    8.10
  -2   7  -1  105.09   20.70
   2   7   1   66.49   17.20
  -2  -7  -1   50.79   12.50
   2  -7   1   16.20   13.70
   2  -7   1   56.59   13.10
  -2  -7  -1   39.50    6.50
   2   7   2  217.08   28.40
  -2   7  -2  192.48   25.20
  -2   7  -2  170.88   23.50
   2  -7   2  177.68   18.40
  -2  -7  -2  158.58   10.90
   2  -7   2  187.68   25.40
  -2  -7  -2  176.68   20.50
   2   7   3  182.18   26.60
  -2   7  -3  204.48   25.90
  -2   7  -3  141.79   21.70
  -2  -7  -3  118.99   10.10
   2  -7   3  135.89   16.10
   2  -7   3  129.49   21.10
  -2  -7  -3  120.69   18.50
   2   7   4   -9.20   14.00
  -2   7  -4    0.40   13.60
  -2   7  -4    4.20   13.10
  -2  -7  -4    6.10   10.50
   2  -7   4   12.30   13.20
   2  -7   4    8.40    8.90
  -2   7  -5    6.50   12.50
  -2   7  -5   -9.60   12.80
   2   7   5    6.50   12.20
  -2  -7  -5   19.90   12.40
   2  -7   5  -16.10    7.00
   2  -7   5   -6.40   11.30
   2   7   6  178.58   26.80
  -2   7  -6  123.39   22.60
   2   7   6  130.89   18.90
  -2   7  -6  158.58   22.80
  -2  -7  -6  120.09   20.80
   2  -7   6  155.88   24.80
   2  -7   6  128.29   16.30
  -2   7  -7  102.19   22.60
  -2   7  -7   60.19   17.10
   2   7   7   49.70   14.60
   2   7   7   76.29   22.30
   2  -7   7   81.09   19.90
  -2  -7  -7   72.59   18.50
   2  -7   7   59.19   11.90
  -2   7  -8   21.30   17.40
   2   7   8    3.40   11.90
  -2   7  -8   11.00   15.90
   2   7   8   37.50   19.20
   2  -7   8   31.40   18.00
   2  -7   8    4.60    9.90
  -2  -7  -8   33.00   15.00
   2   7   9   70.99   24.40
  -2   7  -9   70.39   22.20
  -2   7  -9   48.30   24.00
   2   7   9   48.40   16.00
   2  -7   9   47.10   18.40
  -2  -7  -9   69.49   20.10
  -2   7 -10   45.70   21.90
   2   7  10  110.29   27.80
  -2  -7 -10   96.39   23.30
   2  -7  10   95.19   22.40
   2  -7  10  113.59   26.40
   2   7  11   44.60   24.00
  -2   7 -11   54.29   23.10
   2  -7  11   65.69   20.90
   2  -7  11   97.89   27.00
  -2  -7 -11   52.79   20.90
   2   8 -10   -5.90   17.50
   2   8 -10   -2.50   14.60
   2  -8 -10   20.80   17.40
  -2  -8  10    6.60   16.80
  -2   8   9   12.00   22.00
   2   8  -9   40.80   22.30
   2   8  -9    7.60   20.10
   2  -8  -9   56.59   19.10
  -2  -8   9    7.90   16.70
   2   8  -8   12.50   16.90
   2   8  -8    7.00   13.70
  -2   8   8   12.10   16.20
   2  -8  -8    0.50   14.00
  -2  -8   8   10.30   15.30
   2   8  -7   -0.40   17.20
   2   8  -7   11.10   17.60
  -2   8   7   30.20   21.30
  -2  -8   7   -5.70   14.90
   2  -8  -7    6.70   14.10
  -2   8   6   19.50   19.70
   2   8  -6    6.00   17.00
   2   8  -6    1.60   16.20
  -2  -8   6    1.80   14.20
   2  -8  -6   -8.20   10.90
  -2   8   5   33.80   19.00
   2   8  -5   12.50   17.40
   2   8  -5   -8.50   14.90
   2  -8  -5    9.20    9.20
  -2  -8   5   13.40   14.70
   2  -8  -5   23.90   14.00
   2   8  -4   18.90   18.20
   2   8  -4   28.20   16.40
  -2   8   4   -3.90   16.90
  -2  -8   4   22.70   14.90
   2  -8  -4   30.60   16.80
   2  -8  -4    8.80    9.00
   2  -8  -4   14.80   12.10
  -2   8   3   69.79   22.60
   2   8  -3   75.59   19.50
   2   8  -3   57.49   19.70
   2  -8  -3   32.50   17.10
   2  -8  -3   20.30    9.70
  -2  -8   3   29.60   10.70
   2  -8  -3   39.00   14.50
  -2  -8   3   12.90   15.30
   2   8  -2   -6.40   13.50
   2   8  -2    7.10   17.30
  -2   8   2   14.90   17.90
   2  -8  -2    4.50   14.80
  -2  -8   2   41.00   18.00
  -2  -8   2   -6.40    8.50
   2  -8  -2    9.70   12.10
   2  -8  -2   11.60    9.50
   2   8  -1  112.59   20.60
  -2   8   1   85.69   22.80
   2   8  -1   59.39   21.70
   2  -8  -1   49.60   12.30
   2  -8  -1   64.09   19.90
  -2  -8   1   56.29   12.80
   2  -8  -1   70.39   15.70
  -2  -8   1   60.99   20.70
   2   8   0   19.80   19.40
  -2   8   0   51.29   19.90
   2  -8   0   44.60   18.50
   2  -8   0   22.60   11.50
  -2  -8   0   34.40   12.40
   2   8   1    7.40   13.90
  -2   8  -1   43.50   18.10
   2  -8   1    3.30   15.00
  -2  -8  -1   20.80   12.00
   2  -8   1    1.10   10.00
   2   8   2   43.60   21.40
  -2   8  -2   13.40   16.30
  -2  -8  -2   38.00   14.60
   2  -8   2   25.30   16.10
   2  -8   2   30.50   13.10
  -2   8  -3    6.30   15.20
   2   8   3   18.90   18.90
   2  -8   3    5.00   11.60
  -2  -8  -3   22.00   12.90
   2  -8   3    3.10   10.10
  -2   8  -4   37.00   17.80
   2   8   4   33.30   20.10
  -2   8  -4   33.00   14.90
   2  -8   4   22.50   11.10
  -2  -8  -4    2.20   12.10
   2  -8   4   11.80   13.10
  -2   8  -5   94.99   20.50
  -2   8  -5  126.89   24.50
   2   8   5  117.29   25.60
   2  -8   5   73.79   14.40
   2  -8   5   86.39   21.50
  -2  -8  -5   61.79   17.60
  -2   8  -6   64.89   19.40
   2   8   6   74.89   18.60
   2   8   6  108.49   26.80
  -2   8  -6   90.29   23.00
  -2  -8  -6   83.09   19.90
   2  -8   6  148.89   26.90
   2   8   7    9.80   20.30
  -2   8  -7   18.30   18.70
   2   8   7   -9.40   14.10
  -2   8  -7    1.10   17.70
  -2  -8  -7   15.80   15.50
   2  -8   7   18.50   17.80
  -2   8  -8   63.39   35.50
   2   8   8   25.40   22.30
  -2   8  -8   38.50   21.60
  -2  -8  -8   77.79   22.00
   2  -8   8   54.69   22.00
   2   9  -6  -19.70   19.50
   2   9  -6   29.90   21.90
  -2   9   6   13.30   23.50
  -2  -9   6  -11.10   16.30
   2  -9  -6    3.90   13.80
   2   9  -5   -0.40   20.30
   2   9  -5   16.10   19.70
  -2   9   5   24.20   21.90
   2  -9  -5   31.00   16.30
  -2  -9   5    5.80   17.10
   2   9  -4   -7.60   16.80
   2   9  -4    6.50   20.80
  -2   9   4    2.50   21.20
   2  -9  -4   19.80   16.50
  -2  -9   4   -4.80   16.10
  -2   9   3   87.09   26.60
   2   9  -3   36.40   23.60
   2   9  -3   37.20   20.80
   2  -9  -3   23.00   19.90
   2  -9  -3   47.30   16.70
  -2  -9   3   75.79   20.90
   2   9  -2    6.00   18.90
  -2   9   2   12.00   20.00
   2  -9  -2   16.00   15.30
   2  -9  -2   -5.40   12.70
   2   9  -1   27.90   21.50
  -2   9   1    7.10   18.70
   2  -9  -1    5.50   17.70
   2  -9  -1    7.50   13.20
  -2   9   0    1.80   17.80
   2   9   0   14.50   21.00
  -2  -9   0   21.10   14.10
   2  -9   0   -0.50   14.10
   2  -9   0    8.90   18.00
   2   9   1   19.40   18.00
  -2   9  -1   28.30   21.00
   2  -9   1   -8.60   16.30
   2  -9   1    3.90   11.80
  -2  -9  -1   -4.30   12.50
   2   9   2   44.00   25.60
  -2   9  -2   13.10   20.10
   2  -9   2   16.90   17.20
  -2  -9  -2   11.40   13.10
   2  -9   2   15.90   13.50
  -2   9  -3   36.50   22.90
   2   9   3  -12.80   14.80
   2  -9   3   11.80   17.30
  -2  -9  -3   -8.10   12.90
   2   9   4   51.39   25.40
  -2  -9  -4   15.50   15.20
   2  -9   4   13.50   17.80
   2   9   5   31.50   23.60
  -2   9  -5   69.69   24.60
  -2  -9  -5   43.60   18.50
   2  -9   5   23.40   19.90
   3   0 -18  189.38   25.50
  -3   0  18  153.48   24.90
   3   0 -18  166.58   27.00
   3   0 -17    1.10   10.80
   3   0 -17  -16.20   12.60
  -3   0  17   18.80   13.60
   3   0 -16   14.70   11.70
   3   0 -16   25.80   14.20
  -3   0  16   14.30   12.70
  -3   0  15    2.50   11.60
   3   0 -15    2.10    9.80
   3   0 -15   -3.50   11.20
  -3   0  14   -9.90    9.50
   3   0 -14  -14.20    9.60
   3   0 -14    4.00    8.80
  -3   0  14   -0.60    4.70
   3   0 -13   -7.40    9.10
   3   0 -13   -9.60    7.90
  -3   0  13   -2.00    4.10
  -3   0  13   -2.50    8.30
   3   0 -12  108.59   16.80
   3   0 -12   88.79   14.30
  -3   0  12  106.99   15.60
  -3   0  12  102.19    8.40
   3   0 -11    5.20    7.30
   3   0 -11    3.20    7.20
  -3   0  11  -15.20    6.20
   3   0 -11    9.00    8.50
  -3   0  11    2.20    3.30
   3   0 -10  130.09   14.10
   3   0 -10  106.49   15.00
   3   0 -10  133.29   14.10
   3   0 -10  110.99   13.10
  -3   0  10  114.29   14.00
  -3   0  10  152.48   15.10
  -3   0  10  123.19    7.60
   3   0  -9    4.60    6.50
   3   0  -9   -5.80    4.60
  -3   0   9   -0.40    5.20
  -3   0   9   -0.80    2.20
   3   0  -9   -4.10    5.50
   3   0  -9    0.70    6.60
  -3   0   9    5.30    5.50
  -3   0   8  229.58   15.30
   3   0  -8  249.68   17.30
   3   0  -8  244.28   15.10
  -3   0   8  253.17   14.80
   3   0  -8  228.88   15.80
  -3   0   8  242.78   16.90
  -3   0   8  238.78    8.90
   3   0  -8  226.58   14.20
   3   0  -7   -3.70    5.60
  -3   0   7    5.60    4.80
  -3   0   7   11.00    6.80
  -3   0   7    1.90    4.80
   3   0  -7   -8.50    5.60
   3   0  -7    5.80    4.70
   3   0  -7   -2.80    4.00
  -3   0   7   -0.30    1.40
  -3   0   6  408.06   17.60
   3   0  -6  393.66   19.60
  -3   0   6  404.26   17.90
   3   0  -6  431.96   19.60
   3   0  -6  417.56   17.40
   3   0  -6  424.96   17.30
  -3   0   6  416.06   18.90
   3   0  -5   -0.10    5.10
   3   0  -5   -5.80    3.20
   3   0  -5    1.10    3.20
   3   0  -5   -7.20    4.80
  -3   0   5    4.10    4.20
  -3   0   5    4.30    5.10
  -3   0   5    0.60    3.90
   3   0  -4  331.67   13.40
   3   0  -4  347.17   15.00
  -3   0   4  365.36   15.70
   3   0  -4  323.07   14.90
   3   0  -4  372.06   13.90
  -3   0   4  367.76   13.90
   3   0  -3   -0.90    2.70
  -3   0   3    5.40    3.20
   3   0  -3    2.50    1.70
   3   0  -3    0.70    2.80
   3   0  -3   -2.50    2.80
  -3   0   3   -5.50    3.40
   3   0  -2  449.06   14.80
  -3   0   2  422.06   14.60
   3   0  -2  446.26   15.70
   3   0   0 1148.09   34.30
  -3   0   0 1162.38   34.40
   3   0   0 1164.58   32.70
   3   0   1    0.10    2.00
   3   0   1   -4.60    4.00
  -3   0  -1   -0.50    2.00
  -3   0  -1   -3.70    3.60
   3   0   2  252.27   13.60
   3   0   2  252.37   12.40
  -3   0  -2  247.98   13.20
   3   0   2  236.18    9.20
   3   0   2  237.68    8.70
  -3   0  -2  241.08    8.70
   3   0   3    1.20    2.40
  -3   0  -3   -0.90    2.50
   3   0   3    3.20    2.20
   3   0   3    1.80    5.40
  -3   0  -3    5.40    3.80
  -3   0  -3    0.80    3.70
   3   0   3   -1.60    3.80
  -3   0  -3   -1.10    2.10
   3   0   4   -0.20    6.10
  -3   0  -4    7.10    5.40
  -3   0  -4    4.80    5.70
   3   0   4    5.20    5.20
   3   0   4   -0.30    2.70
  -3   0  -4    5.00    3.40
  -3   0  -4    2.50    2.70
   3   0   5   -0.70    3.80
  -3   0  -5    2.40    4.70
  -3   0  -5    1.50    3.60
  -3   0  -5   -4.30    5.60
   3   0   5    5.60    6.50
  -3   0  -5   12.00    4.20
   3   0   5   -0.10    3.10
   3   0   6  306.07   17.90
   3   0   6  322.17   18.70
   3   0   6  347.57   14.60
  -3   0  -6  310.57   14.50
  -3   0  -6  335.87   14.50
  -3   0  -6  291.57   19.00
   3   0   6  370.76   21.20
   3   0   6  312.87   19.30
  -3   0  -6  315.27   19.20
   3   0   7   -2.50    5.40
  -3   0  -7   -0.10    6.30
   3   0   7   -1.20    6.80
  -3   0  -7    1.50    4.00
  -3   0  -7   -0.50    4.10
   3   0   7   -4.60    3.80
  -3   0  -8  285.27   15.50
   3   0   8  275.27   15.00
  -3   0  -8  278.87   19.60
   3   0   8  282.87   21.70
  -3   0  -8  299.77   15.60
   3   0   8  270.07   18.60
  -3   0  -9   -2.30    5.50
  -3   0  -9   -2.50    4.90
   3   0   9   -7.10    6.10
  -3   0  -9   -6.10    5.40
   3   0   9    0.90    6.70
   3   0   9    4.90    5.70
  -3   0 -10 1095.09   39.40
  -3   0 -10 1174.58   48.60
   3   0  10 1089.59   43.90
   3   0  10 1179.58   48.50
  -3   0 -10 1066.39   38.90
   3   0  10 1048.90   38.40
  -3   0 -11   -4.60    8.10
  -3   0 -11    4.90   10.20
   3   0  11    4.10    8.40
   3   0  11   15.20    7.90
   3   0  11   -4.10   10.30
  -3   0 -11   -2.80    6.90
   3   0  12  733.83   41.20
  -3   0 -12  778.22   33.10
   3   0  12  770.82   37.50
  -3   0 -12  817.52   41.60
  -3   0 -13   -0.60   12.10
   3   0  13   17.50   13.50
  -3   0 -13   -5.20    7.50
   3   0  13    4.10   10.70
   3   0  14   27.70   13.10
   3   0  14   13.40   14.40
  -3   0 -14   32.50   16.20
   3   0  15    5.90   15.20
  -3   0 -15    9.90   12.30
   3   0  15   10.70   13.10
   3   0  16   -2.80   16.90
  -3   0 -16   -4.60   16.90
  -3   1  18   78.59   19.60
   3   1 -18   92.79   25.00
   3   1 -18   99.19   20.40
  -3  -1  18   71.99   21.10
   3  -1 -18  114.39   20.30
   3  -1 -18   64.69   19.90
   3   1 -17    1.70   13.60
  -3   1  17  -13.20   12.00
   3   1 -17    2.60   11.70
   3  -1 -17    5.60   11.10
   3  -1 -17   -8.80   13.20
  -3  -1  17   19.70   14.40
  -3   1  16   29.60   14.10
   3   1 -16   19.30   13.00
   3   1 -16   10.70   14.10
   3  -1 -16    6.00   10.00
  -3  -1  16   15.40   13.90
   3  -1 -16   22.10   11.50
  -3   1  15   24.40   12.90
   3   1 -15   45.90   14.90
   3   1 -15   36.50   15.60
   3  -1 -15   21.70   11.70
  -3  -1  15   34.80   13.90
   3  -1 -15   48.90   15.30
  -3   1  14   88.59   15.90
   3   1 -14   65.89   14.00
  -3   1  14   86.49    9.50
   3   1 -14   67.79   16.70
  -3  -1  14   78.49   16.90
   3  -1 -14   71.09   15.90
  -3  -1  14   84.49    9.50
   3  -1 -14  109.69   18.90
   3  -1 -14  111.29   16.30
  -3   1  13   49.50   12.00
  -3   1  13   82.89    8.80
   3   1 -13   74.39   13.90
   3   1 -13   65.09   14.10
  -3   1  13   60.79    8.70
  -3  -1  13   67.59    8.20
   3  -1 -13   83.69   15.80
   3  -1 -13   70.99   14.30
  -3  -1  13   58.49   13.80
   3  -1 -13   95.49   13.90
   3   1 -12   58.49   13.70
   3   1 -12   84.49   13.60
  -3   1  12  100.69   14.00
  -3   1  12   70.89    8.00
  -3   1  12   80.29    8.80
   3  -1 -12   72.79   13.70
   3  -1 -12  110.19   14.90
  -3  -1  12   64.39   13.50
  -3  -1  12   82.39    8.80
   3  -1 -12   76.59   13.60
   3   1 -11  503.55   27.60
  -3   1  11  518.15   20.10
  -3   1  11  546.45   26.40
   3   1 -11  568.64   30.50
   3  -1 -11  514.35   28.20
  -3  -1  11  528.25   25.00
   3  -1 -11  518.35   25.40
   3  -1 -11  541.05   28.10
  -3  -1  11  513.35   19.80
   3  -1 -11  515.55   26.50
  -3  -1  11  533.95   28.80
  -3   1  10   -0.90    5.90
   3   1 -10    1.30    6.00
  -3   1  10    5.50    4.40
   3   1 -10   -2.90    7.00
   3  -1 -10   14.10    7.40
   3  -1 -10   -0.40    5.70
  -3  -1  10   -7.50    7.20
   3  -1 -10    7.20    7.30
   3  -1 -10    2.90    6.60
  -3  -1  10    8.60    4.00
  -3  -1  10    8.30    5.90
  -3   1   9   21.30    7.00
  -3   1   9   21.10    6.90
  -3   1   9   15.70    4.30
   3   1  -9    9.10    6.90
   3   1  -9   42.10    9.30
   3   1  -9   17.60    8.10
   3  -1  -9   25.40    9.00
  -3  -1   9   26.00    8.60
  -3  -1   9   20.60    5.90
  -3  -1   9   19.80    8.20
   3  -1  -9   21.20    8.00
   3  -1  -9   18.10    7.10
   3  -1  -9   20.20    6.50
  -3  -1   9   18.20    4.20
  -3   1   8  257.57   17.40
   3   1  -8  257.87   16.60
   3   1  -8  259.17   17.30
  -3   1   8  258.27   11.20
   3   1  -8  250.77   17.00
  -3   1   8  259.27   14.30
  -3   1   8  266.37   16.80
   3  -1  -8  243.38   13.60
  -3  -1   8  263.27   11.20
   3  -1  -8  228.38   16.20
  -3  -1   8  239.78   15.60
  -3  -1   8  261.37   13.80
  -3  -1   8  235.38   16.80
   3  -1  -8  241.18   15.70
   3  -1  -8  231.18   17.20
  -3  -1   8  246.88   16.20
   3   1  -7  611.64   26.70
   3   1  -7  630.04   27.00
  -3   1   7  606.54   26.00
  -3   1   7  653.63   23.30
   3   1  -7  598.94   26.00
   3   1  -7  615.04   19.90
   3   1  -7  638.14   22.50
  -3   1   7  648.34   20.60
  -3   1   7  694.53   26.80
   3  -1  -7  638.14   26.10
   3  -1  -7  616.34   25.60
  -3  -1   7  658.13   26.60
  -3  -1   7  639.64   26.30
   3  -1  -7  593.24   26.80
  -3  -1   7  594.94   26.40
   3  -1  -7  611.04   22.30
  -3  -1   7  661.23   22.70
  -3  -1   7  651.43   20.50
  -3   1   6   33.30    7.70
   3   1  -6   31.40    4.70
   3   1  -6   26.30    3.80
   3   1  -6   26.60    6.80
   3   1  -6   25.20    7.00
  -3   1   6   33.60    4.30
   3   1  -6   20.00    7.10
  -3   1   6   34.10    5.10
  -3   1   6   29.10    6.40
  -3  -1   6   42.10    8.00
  -3  -1   6   39.80    8.00
   3  -1  -6   40.80    7.40
  -3  -1   6   30.20    6.60
  -3  -1   6   41.40    5.40
   3  -1  -6   28.10    4.60
   3  -1  -6   35.00    7.00
  -3  -1   6   33.40    4.30
   3   1  -5  148.29   12.30
  -3   1   5  150.28    7.90
  -3   1   5  160.88    7.90
  -3   1   5  144.89   11.50
   3   1  -5  139.99   10.90
   3   1  -5  149.88   11.00
   3   1  -5  153.08    7.40
   3   1  -5  159.08    7.70
  -3   1   5  152.48   12.20
  -3  -1   5  183.78   11.50
   3  -1  -5  155.98    7.70
   3  -1  -5  168.98    7.90
   3  -1  -5  179.88   10.80
   3  -1  -5  169.98   11.00
  -3  -1   5  131.39   11.30
  -3  -1   5  165.98    7.70
  -3  -1   5  143.49   12.00
  -3  -1   5  159.78    7.80
   3   1  -4  214.58    7.80
  -3   1   4  232.38    9.50
   3   1  -4  207.58   12.30
  -3   1   4  193.08   12.20
   3   1  -4  235.18   11.70
   3   1  -4  216.58    9.50
  -3   1   4  224.98   12.40
   3   1  -4  216.28   12.80
   3  -1  -4  225.58   12.40
  -3  -1   4  214.08   11.50
  -3  -1   4  215.58   12.60
   3  -1  -4  196.88   12.40
   3  -1  -4  217.18    7.70
  -3  -1   4  213.58    7.80
   3  -1  -4  227.98    9.50
   3   1  -3  574.54   22.20
   3   1  -3  561.44   19.60
   3   1  -3  633.94   21.80
   3   1  -3  602.54   19.40
  -3   1   3  588.84   19.10
  -3   1   3  624.34   21.50
   3   1  -3  563.64   16.50
  -3   1   3  582.44   21.10
   3  -1  -3  568.34   20.80
  -3  -1   3  608.34   19.80
   3  -1  -3  605.84   21.70
  -3  -1   3  581.04   21.10
   3  -1  -3  597.74   19.20
  -3   1   2 2629.24   71.79
   3   1  -2 2704.13   70.49
   3   1  -2 2643.94   72.39
  -3   1   2 2541.85   72.49
   3   1  -2 2663.73   74.29
   3  -1  -2 2676.63   71.89
  -3  -1   2 2579.64   70.29
   3  -1  -2 2701.63   72.99
  -3  -1   2 2729.63   72.69
   3  -1  -2 2638.54   68.69
   3   1  -1  132.89    6.10
  -3   1   1  142.09    6.90
  -3   1   1  127.79    8.00
   3   1  -1  129.39    8.30
  -3   1   1  154.88    9.00
   3   1  -1  135.19    7.30
  -3  -1   1  148.59    9.40
  -3  -1   1  138.39    7.80
   3  -1  -1  153.78    8.60
   3  -1  -1  140.99    8.80
   3  -1  -1  146.89    6.90
   3   1   0 1916.81   51.79
  -3   1   0 1939.31   53.79
   3   1   0 1993.90   55.19
  -3   1   0 1927.61   55.19
  -3  -1   0 1895.21   54.79
   3  -1   0 1943.91   55.49
   3  -1   0 1951.00   53.99
  -3  -1   0 1925.91   51.89
   3  -1   0 1921.01   52.39
   3   1   1 2013.80   54.29
   3   1   1 1953.20   51.89
  -3   1  -1 2008.70   57.09
  -3   1  -1 2007.00   57.89
   3   1   1 2023.10   56.79
   3  -1   1 1982.40   52.59
   3  -1   1 1976.80   56.39
  -3  -1  -1 1983.80   56.59
   3  -1   1 1990.80   57.19
   3  -1   1 2042.70   58.09
   3   1   2 2187.98   62.79
  -3   1  -2 2144.79   62.59
   3   1   2 2178.28   62.59
  -3   1  -2 2154.18   60.99
   3   1   2 2112.09   60.79
   3   1   2 2184.18   59.79
  -3   1  -2 2100.89   62.59
   3  -1   2 2144.29   60.79
  -3  -1  -2 2132.09   60.89
   3  -1   2 2148.98   62.59
   3  -1   2 2133.79   62.59
   3  -1   2 2181.18   62.89
  -3  -1  -2 2201.08   60.09
   3   1   3   36.70    5.70
  -3   1  -3   39.80    7.10
  -3   1  -3   50.09    7.10
   3   1   3   40.40    6.00
   3   1   3   43.40    7.80
   3   1   3   46.50    7.10
  -3   1  -3   34.90    7.20
   3  -1   3   35.60    7.20
   3  -1   3   40.20    6.90
  -3  -1  -3   49.70    6.40
  -3  -1  -3   46.20    7.50
   3  -1   3   59.89    6.80
   3  -1   3   47.50    8.40
  -3  -1  -3   44.90    6.40
   3   1   4 2543.55   75.49
  -3   1  -4 2556.14   66.29
   3   1   4 2500.15   72.79
   3   1   4 2525.15   75.29
  -3   1  -4 2634.24   73.09
  -3   1  -4 2480.15   75.59
   3   1   4 2505.45   72.09
  -3  -1  -4 2509.05   74.99
   3  -1   4 2613.04   76.29
  -3  -1  -4 2566.04   72.49
   3  -1   4 2602.74   75.89
   3  -1   4 2614.14   72.29
  -3  -1  -4 2594.24   73.79
   3  -1   4 2558.04   75.09
  -3  -1  -4 2503.55   66.09
   3   1   5   63.49   10.60
  -3   1  -5   78.39   11.20
  -3   1  -5   99.29   10.50
   3   1   5   84.39   10.00
  -3   1  -5   72.19   10.10
   3   1   5   77.39    9.10
   3   1   5   78.89   11.10
  -3  -1  -5   76.59   10.10
   3  -1   5   78.39    8.50
   3  -1   5   77.69   11.60
  -3  -1  -5   74.59   10.60
   3  -1   5   77.99   11.20
  -3  -1  -5   80.39    5.30
  -3  -1  -5  102.19   10.80
   3  -1   5   74.09   10.10
  -3   1  -6   21.60    4.10
   3   1   6   28.80    7.70
   3   1   6   17.40    6.50
   3   1   6   26.80    8.70
  -3   1  -6   24.40    6.40
  -3   1  -6   26.70    8.80
  -3   1  -6   21.90    8.30
   3  -1   6   18.80    7.30
   3  -1   6   14.40    5.10
  -3  -1  -6   27.50    7.80
  -3  -1  -6   25.50    4.00
  -3  -1  -6   25.20    6.50
  -3  -1  -6   21.40    7.70
   3  -1   6   35.60    9.20
   3  -1   6   22.10    8.70
  -3   1  -7   56.79    9.00
   3   1   7   42.90   10.30
  -3   1  -7   43.00   10.60
  -3   1  -7   64.49    6.60
   3   1   7   57.59   11.00
  -3  -1  -7   77.39   11.70
   3  -1   7   63.89    9.20
   3  -1   7   39.70   10.90
  -3  -1  -7   55.69    9.40
  -3  -1  -7   67.59    6.40
   3  -1   7   59.49   10.30
  -3   1  -8  135.09   17.30
  -3   1  -8  126.29    9.30
  -3   1  -8  128.99   13.50
   3   1   8  140.09   17.10
  -3  -1  -8  134.19    9.50
   3  -1   8  139.29   15.60
   3  -1   8  134.79   17.50
  -3  -1  -8  129.69   13.70
   3  -1   8  110.59   12.20
  -3  -1  -8  128.39   15.00
   3   1   9  130.19   17.50
  -3   1  -9  137.79   17.50
  -3   1  -9  131.19   10.40
  -3   1  -9  136.59   14.20
  -3  -1  -9  159.58   10.90
  -3  -1  -9  160.88   16.30
   3  -1   9  178.88   15.70
  -3  -1  -9  130.39   16.80
   3  -1   9  132.89   17.60
   3  -1   9  131.79   15.70
  -3   1 -10   99.79   10.80
   3   1  10  114.69   17.20
  -3   1 -10  103.09   13.50
  -3   1 -10  109.29   16.80
  -3  -1 -10  130.39   15.90
   3  -1  10   92.69   13.00
  -3  -1 -10  112.69   10.70
   3  -1  10   85.59   16.80
  -3  -1 -10  123.99   17.40
   3  -1  10  102.69   15.50
  -3   1 -11   -4.40    9.60
  -3   1 -11   -2.50    6.40
  -3   1 -11   -3.60    8.10
   3   1  11    2.80   10.50
   3   1  11   -1.00    8.60
   3  -1  11    1.90   10.80
  -3  -1 -11   -6.00    8.30
   3  -1  11   -7.00    8.60
  -3  -1 -11   -5.90    5.70
  -3  -1 -11   -2.20    9.00
   3   1  12    3.50   10.10
   3   1  12   14.20   12.90
  -3   1 -12   15.60   13.20
  -3   1 -12   19.90   10.00
   3  -1  12   18.90   14.00
  -3  -1 -12    9.40    9.10
  -3  -1 -12   19.80    7.50
   3  -1  12   17.10   10.60
   3   1  13   86.59   16.00
  -3   1 -13   79.39   19.70
   3   1  13   62.59   18.50
  -3   1 -13   90.99   15.80
   3  -1  13   92.09   16.30
  -3  -1 -13   70.19   18.10
   3  -1  13   72.89   18.60
  -3  -1 -13   53.59   16.80
   3   1  14    3.20   13.30
  -3   1 -14   -1.80   13.70
  -3   1 -14   -6.60   10.70
   3   1  14   17.70   11.80
   3  -1  14    3.80   13.20
  -3  -1 -14   13.90   14.40
   3  -1  14    2.20   11.00
   3   1  15    0.50   12.70
  -3   1 -15   38.70   18.30
   3   1  15   25.00   17.50
  -3  -1 -15    8.90   15.80
   3  -1  15   17.90   13.80
   3  -1  15   -1.40   15.40
   3   1  16   55.89   20.20
  -3   1 -16  108.19   25.30
   3  -1  16   30.90   20.60
  -3  -1 -16   27.40   20.00
   3   2 -18    9.80   18.90
   3   2 -18    9.70   15.50
  -3  -2  18    2.90   15.60
   3  -2 -18   11.30   16.70
   3   2 -17  254.57   29.40
   3   2 -17  260.57   29.80
  -3   2  17  193.08   24.30
   3   2 -17  249.58   32.60
  -3  -2  17  258.37   32.80
   3  -2 -17  249.88   25.30
   3  -2 -17  285.47   33.30
  -3   2  16    0.60   11.20
   3   2 -16  -22.20   11.40
   3   2 -16   -5.50   11.40
   3  -2 -16    1.00   12.30
  -3  -2  16   25.40   15.20
   3  -2 -16   -2.90   10.70
   3   2 -15   -5.80   12.90
  -3   2  15    1.60    9.90
   3   2 -15    4.90   12.20
   3  -2 -15   22.10   14.70
   3  -2 -15   14.60   12.00
  -3  -2  15   -1.80   11.20
   3  -2 -15    5.70    9.20
  -3   2  14    7.20    9.50
   3   2 -14   -0.60   10.10
   3   2 -14    8.80   12.20
   3  -2 -14   17.10   10.40
  -3  -2  14    1.60    6.40
  -3  -2  14   14.90   12.30
   3  -2 -14   -0.90    9.50
   3  -2 -14   42.70   14.60
   3   2 -13   16.50   10.20
  -3   2  13   20.50    8.80
  -3   2  13   18.90    9.50
   3   2 -13   16.50   11.80
   3  -2 -13   22.70   10.30
  -3  -2  13   33.90    8.00
  -3  -2  13   21.80   11.70
   3  -2 -13   34.90   13.00
   3  -2 -13    1.80   10.20
  -3   2  12   -8.80    6.70
   3   2 -12   -2.40    9.40
   3   2 -12   -2.00    6.20
  -3   2  12   -4.80    6.00
  -3  -2  12    1.50    7.60
   3  -2 -12   -5.50    6.70
  -3  -2  12   -2.10    9.00
  -3  -2  12    5.20    5.70
   3  -2 -12   -1.30    8.80
   3  -2 -12   -9.40    7.90
   3  -2 -12   -2.80    7.70
   3   2 -11  243.68   21.90
   3   2 -11  247.68   22.80
  -3   2  11  235.68   17.10
  -3   2  11  225.68   15.10
   3  -2 -11  262.07   18.50
  -3  -2  11  226.98   14.50
  -3  -2  11  223.18   15.70
   3  -2 -11  237.58   22.60
  -3  -2  11  268.37   25.00
   3  -2 -11  241.98   16.60
   3  -2 -11  286.37   24.20
  -3   2  10  112.99   12.10
   3   2 -10  106.99   10.20
  -3   2  10  106.49   10.50
   3   2 -10  104.19   14.60
   3   2 -10  120.49   15.00
   3  -2 -10  148.09   17.10
  -3  -2  10  106.59   10.60
  -3  -2  10  104.59   15.40
  -3  -2  10  120.89   11.40
   3  -2 -10  110.39   11.40
   3  -2 -10   93.59   12.50
   3  -2 -10   88.79   13.90
   3   2  -9 1168.28   44.00
   3   2  -9 1087.19   43.30
  -3   2   9 1113.29   37.40
   3   2  -9 1103.49   36.60
  -3   2   9 1175.18   37.90
  -3  -2   9 1156.58   36.70
   3  -2  -9 1125.49   43.90
  -3  -2   9 1172.98   37.50
  -3  -2   9 1177.28   45.60
   3  -2  -9 1135.19   41.30
   3  -2  -9 1096.99   36.90
   3  -2  -9 1141.89   43.70
   3   2  -8  -13.90    6.10
   3   2  -8    9.20    6.80
  -3   2   8   -2.00    6.70
   3   2  -8    6.40    4.90
  -3   2   8    4.10    4.60
   3   2  -8    1.10    6.60
   3   2  -8   -3.70    6.20
  -3   2   8    6.90    4.20
   3  -2  -8   -5.50    7.40
  -3  -2   8   -0.40    3.80
  -3  -2   8    6.40    6.90
   3  -2  -8   -0.50    3.80
   3  -2  -8   -3.10    5.90
  -3  -2   8    7.70    3.90
  -3  -2   8    8.40    6.10
   3  -2  -8   -8.60    5.70
   3   2  -7   76.79   10.30
  -3   2   7   47.00    7.10
   3   2  -7   43.50    9.60
   3   2  -7   52.09    7.00
   3   2  -7   57.89    9.30
  -3   2   7   50.19    9.90
   3   2  -7   43.70    9.30
  -3   2   7   65.09    6.60
  -3   2   7   52.79   10.00
  -3  -2   7   70.79   10.40
  -3  -2   7   61.79    5.90
   3  -2  -7   58.99   11.10
  -3  -2   7   42.60    9.90
  -3  -2   7   54.29   10.10
   3  -2  -7   55.69    9.70
   3  -2  -7   63.79    6.30
   3  -2  -7   54.69    9.20
  -3  -2   7   55.59    7.40
  -3   2   6   82.99    6.10
  -3   2   6   85.99   10.40
   3   2  -6   75.39   11.10
  -3   2   6   81.79    8.70
   3   2  -6   55.09    8.80
   3   2  -6   62.09    8.90
  -3   2   6   79.59   10.30
   3   2  -6   58.69    7.60
   3   2  -6   77.69   10.30
   3  -2  -6   80.99   10.90
  -3  -2   6   75.59    5.10
   3  -2  -6   62.99    9.70
  -3  -2   6   91.99   10.90
   3  -2  -6   75.99   10.00
  -3  -2   6   72.79    9.80
  -3  -2   6   90.99    9.00
  -3  -2   6   77.49   11.30
  -3   2   5  413.96   13.10
  -3   2   5  405.76   19.40
   3   2  -5  409.76   20.70
   3   2  -5  425.56   19.70
   3   2  -5  419.06   17.60
  -3   2   5  401.56   19.30
   3   2  -5  396.36   20.80
  -3   2   5  435.46   18.00
   3   2  -5  427.76   18.20
  -3  -2   5  443.76   18.40
   3  -2  -5  396.76   20.80
   3  -2  -5  438.36   19.30
  -3  -2   5  430.46   18.40
   3  -2  -5  433.56   17.70
  -3  -2   5  408.46   19.80
   3  -2  -5  421.16   20.40
  -3   2   4  134.29   11.50
  -3   2   4   98.69    9.40
   3   2  -4  120.19   10.00
   3   2  -4  117.49    8.50
   3   2  -4  125.39   12.40
   3   2  -4  115.89   11.50
  -3   2   4   89.59    3.70
   3   2  -4  104.79   10.50
  -3  -2   4  118.39    9.20
   3  -2  -4  106.59    9.30
  -3  -2   4  115.89   11.10
  -3  -2   4  121.39   10.30
   3  -2  -4  119.09   10.60
   3  -2  -4   92.19   10.40
   3  -2  -4  108.99   11.60
   3   2  -3 1082.39   35.30
   3   2  -3 1094.89   35.00
   3   2  -3 1062.29   31.90
  -3   2   3 1076.99   34.80
  -3   2   3 1060.69   35.40
  -3   2   3 1026.80   36.40
   3   2  -3 1072.79   37.20
  -3   2   3 1074.99   28.80
   3   2  -3 1051.19   28.00
   3  -2  -3 1095.59   35.60
  -3  -2   3 1090.89   32.20
   3  -2  -3 1080.59   36.00
   3  -2  -3 1071.19   36.60
   3  -2  -3 1117.39   35.10
  -3  -2   3 1092.99   35.50
  -3  -2   3 1067.09   36.80
  -3  -2   3 1119.49   35.50
  -3   2   2  255.77   14.20
   3   2  -2  272.37   13.20
   3   2  -2  245.18    9.50
  -3   2   2  258.47   13.70
   3   2  -2  282.17   15.70
  -3   2   2  249.97   13.20
   3   2  -2  256.37   14.10
  -3   2   2  262.07    9.80
   3   2  -2  260.67    9.50
   3  -2  -2  277.57   14.10
   3  -2  -2  267.67   14.00
  -3  -2   2  276.07   13.30
  -3  -2   2  264.07    9.80
   3  -2  -2  237.68   13.90
   3  -2  -2  257.77    9.80
  -3  -2   2  256.87   14.90
  -3   2   1 8406.46  226.38
   3   2  -1 8721.43  222.48
  -3   2   1 8629.44  225.88
  -3   2   1 8482.85  225.78
  -3   2   1 8790.22  222.68
   3   2  -1 8590.24  218.88
   3   2  -1 8491.45  226.78
   3   2  -1 8663.63  227.88
   3   2  -1 8639.14  224.28
   3  -2  -1 8567.74  225.58
  -3  -2   1 8593.94  227.78
  -3  -2   1 8744.62  224.38
  -3  -2   1 8759.12  222.68
   3  -2  -1 8710.83  222.78
   3  -2  -1 8674.93  226.08
   3  -2  -1 8584.44  226.68
   3   2   0 1769.42   53.29
  -3   2   0 1735.13   49.80
   3   2   0 1748.43   49.60
   3   2   0 1723.63   48.60
  -3   2   0 1702.23   52.39
  -3   2   0 1690.53   49.99
  -3  -2   0 1749.22   49.90
   3  -2   0 1709.93   51.89
   3  -2   0 1747.23   52.59
   3  -2   0 1652.83   49.90
   3  -2   0 1753.92   51.49
   3  -2   0 1710.63   49.80
  -3  -2   0 1701.63   52.89
  -3  -2   0 1736.03   48.60
   3   2   1   89.59    6.10
  -3   2  -1   94.99   10.10
   3   2   1   86.29    9.90
  -3   2  -1   85.39    9.50
   3   2   1   88.09    8.70
  -3   2  -1   86.89    8.90
   3   2   1   84.99    4.70
  -3   2  -1   86.89    7.20
   3  -2   1   73.89    7.10
   3  -2   1   96.99    9.10
  -3  -2  -1   74.59    5.70
   3  -2   1  109.29   10.80
   3  -2   1   78.09    8.40
   3  -2   1   90.19    9.50
  -3  -2  -1  101.49   10.90
  -3  -2  -1   94.39    9.10
   3   2   2  267.77   11.00
  -3   2  -2  270.17   15.50
  -3   2  -2  278.57   11.90
  -3   2  -2  261.77   15.70
  -3   2  -2  287.67   15.30
   3   2   2  296.17   15.90
   3   2   2  289.57   15.10
  -3  -2  -2  277.87   14.60
   3  -2   2  295.17   15.70
  -3  -2  -2  279.27   11.30
   3  -2   2  280.17   15.40
  -3  -2  -2  259.17   15.20
  -3  -2  -2  253.07    9.80
   3  -2   2  268.87   11.50
   3  -2   2  265.77   14.80
   3   2   3  125.59    8.50
  -3   2  -3  135.49   12.40
  -3   2  -3  126.19   12.50
   3   2   3  134.99   12.80
   3   2   3  121.79   11.90
   3   2   3  123.39   12.00
  -3   2  -3  121.99    7.40
  -3   2  -3  119.49   12.20
  -3  -2  -3  115.99    5.40
   3  -2   3  123.39   11.60
   3  -2   3  122.89    7.20
   3  -2   3  105.89   11.80
  -3  -2  -3  125.09    8.70
  -3  -2  -3  120.09   12.30
  -3  -2  -3  159.38   14.00
   3  -2   3  111.39   11.90
   3  -2   3  102.09   11.20
  -3   2  -4  242.38   15.90
   3   2   4  159.68   14.10
  -3   2  -4  182.48    9.30
   3   2   4  169.48   14.10
  -3   2  -4  185.88   15.40
   3   2   4  167.08   14.50
  -3   2  -4  172.48   15.30
   3   2   4  178.08   11.00
   3  -2   4  141.59   14.20
   3  -2   4  166.58   12.60
   3  -2   4  150.48   13.70
  -3  -2  -4  225.28   15.80
  -3  -2  -4  186.38    6.90
  -3  -2  -4  162.68   11.40
   3  -2   4  156.88   14.90
   3   2   5   30.00    8.40
  -3   2  -5   29.10    7.60
  -3   2  -5   18.20    7.40
  -3   2  -5   14.30    3.70
   3   2   5   25.20    8.20
   3   2   5   16.00    8.00
   3   2   5   17.30    6.20
  -3   2  -5   11.20    6.20
  -3  -2  -5   12.60    5.70
   3  -2   5   15.30    7.80
   3  -2   5   19.80    8.00
  -3  -2  -5   22.50    2.60
   3  -2   5   15.80    7.40
  -3  -2  -5   14.60    2.20
   3  -2   5   18.90    6.70
  -3  -2  -5   12.70    6.70
   3   2   6   37.60    8.80
   3   2   6   49.99    8.90
   3   2   6   51.59   10.50
  -3   2  -6   44.30    9.30
  -3   2  -6   51.39   10.10
  -3   2  -6   51.39    5.70
  -3  -2  -6   60.19   10.20
   3  -2   6   52.09    9.70
   3  -2   6   51.79   11.30
   3  -2   6   30.70    8.90
  -3  -2  -6   48.70    4.00
  -3  -2  -6   53.29    9.30
  -3   2  -7  134.39   14.80
  -3   2  -7  137.69    9.00
   3   2   7  143.79   16.00
   3   2   7  181.48   16.90
   3   2   7  144.99   14.60
   3  -2   7  123.69   14.30
   3  -2   7  154.48   18.10
  -3  -2  -7  153.08   15.70
  -3  -2  -7  132.89    7.10
   3  -2   7  133.79   14.10
  -3  -2  -7  131.69   14.30
  -3   2  -8   71.59   12.10
  -3   2  -8   88.49    8.40
  -3   2  -8   82.19   14.40
   3   2   8   67.59   12.60
  -3  -2  -8   74.59   12.50
  -3  -2  -8   64.29   11.50
   3  -2   8   76.29   14.30
  -3  -2  -8   76.69    6.40
   3  -2   8   81.19   12.70
   3   2   9  214.78   21.30
  -3   2  -9  179.08   20.90
  -3   2  -9  189.68   19.20
  -3   2  -9  237.38   13.00
   3  -2   9  300.07   26.50
  -3  -2  -9  222.98   11.20
  -3  -2  -9  224.08   23.40
  -3  -2  -9  215.78   21.10
   3  -2   9  259.67   22.40
   3   2  10    8.70   11.30
  -3   2 -10   -6.80    7.60
  -3   2 -10    5.00    5.80
  -3   2 -10   25.20   10.00
   3  -2  10   13.10    9.10
   3  -2  10   18.90   12.10
  -3  -2 -10   23.90   10.80
  -3  -2 -10   14.80    4.80
  -3   2 -11   30.30    8.00
  -3   2 -11   13.60    9.90
   3   2  11   38.60   13.60
  -3   2 -11   19.40   11.00
  -3  -2 -11   29.40   12.40
   3  -2  11   11.90    9.50
   3  -2  11   26.30   13.90
  -3  -2 -11   22.50    6.10
  -3   2 -12    8.50   11.30
  -3   2 -12   18.20    9.00
  -3   2 -12   23.90   11.40
   3   2  12    8.20   11.90
   3  -2  12   15.80   14.50
  -3  -2 -12   18.90   12.00
   3  -2  12   22.10   11.60
  -3   2 -13   11.90   12.00
  -3   2 -13   -3.10   13.50
   3   2  13   -3.00   13.50
  -3  -2 -13   21.30   13.70
   3  -2  13   12.40   12.30
   3  -2  13   -5.20   14.10
   3   2  14    2.90   15.30
  -3   2 -14   22.80   15.10
  -3   2 -14   31.50   17.60
   3   2  14   16.20   13.10
  -3  -2 -14   29.40   15.30
   3  -2  14   40.20   15.40
   3  -2  14   20.80   17.30
   3   2  15   31.00   15.20
  -3   2 -15   12.80   15.00
  -3   2 -15   10.70   13.80
   3   2  15   46.00   19.80
   3  -2  15   59.09   21.40
   3  -2  15   44.40   16.30
  -3  -2 -15   29.00   16.50
  -3  -2 -16  127.49   24.80
   3   3 -17    8.50   25.90
   3   3 -17   21.30   18.10
   3   3 -17   29.10   16.70
   3  -3 -17   -0.50   14.60
  -3  -3  17   69.29   22.90
   3  -3 -17   -0.90   15.60
  -3   3  16   13.90   13.20
   3   3 -16   52.99   17.90
   3   3 -16   44.90   16.70
   3   3 -16   24.30   14.60
   3  -3 -16   24.40   12.70
   3  -3 -16   60.79   16.80
   3  -3 -16   45.60   17.40
  -3  -3  16   56.89   19.30
   3   3 -15  181.98   24.30
   3   3 -15  153.08   23.30
   3   3 -15  182.58   26.40
  -3   3  15  171.68   20.00
   3  -3 -15  148.99   23.10
  -3  -3  15  149.29   25.00
   3  -3 -15  222.88   28.10
   3  -3 -15  143.79   19.90
  -3   3  14   50.39   12.30
   3   3 -14   50.99   15.30
   3   3 -14   35.70   13.90
   3   3 -14   29.70   15.60
   3  -3 -14   94.39   18.80
  -3  -3  14   56.39   11.00
   3  -3 -14   58.09   14.00
  -3  -3  14   60.29   17.50
   3  -3 -14   36.90   14.90
   3   3 -13  157.68   21.40
  -3   3  13  130.99   15.30
   3   3 -13  115.59   18.80
   3   3 -13  135.89   21.10
  -3  -3  13  137.69   22.00
  -3  -3  13  139.49   14.70
   3  -3 -13  138.79   19.80
   3  -3 -13  131.19   18.90
   3  -3 -13  126.69   16.00
  -3   3  12  297.07   20.60
  -3   3  12  345.47   20.60
   3   3 -12  307.27   24.10
   3   3 -12  329.47   28.40
   3   3 -12  324.77   22.70
   3   3 -12  356.96   30.60
   3  -3 -12  329.87   28.20
  -3  -3  12  351.36   19.50
   3  -3 -12  340.07   22.60
  -3  -3  12  288.77   19.30
   3  -3 -12  318.57   27.30
  -3  -3  12  348.47   31.10
   3   3 -11  407.76   26.80
  -3   3  11  408.96   22.80
   3   3 -11  368.66   26.50
  -3   3  11  373.96   20.20
   3   3 -11  353.66   25.80
   3   3 -11  396.06   21.30
  -3  -3  11  391.66   21.70
   3  -3 -11  429.26   23.80
   3  -3 -11  399.36   25.80
  -3  -3  11  370.16   18.80
   3  -3 -11  367.96   26.70
  -3  -3  11  409.46   29.20
   3   3 -10   -4.00    8.30
   3   3 -10   13.90    9.40
  -3   3  10    9.90    5.80
   3   3 -10   14.80   10.00
  -3   3  10    8.50    7.50
   3   3 -10    6.30    7.20
  -3  -3  10   -8.10    8.90
   3  -3 -10   -4.10    8.40
  -3  -3  10    7.30    6.80
  -3  -3  10    7.70    5.20
   3  -3 -10   25.50    9.90
  -3   3   9  202.58   12.90
   3   3  -9  237.38   21.60
  -3   3   9  192.88   16.20
   3   3  -9  218.78   20.60
   3   3  -9  210.88   18.80
   3   3  -9  204.28   15.50
  -3  -3   9  202.98   21.40
  -3  -3   9  219.88   11.50
   3  -3  -9  242.68   20.60
   3  -3  -9  190.58   19.60
  -3  -3   9  189.98   16.10
   3   3  -8  367.06   23.00
  -3   3   8  364.56   19.90
   3   3  -8  332.97   18.50
   3   3  -8  344.47   22.20
  -3   3   8  336.17   15.10
   3   3  -8  347.07   21.30
  -3  -3   8  338.37   19.10
   3  -3  -8  327.47   21.00
  -3  -3   8  347.07   13.50
   3  -3  -8  338.27   22.60
  -3  -3   8  348.17   24.00
  -3   3   7 1711.93   56.79
  -3   3   7 1724.43   49.20
   3   3  -7 1787.42   59.49
   3   3  -7 1815.92   59.79
   3   3  -7 1845.72   57.19
   3   3  -7 1674.83   54.49
  -3   3   7 1701.93   55.09
   3  -3  -7 1822.72   59.69
   3  -3  -7 1738.73   57.19
  -3  -3   7 1693.03   55.39
  -3  -3   7 1681.83   47.20
  -3  -3   7 1663.53   55.79
  -3   3   6  101.59   12.00
   3   3  -6  109.39   14.00
   3   3  -6  112.79   11.70
  -3   3   6  114.09   12.30
   3   3  -6  120.69   14.40
   3   3  -6  128.19   14.40
   3   3  -6  105.09   11.60
  -3   3   6  118.59    7.20
  -3   3   6  138.99   15.30
  -3  -3   6  130.49   12.70
   3  -3  -6  131.39   13.30
   3  -3  -6   97.19   15.60
  -3  -3   6  163.68   18.80
   3  -3  -6  110.59   12.20
  -3  -3   6  146.99   13.00
  -3  -3   6  120.89    5.20
   3  -3  -6  118.59   13.80
  -3  -3   6  121.39    5.00
  -3   3   5    1.90    2.60
  -3   3   5    2.40    5.50
   3   3  -5    6.60    5.20
   3   3  -5    6.80    5.50
   3   3  -5   -3.60    5.90
  -3   3   5   -4.00    7.00
  -3   3   5   -4.20    5.70
   3   3  -5   -4.30    6.40
   3   3  -5    2.10    6.90
   3  -3  -5   -3.40    6.30
  -3  -3   5    0.80    4.60
  -3  -3   5    2.00    5.90
  -3  -3   5    1.90    4.30
  -3  -3   5    3.00    1.10
   3  -3  -5    7.70    6.50
  -3  -3   5    2.20    6.00
   3  -3  -5    7.20    6.40
   3  -3  -5   11.80    6.10
  -3   3   4  489.55   25.20
   3   3  -4  477.05   19.00
   3   3  -4  448.76   21.70
  -3   3   4  488.35   23.50
   3   3  -4  455.85   22.90
   3   3  -4  490.65   23.50
  -3   3   4  477.75   22.70
  -3   3   4  487.85   16.10
   3   3  -4  502.65   23.30
  -3  -3   4  520.55   23.10
  -3  -3   4  469.65   14.10
  -3  -3   4  481.55   19.10
   3  -3  -4  465.75   22.90
   3  -3  -4  486.45   22.40
  -3  -3   4  516.75   22.60
  -3  -3   4  459.25   23.40
   3  -3  -4  429.86   23.30
   3  -3  -4  468.75   21.30
  -3   3   3   16.10    3.70
  -3   3   3   19.90    7.80
   3   3  -3   11.80    7.30
   3   3  -3   14.30    4.10
  -3   3   3   10.90    6.30
  -3   3   3   25.60    7.20
   3   3  -3    9.80    2.90
   3   3  -3    6.80    6.00
   3   3  -3   10.60    6.20
  -3  -3   3   11.30    3.80
   3  -3  -3   11.80    6.40
  -3  -3   3   12.40    3.00
   3  -3  -3   18.40    6.40
  -3  -3   3   14.60    6.10
   3  -3  -3    7.00    6.60
  -3  -3   3   12.00    6.50
   3  -3  -3    6.70    6.30
  -3  -3   3   18.30    6.30
  -3   3   2    9.00    6.50
  -3   3   2    9.20    6.60
   3   3  -2   -2.20    5.70
   3   3  -2    6.70    5.00
  -3   3   2    3.80    3.60
   3   3  -2    0.50    3.30
  -3   3   2    0.10    5.70
   3   3  -2   -5.00    6.00
  -3  -3   2   -1.80    2.20
  -3  -3   2   -1.90    5.20
   3  -3  -2    3.40    5.60
  -3  -3   2   -1.60    4.50
   3  -3  -2   -6.40    4.80
   3  -3  -2   -5.90    5.80
  -3  -3   2    2.20    3.10
  -3  -3   2    1.30    6.00
   3  -3  -2    0.90    4.90
   3   3  -1  254.27   17.30
  -3   3   1  233.88   14.60
  -3   3   1  233.98   15.10
  -3   3   1  220.98   12.20
   3   3  -1  269.17   14.20
   3   3  -1  242.08   11.90
  -3   3   1  209.38   15.30
   3   3  -1  221.38   15.80
   3  -3  -1  211.38   15.40
   3  -3  -1  212.58   14.10
   3  -3  -1  259.77   12.90
   3  -3  -1  248.18   14.80
  -3  -3   1  239.58   13.40
  -3  -3   1  228.18   11.80
   3  -3  -1  264.27   14.80
  -3  -3   1  216.18    7.40
  -3  -3   1  234.88   16.10
  -3   3   0    6.00    6.40
  -3   3   0    1.00    5.60
  -3   3   0    0.20    4.90
   3   3   0   -2.80    6.40
   3   3   0    0.00    4.00
  -3   3   0    0.10    4.50
   3   3   0    1.70    3.90
   3   3   0    1.60    6.80
  -3  -3   0   -1.10    6.10
   3  -3   0   -4.60    5.60
  -3  -3   0    1.50    4.00
   3  -3   0   -3.50    3.50
   3  -3   0   -0.50    4.70
   3  -3   0    8.80    4.90
   3  -3   0   -0.20    5.30
  -3  -3   0   -0.60    4.20
   3   3   1  176.18   10.70
  -3   3  -1  148.99   12.60
  -3   3  -1  149.19   13.80
  -3   3  -1  145.29   13.90
   3   3   1  160.48   13.30
  -3   3  -1  170.08   12.70
   3   3   1  137.99   14.40
   3   3   1  147.69   12.30
  -3  -3  -1  150.78    5.50
   3  -3   1  164.38   12.30
   3  -3   1  184.38   15.40
   3  -3   1  180.48   13.70
   3  -3   1  162.48   11.20
  -3  -3  -1  174.28   16.10
  -3  -3  -1  161.58   10.30
   3  -3   1  152.88   14.70
  -3  -3  -1  150.08   12.30
   3   3   2   17.10    7.60
   3   3   2    8.40    2.90
  -3   3  -2   21.00    8.10
   3   3   2   19.10    8.00
   3   3   2   15.60    6.80
  -3   3  -2    7.60    6.00
   3  -3   2    2.90    4.70
  -3  -3  -2    5.10    4.60
   3  -3   2   20.90    7.40
  -3  -3  -2    4.70    2.70
  -3  -3  -2   30.50    8.90
  -3  -3  -2   11.90    6.80
   3  -3   2   10.90    5.70
   3  -3   2   10.30    5.70
   3  -3   2    0.60    5.90
   3   3   3   63.59   11.30
  -3   3  -3   23.50    7.60
  -3   3  -3   42.40    9.70
   3   3   3   28.70    4.80
   3   3   3   42.30    8.80
  -3   3  -3   29.60    6.60
  -3   3  -3   42.20   10.00
  -3  -3  -3   27.10    4.70
  -3  -3  -3   36.70    9.40
  -3  -3  -3   28.90    7.00
   3  -3   3   38.10    6.50
  -3  -3  -3   30.80    5.20
   3  -3   3   21.60    7.60
   3  -3   3   28.60    8.20
   3  -3   3   22.90    8.00
   3  -3   3   37.70    8.90
  -3   3  -4   89.29   12.40
   3   3   4   37.00    8.50
  -3   3  -4   53.89    7.90
   3   3   4   46.00    6.60
   3   3   4   53.69    9.40
   3   3   4   46.10    9.40
  -3   3  -4   36.20    9.60
  -3   3  -4   51.39    9.50
  -3  -3  -4   46.10    6.40
  -3  -3  -4   50.79    5.70
  -3  -3  -4   44.50    9.70
   3  -3   4   41.60    9.20
   3  -3   4   42.20    9.70
   3  -3   4   40.70    9.40
   3  -3   4   48.10    6.80
  -3  -3  -4   59.09   11.30
   3  -3   4   52.69    9.30
  -3   3  -5    6.90    5.00
   3   3   5    4.20    6.70
   3   3   5   12.00    8.10
  -3   3  -5    8.50    7.60
   3   3   5    7.60    6.00
   3  -3   5    6.10    7.60
   3  -3   5   11.10    8.20
  -3  -3  -5    0.40    7.10
  -3  -3  -5    9.60    7.70
  -3  -3  -5   18.00    5.70
  -3  -3  -5    8.40    3.40
   3   3   6    7.00    7.80
  -3   3  -6   15.50    8.90
  -3   3  -6   25.30    6.00
   3   3   6    3.30    7.70
   3   3   6   20.90    7.60
  -3  -3  -6   34.30   11.40
  -3  -3  -6   28.90    4.40
   3  -3   6   21.40   10.30
  -3  -3  -6   34.30    7.90
   3  -3   6   25.40    9.30
  -3   3  -7  121.79   10.70
  -3   3  -7  109.29   15.10
   3   3   7  100.59   14.80
   3   3   7   91.19   13.60
   3   3   7  127.39   13.70
   3  -3   7  116.79   15.30
  -3  -3  -7  127.69    7.50
  -3  -3  -7  114.79    7.30
  -3  -3  -7  128.59   16.30
   3  -3   7  116.99   16.40
  -3  -3  -7   94.99   11.80
   3   3   8   91.79   15.20
  -3   3  -8   80.69   14.70
   3   3   8   88.49   14.80
  -3   3  -8   81.99    9.40
   3  -3   8   55.09   14.40
   3  -3   8   85.49   14.40
  -3  -3  -8   84.89   12.40
  -3  -3  -8   73.69    6.50
  -3  -3  -8   89.79    6.90
  -3   3  -9   25.80    6.80
  -3   3  -9   18.60   11.80
   3   3   9   11.70   10.20
   3  -3   9    9.60    9.40
  -3  -3  -9   22.30    9.50
  -3  -3  -9   20.50    4.30
   3  -3   9   12.90   11.30
   3   3  10  397.56   27.90
  -3   3 -10  445.26   28.80
  -3   3 -10  448.76   20.20
   3  -3  10  435.56   27.90
  -3  -3 -10  457.25   16.80
   3  -3  10  435.16   31.90
  -3  -3 -10  486.45   29.20
   3   3  11  163.48   21.40
  -3   3 -11  193.88   22.30
  -3   3 -11  148.49   13.40
   3  -3  11  132.39   22.10
  -3  -3 -11  131.99   19.60
   3  -3  11  175.98   20.60
  -3   3 -12   45.80   15.50
   3   3  12   33.70   14.10
   3  -3  12   24.90   12.50
   3  -3  12   50.39   17.50
  -3  -3 -12   55.09   15.40
   3   3  13   -8.70   12.90
  -3   3 -13  -10.30   10.70
   3  -3  13   12.00   15.10
  -3  -3 -13    1.90   12.50
   3  -3  13   23.60   14.00
   3   3  14   -5.60   13.40
  -3   3 -14   40.10   17.20
  -3  -3 -14   -7.60   12.00
   3  -3  14   -2.30   16.50
   3  -3  14   28.30   15.30
  -3   3 -15   55.59   18.60
   3   3  15   29.70   17.40
   3  -3  15   18.90   20.10
  -3  -3 -15   65.59   19.50
   3  -3  15   47.90   17.50
   3   4 -17   41.10   20.90
   3   4 -17   31.20   17.30
  -3  -4  17   38.00   21.30
   3  -4 -17   32.40   17.90
   3  -4 -17   60.29   23.10
   3   4 -16    0.30   14.10
   3   4 -16  -26.90   15.00
   3   4 -16  -20.80   15.40
  -3  -4  16   -1.50   16.80
   3  -4 -16  -11.30   15.10
   3  -4 -16   -3.20   13.00
   3   4 -15   -8.90   13.70
   3   4 -15    8.80   14.60
   3   4 -15    6.40   14.40
  -3  -4  15  -21.40   13.00
   3  -4 -15    2.10   12.20
   3  -4 -15   -8.60   13.10
   3  -4 -15   -0.90   11.20
   3   4 -14   -0.40   13.50
   3   4 -14   -6.00   11.80
  -3   4  14   -4.00    9.30
   3   4 -14   13.90   13.20
   3  -4 -14   -0.50    8.90
   3  -4 -14   -0.20   12.60
  -3  -4  14   11.50   15.10
  -3  -4  14    7.10    9.50
   3  -4 -14    5.70   11.50
   3   4 -13   72.99   16.60
   3   4 -13   54.49   16.10
   3   4 -13   36.90   14.40
  -3   4  13   53.59   11.20
   3  -4 -13   53.69   13.50
  -3  -4  13   58.19   13.00
   3  -4 -13   24.20   12.40
  -3  -4  13   57.89   18.00
   3  -4 -13   59.89   17.10
   3   4 -12   33.20   13.40
  -3   4  12   32.90    9.30
   3   4 -12   55.89   14.30
   3   4 -12   49.10   15.10
   3  -4 -12   22.30   11.20
  -3  -4  12   49.99   12.10
   3  -4 -12   22.60   13.20
  -3  -4  12   44.70   16.30
   3   4 -11   27.30   12.40
   3   4 -11   35.20   12.90
  -3   4  11   48.90    9.00
   3   4 -11   48.90   13.80
  -3  -4  11   24.90   13.80
   3  -4 -11   49.20   12.50
   3  -4 -11   46.80   14.40
  -3  -4  11   19.90    9.90
  -3  -4  11   40.80    7.40
   3   4 -10  123.39   18.40
   3   4 -10  113.69   17.40
   3   4 -10  156.28   19.20
  -3   4  10  132.29   12.00
  -3  -4  10  106.59   18.90
  -3  -4  10  118.69   15.40
   3  -4 -10  121.09   16.30
   3  -4 -10  119.29   17.70
  -3  -4  10  128.39    9.90
   3   4  -9   92.99   16.30
  -3   4   9  100.49    9.50
   3   4  -9   95.79   15.80
   3   4  -9   69.19   12.80
   3  -4  -9   63.39   13.70
  -3  -4   9   83.29   13.20
  -3  -4   9   84.09    7.20
  -3  -4   9   80.59    6.70
   3  -4  -9   51.39   11.70
  -3   4   8  441.96   18.40
   3   4  -8  429.16   26.60
   3   4  -8  446.16   26.30
  -3   4   8  446.66   24.90
   3   4  -8  501.85   25.20
   3   4  -8  466.65   25.20
  -3  -4   8  435.46   24.50
  -3  -4   8  451.65   15.40
  -3  -4   8  413.36   14.90
   3  -4  -8  441.76   24.70
   3  -4  -8  454.75   26.20
  -3   4   7   57.49    6.90
   3   4  -7   47.10   12.10
   3   4  -7   46.80   10.90
  -3   4   7   63.69   12.80
   3   4  -7   49.99    9.80
  -3   4   7   55.79   12.10
   3   4  -7   59.99   13.00
   3  -4  -7   37.90   10.80
  -3  -4   7   48.50   10.70
  -3  -4   7   68.79   11.20
   3  -4  -7   38.40    9.10
  -3  -4   7   48.10    4.20
   3   4  -6  350.76   22.80
   3   4  -6  262.47   19.10
  -3   4   6  304.77   20.50
   3   4  -6  292.57   21.30
  -3   4   6  267.97   20.80
  -3   4   6  330.87   13.90
   3   4  -6  336.67   18.50
  -3  -4   6  303.17   10.80
  -3  -4   6  324.37   20.80
  -3  -4   6  284.47   17.50
   3  -4  -6  333.47   21.20
   3  -4  -6  299.67   21.30
   3  -4  -6  313.97   18.90
  -3   4   5    0.40    7.40
   3   4  -5   12.20    8.30
   3   4  -5   -0.10    7.70
   3   4  -5    1.30    6.90
  -3   4   5   13.00    8.00
   3  -4  -5    3.30    7.50
   3  -4  -5   -1.80    5.70
   3  -4  -5    2.70    6.90
  -3  -4   5    4.20    6.50
  -3  -4   5    0.20    2.30
  -3  -4   5   -4.10    4.40
  -3   4   4   86.89   14.50
   3   4  -4   85.69   12.50
  -3   4   4  102.09   13.60
  -3   4   4   67.59    7.40
   3   4  -4  100.29   13.50
   3   4  -4   75.69   12.90
  -3  -4   4   92.89    9.30
   3  -4  -4   80.09   12.00
   3  -4  -4   78.19   11.20
   3  -4  -4  107.79   12.80
   3  -4  -4   81.19   10.50
  -3  -4   4   85.49    6.60
  -3  -4   4  114.19   14.00
  -3   4   3  345.97   21.30
   3   4  -3  350.46   21.80
  -3   4   3  345.97   15.60
   3   4  -3  311.97   21.40
   3   4  -3  324.37   19.80
   3   4  -3  323.67   13.90
  -3   4   3  304.57   19.50
  -3   4   3  365.96   22.80
   3   4  -3  334.47   20.90
  -3  -4   3  355.06   25.20
   3  -4  -3  290.77   19.30
   3  -4  -3  328.17   18.00
   3  -4  -3  336.87   19.80
  -3  -4   3  317.17   21.00
  -3  -4   3  312.57   18.30
  -3  -4   3  358.26   14.60
   3  -4  -3  321.57   19.70
  -3  -4   3  330.67   14.00
   3  -4  -3  304.77   19.30
   3   4  -2   64.19    7.50
   3   4  -2   48.70   10.80
  -3   4   2   35.40   10.10
  -3   4   2   77.19   12.90
   3   4  -2   55.49   11.80
  -3   4   2   58.59   10.90
   3   4  -2   61.19   10.20
  -3   4   2   48.40    7.40
   3  -4  -2   64.59   10.40
  -3  -4   2   59.09    5.50
   3  -4  -2   49.60   10.30
  -3  -4   2   66.99   11.10
   3  -4  -2   47.30   10.70
  -3  -4   2   64.79    7.40
   3  -4  -2   66.19   11.70
  -3  -4   2   65.59   10.10
  -3  -4   2   77.19   13.00
  -3   4   1   58.49   10.50
   3   4  -1   41.80   10.30
   3   4  -1   52.09    9.40
   3   4  -1   40.40    7.10
   3   4  -1   67.09   12.80
  -3   4   1   58.89   11.40
  -3   4   1   44.60    7.80
  -3   4   1   61.69   11.30
  -3  -4   1   53.19    4.20
   3  -4  -1   50.09    9.70
  -3  -4   1   58.89    8.00
  -3  -4   1   56.49    9.30
   3  -4  -1   57.89   11.00
   3  -4  -1   40.90    9.70
   3  -4  -1   69.89   11.10
  -3  -4   1   49.50   12.70
  -3   4   0   67.99   10.10
  -3   4   0   67.69   11.50
   3   4   0   54.19   11.20
   3   4   0   41.90    7.60
   3   4   0   56.59   10.90
   3   4   0   67.09    9.30
  -3   4   0   25.20    7.40
  -3  -4   0   45.70    2.80
   3  -4   0   53.39   11.00
   3  -4   0   40.90    8.00
  -3  -4   0   48.70    2.90
   3  -4   0   61.89   10.30
   3  -4   0   51.69   11.70
   3  -4   0   44.90    8.60
  -3  -4   0   47.50    8.10
  -3  -4   0   38.30    8.30
   3   4   1   68.39    9.30
   3   4   1   71.49   13.30
  -3   4  -1   30.20    9.60
  -3   4  -1   17.30    7.20
  -3   4  -1   28.60    8.60
   3  -4   1   22.70    7.30
   3  -4   1   23.80    7.70
   3  -4   1    9.90    6.10
   3  -4   1   23.10    9.00
  -3  -4  -1   42.20    8.30
   3   4   2  445.56   26.60
  -3   4  -2  482.65   24.00
  -3   4  -2  443.86   25.40
  -3   4  -2  499.15   24.90
   3   4   2  471.95   23.00
   3   4   2  466.35   20.50
   3  -4   2  493.35   22.80
   3  -4   2  473.35   22.50
   3  -4   2  472.05   26.10
  -3  -4  -2  513.55   24.10
   3  -4   2  476.25   24.20
  -3  -4  -2  468.75   15.50
  -3  -4  -2  504.35   21.10
  -3   4  -3    3.60    5.80
  -3   4  -3    0.60    5.70
   3   4   3   -2.90    8.50
   3   4   3    3.50    8.30
   3  -4   3    1.40    5.60
   3  -4   3   -6.50    4.80
  -3  -4  -3    6.30    3.10
   3  -4   3    8.60    7.60
   3  -4   3   -2.00    6.70
  -3  -4  -3    2.60    4.70
  -3  -4  -3   -0.30    6.50
  -3   4  -4   88.39   15.00
  -3   4  -4  120.49   13.20
   3   4   4   82.49   15.40
   3   4   4   76.29    8.00
  -3  -4  -4   86.09    8.40
   3  -4   4   96.99   14.90
  -3  -4  -4   92.49    9.70
   3  -4   4  100.39   11.70
   3  -4   4  110.49   15.40
  -3  -4  -4  110.59   14.80
   3  -4   4  117.69   12.40
   3   4   5   18.60    8.50
  -3   4  -5   11.30    9.10
   3   4   5    1.70    8.50
   3   4   5    4.50    5.60
  -3   4  -5    5.80    6.50
   3  -4   5    8.50    6.00
   3  -4   5    7.30    8.20
   3  -4   5    4.70    5.70
  -3  -4  -5   -3.20    5.60
   3  -4   5    9.00    8.80
  -3  -4  -5    6.30    4.90
  -3  -4  -5    7.10    4.90
   3   4   6    0.80    9.10
   3   4   6    7.70    6.60
   3   4   6    7.20    8.30
  -3   4  -6    1.70    6.20
  -3   4  -6    2.70    9.20
   3  -4   6    7.70    7.70
  -3  -4  -6    3.30    5.70
  -3  -4  -6   -2.70    4.40
   3  -4   6    1.70    8.30
  -3  -4  -6    3.40    8.50
  -3   4  -7  140.09   14.10
   3   4   7  137.59   16.60
  -3   4  -7  119.59   18.00
   3   4   7  123.59   14.40
   3   4   7  171.78   20.80
  -3  -4  -7  165.48   15.40
  -3  -4  -7  149.79   10.50
   3  -4   7  161.98   18.90
   3  -4   7  147.39   19.90
  -3  -4  -7  116.99   18.00
   3   4   8   18.80   10.20
  -3   4  -8   15.80   10.90
   3   4   8   -2.60    9.80
  -3   4  -8    8.80    7.60
   3  -4   8   11.10   11.40
  -3  -4  -8   13.80    8.60
  -3  -4  -8   12.50    4.70
   3  -4   8    3.80    9.20
  -3  -4  -8   14.40    9.00
  -3  -4  -8   10.20    5.10
  -3   4  -9   88.19   17.20
  -3   4  -9   53.19   10.40
   3   4   9   85.49   17.00
   3   4   9   86.69   16.10
  -3  -4  -9   78.09    7.70
  -3  -4  -9  123.49   16.30
   3  -4   9   73.29   17.40
  -3  -4  -9  119.89   18.80
   3  -4   9   77.79   15.10
   3   4  10  341.37   28.90
  -3   4 -10  375.36   20.70
  -3   4 -10  413.46   30.20
   3  -4  10  372.86   34.40
  -3  -4 -10  397.96   26.80
   3  -4  10  403.56   28.50
  -3   4 -11    6.20   12.70
   3   4  11    1.90   12.60
   3  -4  11   11.70   14.80
   3  -4  11   21.60   12.40
  -3  -4 -11   10.70   11.20
   3   4  12  265.27   27.50
  -3   4 -12  294.27   30.40
   3  -4  12  285.87   28.50
   3  -4  12  370.76   37.00
  -3  -4 -12  240.88   25.70
   3   4  13   -8.30   12.50
  -3   4 -13   23.10   15.90
  -3  -4 -13    9.10   12.00
   3  -4  13   -5.50   16.40
   3  -4  13   15.30   12.70
  -3   4 -14    1.00   17.60
   3   4  14   12.10   16.60
   3  -4  14    6.40   16.00
  -3  -4 -14   -6.90   13.10
   3  -4  14  -13.90   14.70
   3   5 -16   71.19   22.90
   3   5 -16   74.19   23.80
   3  -5 -16   92.79   21.70
   3  -5 -16  148.19   27.80
   3   5 -15    3.60   17.30
   3   5 -15   12.60   17.70
   3   5 -15    6.20   16.10
   3  -5 -15   34.60   16.90
   3  -5 -15    2.30   16.30
   3   5 -14   -5.60   14.90
   3   5 -14   -5.20   13.50
   3   5 -14    0.40   14.20
  -3  -5  14    8.20   11.80
   3  -5 -14   -7.40   10.40
   3  -5 -14    9.60   14.80
   3  -5 -14    0.90   10.60
   3   5 -13  -12.80   12.80
   3   5 -13   17.30   14.40
   3   5 -13    0.50   13.30
  -3  -5  13    7.70   10.80
   3  -5 -13  -10.90   10.10
   3  -5 -13    1.00   10.20
   3   5 -12   57.69   16.20
   3   5 -12   55.59   15.00
   3   5 -12   57.79   16.70
  -3  -5  12   26.90   11.60
   3  -5 -12   68.09   15.60
   3  -5 -12   74.69   16.90
   3   5 -11    4.40   13.00
  -3   5  11   -3.60    6.70
   3   5 -11   -1.80   10.40
   3   5 -11    8.30   11.70
   3  -5 -11   11.70   10.10
   3  -5 -11   12.30    9.50
  -3  -5  11  -11.40    8.90
   3   5 -10   12.60   10.50
   3   5 -10   15.10   10.00
  -3   5  10   14.80    6.70
   3   5 -10   20.10   13.10
   3  -5 -10    9.50    9.40
  -3  -5  10    2.70   10.10
   3  -5 -10   11.10   11.90
  -3  -5  10   13.00    4.00
  -3   5   9    1.00    5.80
   3   5  -9    6.60   10.60
   3   5  -9   -1.50    9.50
   3  -5  -9    6.40    8.50
  -3  -5   9    6.60    9.70
  -3  -5   9    8.70    3.40
  -3  -5   9    9.40    3.80
   3  -5  -9   20.30   12.20
  -3   5   8    3.70    5.20
  -3   5   8    8.50    9.20
   3   5  -8    3.40   10.10
   3   5  -8    7.40   10.20
   3  -5  -8   -2.50    9.00
  -3  -5   8    1.50    8.10
  -3  -5   8    0.00    2.80
   3  -5  -8    0.60    6.80
  -3   5   7   -1.50    5.00
   3   5  -7   -9.10    8.50
   3   5  -7    6.80    9.60
  -3   5   7   -3.80    7.90
  -3  -5   7   -7.90    7.20
  -3  -5   7   -2.30    2.60
   3  -5  -7   -2.00    8.10
   3  -5  -7   14.90    7.80
  -3   5   6  127.09   18.40
   3   5  -6  106.49   16.70
   3   5  -6   94.49   15.10
  -3  -5   6  107.79    7.50
   3  -5  -6  122.29   17.30
   3  -5  -6  131.79   17.40
   3  -5  -6  125.19   14.40
  -3  -5   6  109.99   13.10
  -3  -5   6  117.69   16.60
  -3   5   5   64.99   14.20
   3   5  -5   57.09   12.40
  -3   5   5   70.99    9.00
   3   5  -5   39.30   11.90
  -3  -5   5   52.79    9.40
  -3  -5   5   73.69    7.10
  -3  -5   5   78.99   13.60
   3  -5  -5   82.29   13.80
   3  -5  -5   64.79   13.40
   3  -5  -5   89.39   12.10
  -3   5   4    8.30    5.80
   3   5  -4    7.60    8.40
  -3   5   4   12.50    8.90
   3   5  -4   18.90   10.00
  -3  -5   4    3.90    8.20
  -3  -5   4   19.80    5.00
  -3  -5   4   22.10    6.20
   3  -5  -4   26.80    9.80
   3  -5  -4   25.40    9.90
   3  -5  -4   19.90    7.00
   3   5  -3  394.96   17.50
  -3   5   3  359.36   19.00
   3   5  -3  372.86   23.70
  -3   5   3  395.26   25.20
   3   5  -3  317.87   24.80
   3  -5  -3  427.16   26.10
   3  -5  -3  389.76   23.80
   3  -5  -3  386.16   21.10
  -3  -5   3  372.36   16.70
  -3  -5   3  348.77   24.70
  -3  -5   3  405.86   17.70
  -3   5   2   58.79    9.80
   3   5  -2   65.39    8.90
   3   5  -2   79.39   12.80
  -3   5   2   49.40   12.20
   3   5  -2   51.99   13.80
   3  -5  -2   63.19   12.00
  -3  -5   2   63.39   12.50
  -3  -5   2   67.99    9.30
   3  -5  -2   65.29   13.20
  -3  -5   2   73.29    7.00
  -3   5   1   25.40    7.50
   3   5  -1   17.30   11.40
  -3   5   1   25.30   10.90
   3   5  -1   12.60    6.90
   3   5  -1   26.90    8.60
   3  -5  -1   13.50   10.00
  -3  -5   1   19.50    3.90
  -3  -5   1   26.40    7.60
   3  -5  -1   14.70    8.10
   3   5   0  309.47   22.80
   3   5   0  322.27   19.90
   3   5   0  318.97   18.80
  -3   5   0  314.87   20.20
  -3   5   0  345.87   23.30
  -3  -5   0  292.17   18.10
   3  -5   0  324.27   20.10
  -3  -5   0  287.87   18.90
  -3  -5   0  279.97   10.60
   3  -5   0  290.67   21.50
  -3  -5   0  305.27   10.70
   3   5   1  328.67   19.40
  -3   5  -1  329.87   23.30
  -3   5  -1  299.37   22.30
   3   5   1  300.77   18.40
  -3   5  -1  294.27   19.60
   3   5   1  213.18   23.00
   3  -5   1  262.67   20.50
  -3  -5  -1  291.27   19.10
  -3  -5  -1  278.67   19.50
   3  -5   1  316.17   19.40
  -3  -5  -1  271.57    9.90
   3   5   2  226.88   24.50
  -3   5  -2  235.58   21.80
  -3   5  -2  199.58   20.70
   3  -5   2  217.68   21.90
   3  -5   2  245.18   17.60
   3  -5   2  232.18   20.80
   3  -5   2  216.78   19.80
  -3  -5  -2  204.78    8.90
  -3  -5  -2  235.98   19.70
  -3  -5  -2  204.18   15.40
   3   5   3  195.88   23.40
  -3   5  -3  267.77   23.00
  -3   5  -3  204.18   21.90
  -3  -5  -3  231.58   16.40
  -3  -5  -3  215.48   20.10
   3  -5   3  221.58   17.20
   3  -5   3  219.98   21.00
   3  -5   3  226.48   22.90
  -3  -5  -3  223.68   10.70
   3  -5   3  227.78   16.70
  -3   5  -4   10.00   10.70
  -3   5  -4   44.00   11.10
   3   5   4   24.70   10.70
   3  -5   4   28.70   11.90
   3  -5   4   22.30    9.00
   3  -5   4   11.80    9.70
  -3  -5  -4   33.70    8.40
  -3  -5  -4   20.10    9.90
  -3  -5  -4   16.60    5.00
   3  -5   4    2.70    6.80
  -3   5  -5  249.28   24.50
  -3   5  -5  313.47   21.50
   3   5   5  243.38   21.70
   3   5   5  281.77   28.60
  -3  -5  -5  236.08   14.00
  -3  -5  -5  253.17   16.00
  -3  -5  -5  265.37   24.20
   3  -5   5  262.37   17.90
   3  -5   5  284.17   26.00
   3  -5   5  225.18   18.10
   3  -5   5  241.28   24.30
   3   5   6  275.67   28.30
   3   5   6  319.27   23.10
  -3   5  -6  260.37   19.60
  -3   5  -6  275.87   27.00
   3   5   6  273.77   16.90
  -3  -5  -6  317.27   27.70
   3  -5   6  266.97   19.20
   3  -5   6  307.57   28.30
   3  -5   6  328.67   28.20
   3  -5   6  289.27   19.60
  -3  -5  -6  296.07   16.90
  -3  -5  -6  271.07   16.80
  -3   5  -7   -3.00    8.10
   3   5   7    9.20   10.00
   3   5   7   -4.40   11.50
  -3   5  -7    8.10    9.30
   3  -5   7    5.40    7.30
  -3  -5  -7   21.60   11.70
   3  -5   7    8.90   11.00
  -3  -5  -7    3.80    6.70
  -3  -5  -7   11.90    7.10
   3  -5   7    6.30   10.20
  -3   5  -8  225.68   26.20
   3   5   8  195.98   21.40
   3   5   8  296.17   30.20
  -3   5  -8  223.38   20.20
   3  -5   8  193.18   23.30
  -3  -5  -8  218.08   18.60
   3  -5   8  249.18   27.70
  -3  -5  -8  189.18   24.50
   3  -5   8  217.48   19.30
  -3   5  -9    2.00    9.60
  -3   5  -9   28.80   14.70
   3   5   9    9.00   13.60
   3   5   9   26.60   12.70
  -3  -5  -9   24.00   10.30
  -3  -5  -9   -4.90   11.30
   3  -5   9   22.30    9.30
   3  -5   9   34.10   13.80
   3  -5   9   10.60   13.30
  -3   5 -10  209.78   26.30
   3   5  10  195.48   22.90
   3   5  10  182.98   26.10
   3  -5  10  191.88   24.40
  -3  -5 -10  137.99   21.50
   3  -5  10  161.08   25.90
  -3  -5 -10  170.58   19.30
  -3   5 -11   14.00   14.70
   3   5  11  -13.40   10.70
  -3  -5 -11   -5.50   10.20
   3  -5  11    2.90   15.30
   3  -5  11    6.90   12.70
   3   5  12    9.70   15.00
  -3   5 -12    9.10   15.70
   3  -5  12   29.40   15.90
  -3  -5 -12    1.90   12.50
   3  -5  12   18.70   18.10
   3   5  13  -11.20   13.10
  -3   5 -13   35.80   19.80
  -3  -5 -13   37.10   15.30
   3  -5  13   24.10   18.10
   3  -5  13   27.00   16.40
   3   6 -14   50.99   20.60
   3   6 -14   90.49   24.70
   3  -6 -14   75.49   22.70
   3  -6 -14   86.19   19.00
   3   6 -13  179.08   28.10
   3   6 -13  230.58   29.50
   3  -6 -13  260.87   27.60
  -3  -6  13  174.78   24.60
   3  -6 -13  227.18   30.70
   3   6 -12    7.80   14.50
   3   6 -12   16.70   16.60
  -3  -6  12   19.00   13.50
   3  -6 -12   11.70   12.30
   3  -6 -12    5.40   14.50
   3   6 -11  172.38   24.70
   3   6 -11  177.98   25.60
  -3  -6  11  154.08   22.10
   3  -6 -11  165.88   23.90
   3  -6 -11  184.08   22.20
   3   6 -10   25.10   14.60
   3   6 -10   16.70   14.40
   3  -6 -10   24.30   11.40
   3  -6 -10   24.20   11.50
  -3  -6  10   16.20   12.10
   3   6  -9   55.59   16.60
  -3   6   9   59.39    9.90
   3   6  -9   42.10   13.90
   3  -6  -9   43.60   13.00
  -3  -6   9   50.79   14.50
   3  -6  -9   80.39   14.90
  -3   6   8  174.18   14.30
   3   6  -8  197.28   24.70
   3   6  -8  169.38   23.40
  -3   6   8  157.48   26.40
  -3  -6   8  165.88    9.90
   3  -6  -8  175.98   22.80
   3  -6  -8  179.28   18.80
  -3  -6   8  257.07   26.50
  -3   6   7    8.80    6.60
   3   6  -7    3.80   11.40
  -3   6   7    2.10   12.00
  -3   6   7   -7.70   11.80
   3   6  -7   -8.40   11.00
  -3  -6   7    5.70    4.00
   3  -6  -7    4.50   10.30
   3  -6  -7   10.10    7.70
  -3  -6   7    3.50   10.00
   3   6  -6   -2.10   10.60
  -3   6   6   -4.10    7.30
   3   6  -6    1.80   11.00
  -3   6   6   -2.50   10.00
   3  -6  -6   -4.40    9.10
   3  -6  -6   -2.20    9.40
  -3  -6   6   -2.20    4.30
  -3  -6   6    2.30    9.60
  -3  -6   6    7.70    8.70
   3  -6  -6    2.10    6.80
  -3   6   5  563.34   36.10
   3   6  -5  508.65   33.20
   3   6  -5  491.75   31.70
  -3   6   5  459.05   23.50
  -3  -6   5  530.85   33.00
   3  -6  -5  488.85   28.90
   3  -6  -5  502.55   26.70
  -3  -6   5  525.15   20.80
  -3  -6   5  496.15   24.20
   3  -6  -5  501.85   31.80
   3   6  -4   10.50   11.60
   3   6  -4    9.50    8.50
  -3   6   4   20.10   12.90
  -3   6   4    3.10    7.30
   3  -6  -4   -3.50    8.60
  -3  -6   4   -1.30    5.80
   3  -6  -4   15.80    7.70
   3  -6  -4   -3.50    9.00
  -3  -6   4    1.70    5.00
  -3  -6   4    2.90    9.30
   3   6  -3   78.09   17.40
  -3   6   3   78.89   18.20
  -3   6   3   44.00   10.00
   3   6  -3   62.39   14.30
   3   6  -3   40.00    8.90
   3  -6  -3   37.90   11.40
   3  -6  -3   61.09   12.90
  -3  -6   3   51.19   12.80
   3  -6  -3   72.29   12.10
  -3  -6   3   52.99    8.00
  -3  -6   3   51.09    8.80
  -3   6   2  390.26   27.20
   3   6  -2  332.87   19.00
  -3   6   2  326.07   21.40
   3   6  -2  286.47   28.50
   3   6  -2  313.47   23.80
   3  -6  -2  298.97   24.80
  -3  -6   2  292.67   18.20
   3  -6  -2  329.67   28.90
  -3  -6   2  298.57   14.40
  -3  -6   2  360.36   27.40
   3   6  -1  585.34   35.70
   3   6  -1  550.24   26.30
  -3   6   1  676.43   36.50
   3   6  -1  641.44   32.30
  -3   6   1  583.74   32.50
   3  -6  -1  605.74   35.30
  -3  -6   1  577.24   20.20
   3  -6  -1  579.64   30.00
  -3  -6   1  586.34   27.40
  -3  -6   1  567.04   19.90
  -3   6   0   45.50   14.40
   3   6   0   17.50   12.70
   3   6   0   28.80   10.50
   3  -6   0   26.00   12.30
  -3  -6   0   19.00    8.20
   3  -6   0   41.10   10.20
  -3  -6   0   21.00    3.90
  -3  -6   0   22.50    3.70
   3   6   1    0.50    7.70
   3   6   1   23.50   13.80
   3  -6   1   -8.60    6.00
  -3  -6  -1    6.70    7.50
  -3  -6  -1   -2.80    2.20
   3  -6   1    2.00    7.70
  -3  -6  -1   -2.40    2.40
  -3   6  -2    8.70   11.20
  -3   6  -2   -4.50    9.50
   3   6   2    5.30    9.70
  -3  -6  -2    4.40    2.80
   3  -6   2   18.10   11.60
  -3  -6  -2    4.70    8.80
   3  -6   2    3.70    7.30
   3   6   3    4.30   12.90
  -3   6  -3   12.20   11.80
  -3   6  -3   -2.10   10.90
  -3  -6  -3   -0.90    3.20
  -3  -6  -3   -3.80    8.20
   3  -6   3   -0.20    6.60
   3  -6   3   -7.30    6.90
  -3   6  -4   25.00   13.30
   3   6   4   68.69   18.80
  -3   6  -4   44.00   14.40
  -3  -6  -4   25.00   11.30
   3  -6   4   29.00   13.20
   3  -6   4   30.00   12.90
  -3  -6  -4   43.20    6.10
   3  -6   4   37.50   10.20
  -3   6  -5  111.19   18.70
   3   6   5  161.48   24.70
  -3   6  -5  119.09   17.90
  -3  -6  -5  120.89   18.80
   3  -6   5  102.39   19.10
   3  -6   5  125.79   14.90
  -3  -6  -5  111.49   15.40
   3  -6   5   90.79   18.30
  -3  -6  -5  113.09   10.30
  -3   6  -6  286.17   25.50
   3   6   6  182.18   20.80
   3   6   6  228.18   28.30
  -3   6  -6  195.48   24.50
  -3  -6  -6  163.18   22.30
   3  -6   6  197.38   19.70
   3  -6   6  170.38   23.30
  -3  -6  -6  188.58   14.10
   3  -6   6  212.38   25.80
  -3   6  -7   83.59   19.20
   3   6   7   63.29   14.70
  -3   6  -7   96.49   17.30
   3   6   7  116.39   22.70
  -3  -6  -7   84.79   11.30
  -3  -6  -7   74.79   17.80
   3  -6   7   95.99   19.60
   3  -6   7   82.69   14.00
   3  -6   7   60.49   16.80
  -3   6  -8   42.70   17.00
   3   6   8   31.60   18.00
   3   6   8   19.10   12.60
  -3   6  -8    5.20   11.70
  -3  -6  -8   14.70    8.60
   3  -6   8   26.60   15.40
  -3  -6  -8   30.10   14.80
   3  -6   8   38.60   11.50
   3  -6   8    8.00   12.60
   3   6   9   26.00   14.00
  -3   6  -9   13.90   16.90
   3   6   9   13.30   13.40
  -3   6  -9   25.80   16.30
  -3  -6  -9   35.30   14.00
   3  -6   9   12.40   15.50
   3  -6   9   12.80   10.40
   3  -6   9    9.60   14.10
  -3  -6  -9    2.80    9.70
  -3   6 -10   61.49   20.20
   3   6  10   16.90   13.70
   3   6  10   53.79   20.50
   3  -6  10   60.19   17.70
   3  -6  10   43.90   19.60
   3  -6  10   40.50   12.60
  -3  -6 -10   49.50   19.00
  -3   6 -11  -10.00   16.30
   3   6  11    8.90   14.90
   3   6  11    9.50   17.70
   3  -6  11   -5.10   16.50
   3  -6  11   -7.80   13.30
   3   6  12   64.29   20.10
  -3   6 -12   83.79   24.80
   3  -6  12   97.49   24.10
   3  -6  12  136.89   28.50
   3   7 -13  129.29   28.10
  -3  -7  13  168.58   26.50
   3  -7 -13  135.89   22.80
   3   7 -12   18.80   16.00
   3   7 -12   30.00   19.50
   3  -7 -12   55.19   16.60
  -3  -7  12   40.70   17.30
   3  -7 -12   37.30   19.00
   3   7 -11    7.60   16.70
   3   7 -11   -0.30   12.50
   3  -7 -11    8.20   10.90
  -3  -7  11    0.90   12.80
   3  -7 -11    1.50   14.70
   3   7 -10  -25.10   13.90
   3   7 -10   -8.40   14.00
  -3  -7  10   -7.80   13.40
   3  -7 -10  -14.30   13.00
   3  -7 -10    6.00   10.50
  -3   7   9    7.40   17.20
   3   7  -9    1.20   14.30
   3   7  -9   -3.30   12.90
  -3  -7   9   11.00   13.90
   3  -7  -9   15.00   10.30
   3  -7  -9   27.60   15.70
  -3   7   8  -17.20   13.80
   3   7  -8   12.70   15.20
   3   7  -8    9.10   14.50
   3  -7  -8   15.50   10.60
   3  -7  -8  -12.90   11.50
  -3  -7   8   -1.60   12.10
  -3   7   7  140.69   26.90
   3   7  -7  131.89   22.60
  -3   7   7  114.69   14.70
   3   7  -7  153.88   24.10
   3  -7  -7  117.09   20.10
  -3  -7   7  174.08   25.30
   3  -7  -7  135.19   17.40
   3   7  -6  119.99   22.50
  -3   7   6  147.69   26.30
   3   7  -6   96.29   18.40
  -3  -7   6  135.49   22.10
   3  -7  -6  126.99   22.00
   3  -7  -6   98.49   14.50
   3  -7  -6  118.79   19.40
   3   7  -5  298.67   29.90
   3   7  -5  258.47   30.40
  -3   7   5  398.96   39.00
   3  -7  -5  336.57   32.80
   3  -7  -5  315.97   22.60
  -3  -7   5  302.47   17.60
  -3  -7   5  368.96   34.70
   3  -7  -5  335.87   29.60
  -3   7   4  115.09   24.00
   3   7  -4  121.39   21.50
   3   7  -4  118.89   20.80
  -3  -7   4  101.09   19.30
   3  -7  -4  103.39   17.90
  -3  -7   4  113.89   12.80
   3  -7  -4  117.39   21.30
   3  -7  -4   99.89   14.40
   3   7  -3   17.90   12.90
  -3   7   3   19.70   12.50
   3   7  -3  -10.90   12.40
   3  -7  -3   -3.40    8.70
  -3  -7   3    4.10   11.80
  -3  -7   3   -0.40    7.20
   3  -7  -3   -8.30    7.10
   3  -7  -3  -12.20   10.20
   3   7  -2  124.19   19.40
   3   7  -2  167.98   25.30
  -3   7   2  189.98   26.40
   3  -7  -2  175.78   23.80
  -3  -7   2  174.68   24.70
  -3  -7   2  160.18   16.40
   3  -7  -2  135.29   18.80
  -3   7   1  189.68   25.20
   3   7  -1  132.29   21.80
   3   7  -1   99.89   17.50
   3  -7  -1  125.29   18.00
  -3  -7   1  116.29    8.70
   3  -7  -1  135.09   22.30
  -3  -7   1  142.39   16.30
   3   7   0   -1.60   10.40
  -3   7   0   40.10   15.10
   3   7   0    5.20   10.40
   3  -7   0    1.30    9.20
  -3  -7   0   -9.80    7.80
  -3  -7   0   -0.60    3.30
   3  -7   0   13.10   12.60
  -3   7  -1  500.75   34.70
   3   7   1  390.76   37.20
  -3  -7  -1  422.16   26.60
   3  -7   1  371.46   25.30
   3  -7   1  396.26   35.50
   3   7   2   69.99   20.20
  -3   7  -2   73.69   18.20
  -3  -7  -2   55.09   13.40
   3  -7   2   13.80   14.10
   3  -7   2   44.20   11.50
  -3   7  -3   19.00   14.80
  -3   7  -3   12.80   14.20
   3   7   3    3.20   14.60
   3  -7   3   12.00    9.60
   3  -7   3   -5.30   11.40
  -3  -7  -3  -11.40    8.80
  -3   7  -4   24.40   14.80
   3   7   4   33.00   15.30
  -3   7  -4   54.39   17.40
  -3  -7  -4    8.70   10.60
   3  -7   4    6.60   13.90
   3  -7   4   23.90   10.60
  -3   7  -5    0.20   13.80
   3   7   5    9.40   13.00
  -3   7  -5    0.20   13.00
   3  -7   5   13.40   10.00
   3  -7   5    4.20   12.60
  -3  -7  -5   12.90   11.00
  -3   7  -6   34.50   16.10
  -3   7  -6   21.80   16.20
   3   7   6   23.10   17.90
   3   7   6   25.20   12.90
   3  -7   6   -5.60   11.80
   3  -7   6   15.70   10.30
  -3  -7  -6   28.40   14.70
   3   7   7   49.40   16.20
  -3   7  -7   59.89   17.70
  -3   7  -7   30.10   17.80
   3   7   7   79.99   23.00
   3  -7   7   66.09   18.90
  -3  -7  -7   69.19   19.30
   3  -7   7   57.09   13.60
  -3   7  -8   22.40   15.40
  -3   7  -8    2.60   12.40
   3   7   8    5.10   14.50
   3   7   8   -2.50   17.50
   3  -7   8    4.50    9.90
   3  -7   8   16.00   15.40
   3  -7   8    0.90   14.80
  -3  -7  -8   30.80   17.20
   3   7   9   31.30   19.90
  -3   7  -9   -2.00   17.00
   3   7   9   10.60   15.00
  -3  -7  -9   18.70   17.30
   3  -7   9   23.80   18.70
   3  -7   9   42.80   17.90
   3   7  10   24.10   19.20
   3   7  10   -0.50   15.50
  -3   7 -10    7.80   18.10
  -3  -7 -10    8.60   14.50
   3  -7  10  -17.80   17.50
   3  -7  10   16.10   16.90
   3   8 -10   -5.60   18.10
   3   8 -10  -13.40   17.10
  -3  -8  10   -2.60   16.10
   3  -8 -10   15.40   17.20
   3   8  -9    3.20   19.20
   3   8  -9   -5.00   18.00
  -3   8   9    3.70   20.60
   3  -8  -9   -8.30   15.00
  -3  -8   9    5.80   15.70
   3   8  -8   10.10   17.40
   3   8  -8    7.70   18.10
  -3   8   8   -2.50   14.10
  -3  -8   8   10.90   15.50
   3  -8  -8   13.50   15.50
   3   8  -7   41.80   19.40
  -3   8   7   50.99   23.60
   3   8  -7   37.80   19.10
   3  -8  -7   55.09   18.10
   3  -8  -7   51.49   13.70
  -3  -8   7   55.79   19.70
  -3   8   6   25.40   17.40
   3   8  -6  -16.90   14.50
   3   8  -6   11.90   16.50
  -3  -8   6   20.20   16.30
   3  -8  -6   -4.00    9.60
   3  -8  -6   21.00   13.90
   3   8  -5  126.99   24.40
  -3   8   5  141.59   27.70
   3   8  -5  100.79   24.20
  -3  -8   5  157.78   26.00
   3  -8  -5  161.08   23.40
   3  -8  -5  188.88   20.60
   3  -8  -5  195.78   28.00
   3   8  -4   31.40   18.00
   3   8  -4  -12.50   13.10
  -3   8   4   33.40   18.50
   3  -8  -4    2.70   11.20
  -3  -8   4   15.40   15.80
   3  -8  -4   12.10   10.40
   3  -8  -4   10.70   15.30
  -3   8   3   95.19   23.90
   3   8  -3   76.09   22.00
   3   8  -3   80.69   20.40
  -3  -8   3   72.99   13.20
   3  -8  -3   83.99   18.20
  -3  -8   3   43.20   18.40
   3  -8  -3   85.99   15.00
   3  -8  -3   69.69   20.50
   3   8  -2   37.10   16.80
  -3   8   2   47.30   19.30
   3   8  -2   34.50   19.60
   3  -8  -2   44.00   18.30
  -3  -8   2   37.00   11.60
   3  -8  -2   49.80   14.80
   3  -8  -2   34.80   11.60
  -3   8   1  130.59   25.10
   3   8  -1  105.79   19.90
   3   8  -1  125.29   26.90
  -3  -8   1   57.99   13.80
   3  -8  -1   54.29   14.80
   3  -8  -1   63.69   17.50
  -3   8   0   28.30   16.40
   3   8   0  -10.90   16.40
  -3  -8   0   27.50   11.40
   3  -8   0   37.20   17.40
   3  -8   0   -7.40    9.80
  -3   8  -1    7.10   16.40
   3   8   1   -8.80   12.80
   3  -8   1   13.50   10.60
  -3  -8  -1   -4.10    9.40
   3  -8   1   -0.50   13.90
  -3   8  -2   33.10   18.60
   3   8   2   -7.50   17.10
  -3  -8  -2   34.70   13.80
   3  -8   2   16.60   12.10
   3  -8   2   28.50   14.50
  -3   8  -3   49.99   19.60
   3   8   3   39.30   21.60
   3  -8   3   33.90   15.10
   3  -8   3   34.70   13.30
  -3  -8  -3   32.50   14.10
   3   8   4   38.00   22.10
  -3   8  -4   69.59   20.30
  -3  -8  -4   26.40   15.00
   3  -8   4   55.79   14.00
   3  -8   4   44.70   16.60
   3   8   5   12.80   19.90
  -3   8  -5   28.00   17.40
  -3   8  -5    9.20   16.80
   3  -8   5   14.20   16.80
  -3  -8  -5   -5.60   12.40
   3  -8   5    1.00   10.00
   3   8   6   36.40   18.80
  -3   8  -6   24.50   18.80
   3   8   6   16.80   15.90
  -3   8  -6   13.70   18.00
  -3  -8  -6   28.00   16.50
   3  -8   6    9.40   16.80
   3   8   7   -6.50   15.30
  -3   8  -7   -1.00   18.30
  -3   8  -7   13.20   18.60
   3   8   7    7.90   16.70
   3  -8   7   -2.60   17.10
  -3  -8  -7   -6.60   14.90
  -3   8  -8   20.10   19.70
   3   8   8   15.70   17.20
  -3  -8  -8    6.10   16.90
   3  -8   8    4.40   17.00
  -3   9   6   10.70   24.70
   3   9  -6  -11.20   20.60
   3   9  -6   -5.90   19.40
  -3  -9   6   -0.40   16.90
   3  -9  -6    7.60   16.30
   3   9  -5  113.79   25.80
   3   9  -5   80.69   26.80
  -3   9   5  116.59   29.70
   3  -9  -5  138.49   28.50
  -3  -9   5   75.29   23.30
   3  -9  -5  126.19   22.90
   3   9  -4   11.20   18.50
   3   9  -4    6.80   21.40
  -3   9   4    3.50   19.90
   3  -9  -4   20.60   15.30
   3  -9  -4    2.30   17.50
   3   9  -3   16.50   22.60
  -3   9   3   35.30   21.80
   3   9  -3  -10.50   16.30
   3  -9  -3   25.30   16.70
   3  -9  -3   23.90   19.10
   3   9  -2   33.20   18.90
   3   9  -2   17.60   21.40
  -3   9   2   29.20   21.90
   3  -9  -2   11.20   13.90
   3  -9  -2   33.30   17.30
  -3   9   1   64.99   23.30
   3   9  -1   54.49   24.90
   3  -9  -1  -15.80   17.00
   3  -9  -1    6.60   12.60
  -3   9   0   53.39   22.70
   3   9   0   17.30   22.10
   3  -9   0    3.80   11.90
   3  -9   0   29.20   19.50
  -3  -9   0   -1.30   13.30
   3   9   1  113.39   26.40
  -3   9  -1  149.79   29.30
   3  -9   1   85.69   22.90
  -3  -9  -1  103.59   20.20
   3  -9   1  104.39   19.70
   3   9   2   18.10   23.80
  -3   9  -2   10.20   19.30
   3  -9   2   18.70   18.30
   3  -9   2   12.10   13.40
  -3  -9  -2   -7.80   13.60
  -3   9  -3  183.98   31.00
   3   9   3   87.49   27.50
   3  -9   3  114.89   25.30
  -3  -9  -3   59.79   18.60
  -3   9  -4  110.99   26.70
   3   9   4   67.89   27.30
  -3  -9  -4   24.70   16.70
   3  -9   4  -10.30   17.60
   4   0 -18   21.40   14.50
  -4   0  18   36.50   16.80
   4   0 -18   60.99   18.60
  -4   0  17   -5.30   12.70
   4   0 -17   -2.30   14.10
   4   0 -17   -4.80   11.10
   4   0 -16   81.49   17.90
  -4   0  16   76.19   18.10
   4   0 -16  112.19   19.40
   4   0 -15  -18.20   10.50
   4   0 -15   -5.00    9.50
  -4   0  15   -1.80    8.70
  -4   0  14   17.10    3.80
  -4   0  14    6.30   10.60
   4   0 -14   11.90    9.60
   4   0 -14    3.20    8.40
   4   0 -13   -0.60    7.90
   4   0 -13    3.00    8.30
  -4   0  13   -2.10    8.60
  -4   0  13   -1.30    2.80
  -4   0  13   -1.80    2.50
   4   0 -13   -7.80    9.00
   4   0 -12   19.20   10.80
  -4   0  12   30.90   10.80
   4   0 -12   21.40    9.40
   4   0 -12   20.50    9.80
  -4   0  12   14.80    2.80
  -4   0  11    4.00    6.80
   4   0 -11   -1.60    6.70
   4   0 -11    1.10    8.20
  -4   0  11    0.80    1.60
  -4   0  11    4.70    7.60
   4   0 -11   -4.30    6.10
   4   0 -11    5.00    7.40
  -4   0  11    0.40    1.80
   4   0 -10  372.16   19.80
  -4   0  10  340.07   19.60
   4   0 -10  325.17   22.50
   4   0 -10  328.87   21.00
   4   0 -10  314.17   18.80
  -4   0  10  348.87   20.10
  -4   0   9    2.60    5.60
   4   0  -9   -3.50    4.70
  -4   0   9    2.70    5.60
   4   0  -9   -2.80    6.10
   4   0  -9   -5.30    4.40
   4   0  -9    7.10    5.80
   4   0  -8  519.75   22.00
  -4   0   8  511.75   22.60
  -4   0   8  512.15   22.00
   4   0  -8  536.15   22.50
   4   0  -8  523.65   24.20
  -4   0   8  566.64   24.80
   4   0  -8  511.95   25.10
   4   0  -7   -1.10    3.80
  -4   0   7    3.30    4.90
   4   0  -7   -0.20    5.90
  -4   0   7   -3.60    4.60
  -4   0   7   -3.10    5.70
   4   0  -7    4.10    4.30
   4   0  -7  -10.20    5.50
   4   0  -6 2284.37   66.59
   4   0  -6 2145.49   62.69
  -4   0   6 2271.27   66.09
   4   0  -6 2229.98   62.89
  -4   0   6 2188.18   62.79
   4   0  -6 2214.78   65.99
  -4   0   6 2130.69   63.29
   4   0  -5   -6.00    3.00
   4   0  -5    5.30    5.50
   4   0  -5    4.90    5.40
   4   0  -5    1.20    1.20
   4   0  -5   -0.20    3.20
  -4   0   5   -7.00    3.50
  -4   0   5    7.70    5.20
   4   0  -4   41.90    5.10
  -4   0   4   29.60    4.70
   4   0  -4   35.70    5.90
  -4   0   4   37.70    6.60
   4   0  -4   31.70    3.30
   4   0  -4   30.10    6.20
   4   0  -3   -1.20    3.80
  -4   0   3    6.80    3.50
   4   0  -3   -3.80    2.90
  -4   0   3   -3.30    3.40
   4   0  -2 1451.85   41.60
  -4   0   0 8586.14  222.58
   4   0   0 8422.06  220.08
   4   0   0 8613.84  222.48
   4   0   1    0.10    2.50
   4   0   1    0.00    4.90
  -4   0  -1    3.90    4.70
   4   0   2  111.89    9.80
  -4   0  -2  119.29   10.70
   4   0   2  107.49   10.70
  -4   0  -2  112.69    5.80
   4   0   2   90.89    5.40
   4   0   2  105.89    6.20
   4   0   3    5.20    4.80
  -4   0  -3    0.90    4.10
   4   0   3    0.50    2.40
   4   0   3    4.00    2.30
  -4   0  -3   -0.70    2.10
   4   0   3   -2.00    4.60
   4   0   4 4538.85  119.09
  -4   0  -4 4524.05  119.39
  -4   0  -4 4564.14  126.79
   4   0   4 4719.63  127.59
   4   0   4 4459.75  125.19
  -4   0  -4 4376.56  118.39
   4   0   5   -2.80    3.00
  -4   0  -5   -3.90    5.60
  -4   0  -5   -2.20    3.30
   4   0   5    5.60    7.20
  -4   0  -5   -3.80    6.00
   4   0   5    1.40    6.00
  -4   0  -5   -2.60    3.20
  -4   0  -6 1078.19   33.60
   4   0   6 1076.79   33.80
   4   0   6 1121.19   42.70
  -4   0  -6 1112.09   41.70
   4   0   6 1104.69   40.60
  -4   0  -6 1074.59   34.30
   4   0   6 1060.49   40.20
  -4   0  -7    1.10    4.40
   4   0   7   -0.40    6.40
   4   0   7   -4.40    5.70
  -4   0  -7    3.40    4.30
  -4   0  -7    2.70    7.50
   4   0   7    7.10    4.30
   4   0   8  445.46   19.50
   4   0   8  438.96   27.10
  -4   0  -8  452.85   20.10
   4   0   8  442.16   24.70
  -4   0  -8  448.26   19.40
  -4   0  -8  437.86   26.50
   4   0   9   -7.30    5.00
  -4   0  -9   -2.00    5.60
   4   0   9  -10.40    8.70
  -4   0  -9   -1.50    8.70
   4   0   9   -8.10    7.20
  -4   0  -9    4.30    5.80
  -4   0 -10  398.56   20.70
   4   0  10  368.46   19.50
   4   0  10  384.56   25.00
  -4   0 -10  408.26   20.80
   4   0  10  358.26   27.60
  -4   0 -10  384.66   27.90
  -4   0 -11   -9.70   10.20
   4   0  11   -8.30    8.10
  -4   0 -11    2.00    7.30
   4   0  11    3.10   11.20
  -4   0 -12   36.30   10.40
   4   0  12   80.09   18.40
  -4   0 -12   48.00   15.40
   4   0  12   58.59   14.90
   4   0  13   11.20   14.50
  -4   0 -13    0.00   12.70
   4   0  13    7.70   11.70
  -4   0 -14  133.79   23.70
   4   0  14  132.49   20.30
   4   0  14  169.38   26.60
   4   0  15   28.50   18.80
  -4   0 -15   -2.80   15.70
   4   0  15    3.40   14.40
   4   1 -18   12.50   16.60
  -4   1  18   10.30   15.20
   4   1 -18   10.30   15.90
  -4  -1  18    1.30   15.50
   4  -1 -18    6.30   13.20
   4  -1 -18    2.00   14.60
  -4   1  17   36.10   15.20
   4   1 -17   29.60   14.80
   4   1 -17   28.10   13.50
  -4  -1  17   41.10   17.10
   4  -1 -17   47.40   15.50
   4  -1 -17   33.80   16.90
  -4   1  16    3.40   12.00
   4   1 -16    3.00   13.00
   4   1 -16   14.60   14.90
   4  -1 -16    9.60   11.20
   4  -1 -16    9.20   14.20
  -4  -1  16   24.80   13.60
   4   1 -15  101.79   19.70
  -4   1  15   78.99   16.00
   4   1 -15   77.49   16.00
   4  -1 -15   86.79   16.90
   4  -1 -15   85.59   16.10
   4  -1 -15  105.29   18.30
  -4  -1  15  102.19   19.10
  -4   1  14  172.58   19.30
  -4   1  14  153.98    9.40
   4   1 -14  164.98   21.20
   4   1 -14  180.28   21.40
   4  -1 -14  177.88   20.50
  -4  -1  14  141.59   19.70
  -4  -1  14  161.48    9.70
   4  -1 -14  182.68   21.40
   4  -1 -14  155.08   21.80
  -4   1  13  317.27   23.00
   4   1 -13  392.16   27.80
  -4   1  13  351.76   14.40
   4   1 -13  341.97   24.80
  -4   1  13  344.17   13.70
   4  -1 -13  331.27   24.30
  -4  -1  13  335.07   25.30
   4  -1 -13  343.07   29.20
  -4  -1  13  316.17   13.70
   4  -1 -13  312.67   22.80
  -4   1  12    8.00    8.00
  -4   1  12   -0.90    3.10
  -4   1  12    4.20    3.80
   4   1 -12   -8.00    8.00
   4   1 -12   11.90    8.90
  -4  -1  12   27.00   10.60
  -4  -1  12    7.20    8.00
  -4  -1  12    4.60    3.30
   4  -1 -12   10.30    8.50
   4  -1 -12    2.70    7.10
   4  -1 -12    1.70    8.70
   4  -1 -12   -4.30    7.60
  -4   1  11  196.98    9.40
   4   1 -11  237.68   20.90
  -4   1  11  203.88   17.10
   4   1 -11  151.88   18.00
  -4   1  11  208.68   10.00
  -4  -1  11  211.18   17.20
   4  -1 -11  190.88   18.40
   4  -1 -11  204.88   18.80
  -4  -1  11  182.48   18.90
   4  -1 -11  213.78   17.00
   4  -1 -11  229.68   21.30
  -4  -1  11  194.28    9.60
   4   1 -10   93.69   13.80
  -4   1  10  127.49   12.80
   4   1 -10  123.89   15.10
  -4   1  10  124.49    7.50
   4  -1 -10  129.69   14.70
  -4  -1  10  115.89   12.10
   4  -1 -10  108.29   13.70
   4  -1 -10  115.09   15.40
   4  -1 -10  130.59   12.40
  -4  -1  10  135.59   15.70
  -4  -1  10  121.09    7.30
   4   1  -9  179.18   16.20
  -4   1   9  144.89   12.60
   4   1  -9  170.58   15.80
   4   1  -9  154.18   12.60
   4   1  -9  172.18   17.10
  -4   1   9  198.88   17.00
  -4   1   9  174.08    8.10
   4  -1  -9  135.69   15.30
  -4  -1   9  168.98   16.30
   4  -1  -9  166.58   11.80
  -4  -1   9  177.18   12.00
  -4  -1   9  160.68    7.90
   4  -1  -9  171.38   15.60
   4  -1  -9  210.18   17.00
  -4   1   8 1312.47   40.80
   4   1  -8 1250.47   35.60
  -4   1   8 1309.07   36.10
   4   1  -8 1427.46   46.60
   4   1  -8 1269.47   45.60
   4   1  -8 1245.88   44.20
  -4   1   8 1260.57   44.10
   4   1  -8 1333.97   40.10
  -4   1   8 1298.07   45.90
   4  -1  -8 1292.67   44.80
  -4  -1   8 1243.38   45.00
  -4  -1   8 1291.37   36.10
   4  -1  -8 1260.17   44.00
  -4  -1   8 1301.37   45.60
  -4  -1   8 1282.77   44.90
   4  -1  -8 1298.37   46.40
   4  -1  -8 1245.18   39.70
  -4  -1   8 1305.37   40.10
   4   1  -7  160.48   13.60
   4   1  -7  157.18    7.50
  -4   1   7  177.88   13.10
   4   1  -7  165.68   14.60
  -4   1   7  173.88   15.30
   4   1  -7  168.08    9.60
  -4   1   7  184.88   10.60
  -4   1   7  175.28    7.70
   4   1  -7  189.68   15.20
   4  -1  -7  192.18   16.00
  -4  -1   7  173.38   15.10
   4  -1  -7  172.28   14.00
  -4  -1   7  173.88   12.60
  -4  -1   7  164.88   14.80
   4  -1  -7  158.28    9.70
  -4  -1   7  164.78    9.70
  -4   1   6  379.56   19.30
   4   1  -6  372.06   18.40
   4   1  -6  389.86   18.70
  -4   1   6  374.86   13.00
   4   1  -6  418.86   20.30
  -4   1   6  361.96   17.30
  -4   1   6  375.36   14.40
   4   1  -6  417.26   14.40
   4   1  -6  383.06   13.10
  -4  -1   6  337.17   17.90
   4  -1  -6  373.26   19.30
   4  -1  -6  392.06   13.30
   4  -1  -6  383.76   17.80
  -4  -1   6  397.16   14.30
   4  -1  -6  357.06   13.80
  -4  -1   6  378.06   19.20
   4   1  -5  411.76   14.70
  -4   1   5  424.46   14.50
   4   1  -5  392.06   19.00
   4   1  -5  416.46   14.10
   4   1  -5  416.96   19.00
   4   1  -5  436.96   18.50
  -4   1   5  433.56   19.50
  -4   1   5  425.26   18.70
   4  -1  -5  400.56   19.20
  -4  -1   5  428.46   18.20
   4  -1  -5  416.96   13.70
  -4  -1   5  422.76   18.90
   4  -1  -5  418.76   18.00
  -4  -1   5  423.16   14.10
   4  -1  -5  456.25   14.90
   4   1  -4  183.68   11.40
   4   1  -4  176.18    7.60
  -4   1   4  181.48   10.60
  -4   1   4  182.48    9.20
  -4   1   4  189.68   12.40
   4   1  -4  177.78    9.20
   4   1  -4  206.28   10.80
   4  -1  -4  181.78    9.00
   4  -1  -4  187.78   11.80
   4  -1  -4  193.08   11.60
  -4  -1   4  181.88   10.60
  -4  -1   4  201.58   11.60
   4  -1  -4  188.88    7.00
   4   1  -3  463.95   18.20
   4   1  -3  447.46   14.20
  -4   1   3  449.76   16.30
  -4   1   3  434.96   17.40
   4   1  -3  431.06   16.20
   4   1  -3  434.76   19.60
  -4  -1   3  406.76   17.60
   4  -1  -3  442.36   13.50
   4  -1  -3  443.06   18.10
  -4  -1   3  425.36   16.20
   4  -1  -3  464.95   18.50
   4  -1  -3  435.56   16.30
   4   1  -2 6765.42  171.48
  -4   1   2 6344.37  171.68
   4   1  -2 6576.74  173.58
  -4   1   2 6460.95  171.08
   4   1  -2 6457.75  169.08
   4  -1  -2 6495.75  168.38
   4  -1  -2 6489.65  171.98
   4  -1  -2 6674.13  171.38
  -4  -1   2 6529.35  171.18
  -4   1   1 2289.77   63.89
  -4   1   1 2337.27   66.19
   4   1  -1 2322.67   66.59
   4   1  -1 2378.76   64.09
  -4  -1   1 2325.57   63.99
  -4  -1   1 2318.97   66.69
   4  -1  -1 2340.67   66.29
   4  -1  -1 2354.76   64.09
   4  -1  -1 2403.56   66.39
   4   1   0 5633.24  150.88
  -4   1   0 5637.44  150.18
  -4   1   0 5697.33  152.08
   4   1   0 5726.43  147.49
   4  -1   0 5751.62  150.48
   4  -1   0 5713.63  152.08
  -4  -1   0 5710.83  151.18
   4   1   1  285.17   12.10
   4   1   1  278.47   13.10
  -4   1  -1  270.67   13.90
   4   1   1  285.07    9.50
   4   1   1  310.77   15.10
  -4   1  -1  286.97   14.50
   4  -1   1  267.97   14.20
   4  -1   1  287.27   13.50
   4  -1   1  287.67    9.70
   4  -1   1  271.67   14.40
  -4  -1  -1  291.07   13.30
  -4   1  -2   10.70    6.00
   4   1   2   20.20    6.40
   4   1   2   19.40    4.80
   4   1   2   17.90    4.80
  -4   1  -2   18.10    6.00
   4  -1   2   24.50    5.90
  -4  -1  -2   18.30    4.90
   4  -1   2    8.40    5.10
   4  -1   2   13.20    4.50
   4   1   3  410.06   20.10
   4   1   3  349.87   18.90
   4   1   3  383.46   17.00
  -4   1  -3  383.46   19.20
   4   1   3  378.46   16.40
  -4   1  -3  377.56   16.80
   4  -1   3  378.66   19.80
   4  -1   3  382.96   16.70
   4  -1   3  351.16   19.10
   4  -1   3  409.06   19.00
  -4  -1  -3  332.67   17.90
  -4  -1  -3  386.66   16.50
  -4  -1  -3  383.06   17.10
   4   1   4   24.40    5.60
  -4   1  -4   16.40    7.30
   4   1   4    1.40    6.60
   4   1   4    4.70    6.40
   4   1   4   18.90    5.80
   4  -1   4   31.30    7.90
  -4  -1  -4   24.70    7.20
   4  -1   4   25.80    8.10
   4  -1   4   20.30    7.50
  -4  -1  -4   30.20    6.10
   4  -1   4   21.70    5.40
  -4  -1  -4    0.30    6.00
  -4   1  -5  145.09   11.10
   4   1   5  156.98   15.00
  -4   1  -5  163.68   15.50
   4   1   5  131.29   14.10
   4   1   5  148.59   11.10
   4   1   5  158.78   13.80
   4  -1   5  166.58   11.30
  -4  -1  -5  155.18   15.20
   4  -1   5  157.18   14.70
   4  -1   5  149.39   15.00
  -4  -1  -5  143.29   13.50
  -4  -1  -5  135.29   10.70
   4  -1   5  169.38   15.70
   4   1   6 1326.97   46.30
  -4   1  -6 1402.16   44.70
  -4   1  -6 1381.36   37.10
   4   1   6 1392.76   49.80
  -4   1  -6 1333.77   37.00
  -4  -1  -6 1269.27   43.50
  -4  -1  -6 1373.76   47.80
   4  -1   6 1400.06   48.50
   4  -1   6 1323.87   43.40
   4  -1   6 1418.86   50.69
  -4  -1  -6 1353.16   37.70
  -4   1  -7   -7.60    5.50
  -4   1  -7   -1.00    5.50
  -4   1  -7   -0.30    3.10
   4   1   7    2.70    8.50
  -4  -1  -7   -1.30    5.80
   4  -1   7   -3.40    8.20
  -4  -1  -7   -7.00    5.90
   4  -1   7   -1.40    5.00
  -4  -1  -7   -3.20    2.80
   4  -1   7    4.20    7.70
  -4   1  -8  665.33   22.50
  -4   1  -8  650.23   28.60
   4   1   8  656.63   33.30
  -4   1  -8  715.23   34.70
   4  -1   8  715.93   35.10
   4  -1   8  682.43   32.00
  -4  -1  -8  663.93   22.80
   4  -1   8  660.83   27.60
  -4  -1  -8  680.53   28.40
  -4  -1  -8  700.83   32.90
   4   1   9   42.60   12.70
  -4   1  -9   38.10    6.50
  -4   1  -9   43.40    9.90
  -4   1  -9   36.80   12.00
   4  -1   9   47.50   14.10
  -4  -1  -9   62.09   13.00
  -4  -1  -9   37.40    6.40
   4  -1   9   41.10    9.60
   4  -1   9   31.10   10.50
  -4  -1  -9   36.40    9.80
  -4   1 -10   14.20   11.20
  -4   1 -10   10.70    8.70
  -4   1 -10   27.20    7.10
   4   1  10   18.20   11.70
   4  -1  10   19.00    9.00
  -4  -1 -10   22.50    6.30
  -4  -1 -10   16.60    9.90
   4  -1  10   20.30   12.20
   4  -1  10   14.20    9.40
  -4  -1 -10   21.40    9.10
   4   1  11  124.39   17.60
  -4   1 -11  169.08   22.40
  -4   1 -11  165.48   17.20
   4   1  11  135.49   20.50
   4  -1  11  164.38   23.70
  -4  -1 -11  179.68   13.80
   4  -1  11  151.68   18.80
  -4  -1 -11  145.39   21.00
  -4   1 -12  237.28   21.80
  -4   1 -12  209.08   26.00
   4   1  12  187.48   24.80
   4   1  12  183.78   21.40
   4  -1  12  156.58   20.00
  -4  -1 -12  178.48   23.80
   4  -1  12  192.68   25.60
  -4   1 -13   20.10   14.90
   4   1  13    1.30   13.00
   4   1  13    7.20   11.20
  -4   1 -13    7.20   10.70
   4  -1  13   23.10   14.20
  -4  -1 -13   28.40   14.60
   4  -1  13   14.50   14.80
  -4   1 -14  224.18   30.00
   4   1  14  269.17   31.10
   4   1  14  160.48   21.80
  -4  -1 -14  284.87   32.30
   4  -1  14  229.78   26.10
   4  -1  14  311.97   35.60
   4   1  15   31.70   16.30
  -4   1 -15   34.90   16.40
   4   1  15   26.80   18.10
   4  -1  15   42.10   20.50
  -4  -1 -15    6.10   15.90
   4  -1  15   30.10   16.60
   4   2 -18   17.80   15.30
   4   2 -18   16.10   19.10
   4   2 -18   25.20   16.60
  -4  -2  18   -4.60   15.40
   4  -2 -18   44.60   18.80
   4  -2 -18   15.80   13.50
   4   2 -17   25.70   16.90
  -4   2  17    9.80   12.70
   4   2 -17    8.80   13.80
   4  -2 -17   11.00   13.50
   4  -2 -17    6.20   14.90
  -4  -2  17   -4.20   15.40
  -4   2  16   31.90   13.30
   4   2 -16   31.00   14.30
   4   2 -16   25.10   15.80
   4  -2 -16   17.40   13.40
   4  -2 -16   26.80   12.40
   4  -2 -16   26.90   14.10
  -4  -2  16    0.90   12.50
   4   2 -15    1.20   10.90
  -4   2  15   -0.30    9.30
   4   2 -15    6.50   13.00
  -4  -2  15    5.80   12.70
   4  -2 -15    2.90   11.00
   4  -2 -15   14.60   12.70
   4  -2 -15    4.00   10.50
   4   2 -14   31.10   12.70
   4   2 -14   14.90   13.10
  -4   2  14   11.80    9.10
  -4  -2  14   23.50   13.60
  -4  -2  14   22.70    6.60
   4  -2 -14    8.60   11.30
   4  -2 -14   11.70   10.60
   4  -2 -14   38.10   12.30
  -4   2  13  164.58   16.50
   4   2 -13  136.69   20.20
  -4   2  13  159.58   13.10
   4   2 -13  185.38   21.40
   4  -2 -13  193.18   20.20
   4  -2 -13  183.68   21.60
   4  -2 -13  170.68   21.50
  -4  -2  13  156.18   21.30
   4  -2 -13  174.78   16.90
  -4  -2  13  172.58   12.50
  -4  -2  13  180.48   17.00
  -4   2  12    7.10    6.10
   4   2 -12   11.00    9.60
  -4   2  12   11.60    7.30
   4   2 -12   -1.00    9.30
   4  -2 -12   -4.30    6.40
   4  -2 -12   15.90    8.10
  -4  -2  12    3.20   10.50
   4  -2 -12    0.40    9.60
  -4  -2  12   12.60    7.60
   4  -2 -12   11.50    8.70
  -4  -2  12   16.30    5.90
  -4   2  11  783.32   29.20
  -4   2  11  832.82   32.20
   4   2 -11  848.42   38.50
   4   2 -11  770.92   37.70
  -4  -2  11  860.01   29.70
   4  -2 -11  888.51   38.90
   4  -2 -11  835.62   37.80
  -4  -2  11  847.12   39.80
   4  -2 -11  859.61   36.20
   4  -2 -11  838.42   31.30
  -4  -2  11  852.01   31.20
  -4   2  10    0.90    4.50
   4   2 -10   13.30    7.20
  -4   2  10    9.80    5.50
   4   2 -10   16.50    9.00
   4   2 -10   12.10    5.20
  -4  -2  10   21.00    6.10
   4  -2 -10   16.50    8.90
   4  -2 -10    2.60    7.90
  -4  -2  10   17.70    9.70
   4  -2 -10   13.40    8.30
   4  -2 -10   22.20    6.20
  -4  -2  10   13.80    5.40
  -4   2   9   -2.30    4.20
   4   2  -9   12.00    6.70
  -4   2   9   -4.40    4.20
   4   2  -9    8.30    5.80
   4   2  -9    1.20    4.40
   4  -2  -9    2.30    7.50
  -4  -2   9    9.20    7.90
  -4  -2   9    4.30    4.50
  -4  -2   9    4.40    4.20
   4  -2  -9   -1.00    7.20
   4  -2  -9    2.90    4.10
   4   2  -8  111.29   13.80
  -4   2   8  137.29   16.60
   4   2  -8  128.79   13.80
  -4   2   8  143.09    9.20
  -4   2   8  132.89   10.00
  -4   2   8  183.08   19.40
   4   2  -8  126.39   14.50
   4   2  -8  130.09   15.50
   4   2  -8  137.09    9.80
  -4  -2   8  174.58   15.50
  -4  -2   8  155.68    8.60
   4  -2  -8  137.29    8.60
  -4  -2   8  159.38   10.70
  -4  -2   8  139.49   15.70
   4  -2  -8  151.68   15.30
   4  -2  -8  143.59   14.40
   4   2  -7   94.99   13.10
   4   2  -7  115.39   12.70
  -4   2   7  109.79    6.80
   4   2  -7   74.79   11.30
  -4   2   7  103.79   12.40
   4   2  -7   96.69    8.60
  -4   2   7  108.49    9.70
   4   2  -7   95.69   11.40
  -4   2   7  130.49   14.10
  -4  -2   7   97.49   12.90
   4  -2  -7  123.29   13.50
  -4  -2   7  107.49   12.10
   4  -2  -7  107.49   13.80
  -4  -2   7   95.79    6.00
   4  -2  -7  112.79   13.00
  -4  -2   7   95.59    9.10
   4  -2  -7   98.79    6.30
  -4   2   6  810.12   30.30
   4   2  -6  757.62   31.60
   4   2  -6  752.22   28.00
   4   2  -6  759.82   30.10
   4   2  -6  695.53   25.50
  -4   2   6  737.23   26.00
  -4   2   6  705.43   29.50
  -4   2   6  730.43   20.90
   4   2  -6  745.93   30.00
   4  -2  -6  742.23   26.00
   4  -2  -6  761.02   29.50
  -4  -2   6  735.13   28.00
  -4  -2   6  733.23   26.30
   4  -2  -6  750.92   31.60
  -4  -2   6  732.23   20.10
   4  -2  -6  740.53   29.40
  -4  -2   6  712.33   29.70
   4   2  -5  440.46   22.30
  -4   2   5  510.45   19.70
   4   2  -5  508.35   23.30
   4   2  -5  496.95   19.70
  -4   2   5  467.45   21.30
   4   2  -5  507.05   22.20
   4   2  -5  479.15   19.70
  -4   2   5  492.85   21.70
   4  -2  -5  486.75   21.70
   4  -2  -5  465.15   22.00
   4  -2  -5  476.95   22.70
  -4  -2   5  490.05   19.90
  -4  -2   5  514.85   22.00
   4  -2  -5  479.85   19.30
   4   2  -4  365.16   18.20
   4   2  -4  353.36   18.80
  -4   2   4  392.66   18.70
   4   2  -4  375.96   15.40
  -4   2   4  360.06   16.20
   4   2  -4  369.56   16.90
  -4  -2   4  364.56   15.40
   4  -2  -4  368.26   16.70
  -4  -2   4  354.66   17.20
   4  -2  -4  358.76   18.40
   4  -2  -4  367.86   18.40
   4  -2  -4  398.36   18.10
   4   2  -3  267.67    9.40
   4   2  -3  289.77   14.90
   4   2  -3  257.57   11.50
   4   2  -3  284.57   14.90
  -4   2   3  298.57   16.00
   4   2  -3  295.17   17.10
  -4   2   3  316.67   15.40
  -4   2   3  293.27    9.30
  -4  -2   3  285.37   16.60
   4  -2  -3  290.47   15.80
   4  -2  -3  300.87    9.40
  -4  -2   3  269.57   13.90
  -4  -2   3  286.77   11.70
   4  -2  -3  288.97   16.10
   4  -2  -3  310.97   15.10
   4   2  -2  307.57   16.40
   4   2  -2  323.17   14.80
  -4   2   2  357.46   16.60
   4   2  -2  329.37   11.40
  -4   2   2  339.87   16.90
   4   2  -2  356.86   18.20
  -4   2   2  329.67   12.10
   4   2  -2  324.97   12.20
   4  -2  -2  343.67   12.30
  -4  -2   2  328.37   17.60
  -4  -2   2  348.17   15.30
  -4  -2   2  332.17   11.50
   4  -2  -2  326.47   16.70
   4  -2  -2  308.27   15.60
   4  -2  -2  345.47   16.60
   4   2  -1  495.95   22.40
  -4   2   1  516.35   18.30
   4   2  -1  512.15   18.90
   4   2  -1  518.95   14.60
  -4   2   1  503.55   20.60
  -4   2   1  474.75   20.70
   4   2  -1  500.05   18.10
  -4  -2   1  512.85   22.30
  -4  -2   1  499.05   18.70
   4  -2  -1  530.95   18.50
   4  -2  -1  516.35   20.00
   4  -2  -1  521.95   21.00
   4  -2  -1  527.45   21.80
   4   2   0  602.14   17.20
   4   2   0  601.74   20.30
   4   2   0  580.94   21.90
   4   2   0  637.24   25.20
  -4   2   0  609.64   21.70
  -4   2   0  623.44   22.40
  -4   2   0  626.34   25.00
  -4  -2   0  600.14   20.30
   4  -2   0  622.94   24.10
   4  -2   0  610.04   24.00
   4  -2   0  591.84   21.50
  -4  -2   0  600.04   24.60
   4  -2   0  611.04   24.50
   4  -2   0  623.34   22.30
  -4   2  -1  404.06   15.50
   4   2   1  426.96   19.80
   4   2   1  402.16   13.60
  -4   2  -1  388.56   19.70
   4   2   1  414.36   18.30
  -4   2  -1  437.86   18.60
   4   2   1  411.06   14.30
   4  -2   1  429.86   20.60
   4  -2   1  440.16   19.40
  -4  -2  -1  414.26   19.60
   4  -2   1  404.26   15.50
   4  -2   1  433.96   18.80
  -4  -2  -1  399.06   14.00
   4   2   2   49.20    5.50
   4   2   2   55.59    8.90
  -4   2  -2   58.69    8.70
  -4   2  -2   59.19    8.70
  -4   2  -2   41.30    8.80
  -4   2  -2   53.79    5.40
   4   2   2   50.39    8.50
   4   2   2   30.80    7.10
   4   2   2   57.19    4.00
   4  -2   2   64.19    8.30
   4  -2   2   53.19    9.50
   4  -2   2   57.29    9.10
  -4  -2  -2   66.99    9.60
   4  -2   2   54.09    5.30
  -4  -2  -2   52.69    3.80
  -4   2  -3   83.09   10.60
   4   2   3   47.90    8.20
   4   2   3   49.10    6.60
   4   2   3   47.80    8.60
   4   2   3   37.00    8.80
  -4   2  -3   28.30    7.30
  -4   2  -3   49.20    9.00
  -4   2  -3   63.09    5.40
   4  -2   3   52.99    9.60
   4  -2   3   44.70    8.20
   4  -2   3   46.30    9.30
  -4  -2  -3   60.69    9.80
   4  -2   3   71.69   10.70
   4  -2   3   56.69    4.50
  -4  -2  -3   51.19    7.00
  -4   2  -4  193.78    7.70
  -4   2  -4  177.28   15.80
  -4   2  -4  170.68   15.10
   4   2   4  194.88   11.90
   4   2   4  213.88   15.00
   4   2   4  198.38   14.30
   4   2   4  225.78   15.90
  -4   2  -4  209.48   16.10
   4  -2   4  172.18   16.00
   4  -2   4  184.78   16.50
  -4  -2  -4  192.48   12.50
  -4  -2  -4  206.28   14.20
   4  -2   4  211.08   13.80
   4  -2   4  197.48   17.30
   4   2   5  734.23   27.70
  -4   2  -5  702.33   20.30
   4   2   5  738.13   29.40
  -4   2  -5  659.53   29.00
   4   2   5  734.13   31.40
  -4   2  -5  706.03   31.10
   4  -2   5  707.53   32.10
   4  -2   5  708.23   28.90
  -4  -2  -5  690.33   27.70
  -4  -2  -5  695.43   29.00
   4  -2   5  685.33   30.80
   4   2   6  169.68   15.80
   4   2   6  157.68   14.10
  -4   2  -6  157.18    6.80
   4   2   6  146.39   16.20
  -4   2  -6  175.78   16.40
   4  -2   6  172.58   15.30
   4  -2   6  138.99   16.10
  -4  -2  -6  140.89   13.90
  -4  -2  -6  179.78   14.60
   4  -2   6  164.68   16.70
   4   2   7  222.08   16.70
  -4   2  -7  214.68   18.70
  -4   2  -7  207.18    8.70
   4   2   7  227.78   20.60
   4   2   7  222.68   18.30
  -4  -2  -7  210.98   17.20
   4  -2   7  210.78   17.70
   4  -2   7  222.88   20.00
  -4  -2  -7  197.18   17.60
   4  -2   7  156.08   19.00
  -4   2  -8   47.10    5.10
  -4   2  -8   58.39   11.90
  -4   2  -8   59.49    5.60
   4   2   8   63.49   13.30
  -4  -2  -8   51.09   11.20
   4  -2   8   41.80   13.30
  -4  -2  -8   45.50    3.40
   4  -2   8   46.10   11.50
  -4  -2  -8   46.60   11.60
   4   2   9   39.80   13.10
  -4   2  -9   64.49   12.10
  -4   2  -9   54.19    6.10
  -4   2  -9   60.69    6.20
  -4  -2  -9   60.59   13.90
  -4  -2  -9   58.29    4.90
   4  -2   9   65.89   13.40
  -4  -2  -9   86.69   14.40
   4  -2   9   33.70   13.10
  -4   2 -10   70.59    7.40
  -4   2 -10   82.19    7.90
   4   2  10   95.79   16.70
  -4   2 -10   68.59   13.60
   4  -2  10   76.29   14.60
  -4  -2 -10   73.19    6.40
  -4  -2 -10   85.99   15.70
   4  -2  10  109.39   19.00
   4   2  11   13.10   13.00
  -4   2 -11   45.70   12.70
   4  -2  11   25.80   12.60
   4  -2  11   16.30   14.20
  -4  -2 -11   22.60   12.50
  -4   2 -12    5.10    9.90
   4   2  12   16.30   14.80
  -4  -2 -12  -14.50    9.90
   4  -2  12   -4.70   12.50
   4  -2  12    0.70   11.40
   4   2  13   17.60   15.30
  -4   2 -13    7.50   12.40
   4  -2  13   -6.70   14.70
  -4  -2 -13   23.90   13.20
   4  -2  13    5.70   13.00
   4   2  14    5.40   14.00
  -4   2 -14   15.00   13.50
   4   2  14   19.00   17.30
  -4  -2 -14   19.60   15.60
   4  -2  14   -4.90   13.10
   4  -2  14   -4.60   15.80
   4   2  15   71.59   22.50
   4   2  15   74.89   19.70
  -4  -2 -15   49.30   19.40
   4  -2  15   45.50   20.60
   4  -2  15   57.09   17.40
   4   3 -18    4.00   19.00
   4  -3 -18    2.00   12.20
   4   3 -17   82.79   20.40
   4   3 -17   96.09   21.70
   4   3 -17  103.99   21.90
   4  -3 -17  107.79   19.20
  -4  -3  17   68.69   22.00
   4  -3 -17   99.19   22.60
   4  -3 -17  104.49   24.50
   4   3 -16   40.00   17.60
   4   3 -16   11.10   14.60
   4   3 -16    8.20   15.50
   4  -3 -16   16.70   12.20
   4  -3 -16   24.70   16.00
   4  -3 -16   -5.60   12.90
  -4  -3  16    3.80   14.20
   4   3 -15  176.38   25.30
   4   3 -15  171.98   23.70
  -4   3  15  198.38   20.10
   4   3 -15  180.38   24.80
   4  -3 -15  168.48   24.30
  -4  -3  15  182.28   27.00
   4  -3 -15  185.28   21.60
   4  -3 -15  145.49   22.40
   4   3 -14  -24.60   10.40
   4   3 -14   -2.90   11.30
   4   3 -14  -15.20    8.50
  -4   3  14   -3.50    7.80
  -4  -3  14   -3.70   11.80
   4  -3 -14   -2.70    8.90
   4  -3 -14  -12.40    9.60
   4  -3 -14  -21.30    9.50
  -4  -3  14    6.20    7.50
  -4   3  13  255.67   18.80
   4   3 -13  300.07   28.20
   4   3 -13  356.56   30.30
   4   3 -13  291.37   28.20
   4  -3 -13  347.77   23.10
  -4  -3  13  243.28   17.90
   4  -3 -13  219.18   24.30
  -4  -3  13  301.57   30.60
   4  -3 -13  324.77   29.50
  -4   3  12    9.60    7.90
   4   3 -12    7.50   10.40
  -4   3  12   -6.60    6.00
   4   3 -12   18.30   10.20
   4   3 -12    6.70   10.40
   4   3 -12   15.00   11.00
  -4  -3  12    9.80   11.00
   4  -3 -12   15.00    9.50
  -4  -3  12    0.60    6.60
  -4  -3  12    1.70    6.30
   4  -3 -12    5.40    9.40
   4  -3 -12   -5.70    6.90
   4   3 -11   51.69   12.00
   4   3 -11   38.40    9.10
  -4   3  11   34.50    7.60
  -4   3  11   35.40    9.10
   4   3 -11   11.70   10.40
   4   3 -11   31.20   11.90
  -4  -3  11   28.30    6.40
  -4  -3  11   52.59   14.30
   4  -3 -11   42.00   12.60
   4  -3 -11   44.20   11.70
  -4  -3  11   23.20    8.00
   4   3 -10  491.15   23.70
   4   3 -10  535.55   29.10
   4   3 -10  511.05   29.80
   4   3 -10  515.45   29.70
  -4   3  10  550.14   21.40
  -4   3  10  496.45   24.30
  -4  -3  10  547.65   19.50
  -4  -3  10  532.95   24.70
   4  -3 -10  518.45   28.50
   4  -3 -10  504.35   28.70
  -4  -3  10  506.35   31.40
  -4   3   9   26.90    5.30
   4   3  -9   17.20    9.30
   4   3  -9   10.60    8.90
  -4   3   9   27.10    7.60
   4   3  -9   26.90    7.50
   4   3  -9   16.50    8.60
  -4  -3   9   18.00    4.00
  -4  -3   9   22.70    7.40
   4  -3  -9   17.60    7.90
   4  -3  -9   19.90    8.90
   4   3  -8   33.90    9.40
  -4   3   8   44.00    5.20
  -4   3   8   34.60    8.40
   4   3  -8   26.50    9.80
   4   3  -8   46.00    8.50
   4   3  -8   47.60   11.30
  -4  -3   8   39.40    3.50
   4  -3  -8   38.30    9.50
  -4  -3   8   64.59   11.20
   4  -3  -8   35.40    8.90
  -4  -3   8   42.10    8.50
   4   3  -7  283.57   17.40
  -4   3   7  272.17   19.20
  -4   3   7  300.27   17.60
  -4   3   7  304.77   10.70
   4   3  -7  283.27   16.70
   4   3  -7  306.27   21.10
   4   3  -7  302.97   20.40
  -4  -3   7  284.77   17.60
  -4  -3   7  328.07   18.30
   4  -3  -7  313.27   20.40
   4  -3  -7  301.47   17.50
   4  -3  -7  310.97   19.40
   4   3  -6    7.50    7.80
   4   3  -6   27.10    6.90
  -4   3   6   18.40    6.50
   4   3  -6   25.50    9.70
  -4   3   6   21.60    2.10
   4   3  -6   14.60    8.20
   4   3  -6   17.10    6.80
  -4  -3   6   18.00    6.80
   4  -3  -6   31.10    7.10
   4  -3  -6   15.60    6.00
  -4  -3   6   21.10    6.90
   4  -3  -6   29.00    7.70
  -4  -3   6   24.70   10.10
  -4   3   5   -6.60    6.10
  -4   3   5    1.50    1.30
   4   3  -5    5.80    5.90
   4   3  -5    1.40    6.00
  -4   3   5   -0.80    5.80
  -4   3   5    2.20    1.20
   4   3  -5    3.30    6.60
   4   3  -5    4.80    4.10
   4   3  -5   -2.10    6.80
   4  -3  -5    0.50    6.00
  -4  -3   5    2.30    4.50
   4  -3  -5   10.00    5.80
  -4  -3   5    8.60    5.70
   4  -3  -5   -4.50    5.20
  -4  -3   5   -3.30    5.90
   4  -3  -5    1.80    6.80
  -4  -3   5    5.40    6.80
   4   3  -4   23.70    4.90
   4   3  -4   17.80    7.60
  -4   3   4   15.90    7.90
  -4   3   4   21.80    3.00
  -4   3   4  -27.80    7.70
   4   3  -4   14.80    6.80
  -4   3   4    7.60    6.00
   4   3  -4    6.90    6.40
  -4  -3   4   14.30    6.70
   4  -3  -4   29.10    7.90
  -4  -3   4   13.40    7.50
   4  -3  -4   12.50    6.60
  -4  -3   4   15.80    7.10
  -4  -3   4   29.00    5.40
   4  -3  -4   24.60    7.00
   4  -3  -4   20.50    7.70
   4   3  -3  439.06   20.60
   4   3  -3  415.16   21.20
  -4   3   3  403.46   22.20
   4   3  -3  423.56   14.30
  -4   3   3  425.66   14.80
  -4   3   3  395.06   20.00
  -4   3   3  421.76   20.90
   4   3  -3  435.06   15.30
   4   3  -3  423.96   22.90
   4  -3  -3  419.76   21.50
  -4  -3   3  421.06   15.30
  -4  -3   3  417.26   20.10
   4  -3  -3  427.16   20.60
  -4  -3   3  433.06   22.70
   4  -3  -3  404.96   20.80
  -4   3   2  670.83   22.50
   4   3  -2  660.13   28.70
  -4   3   2  634.84   27.40
  -4   3   2  713.23   28.10
   4   3  -2  641.34   27.90
   4   3  -2  662.23   21.90
  -4   3   2  663.63   28.00
   4   3  -2  660.33   25.90
  -4  -3   2  652.43   19.20
   4  -3  -2  648.94   27.20
   4  -3  -2  671.53   27.50
   4  -3  -2  684.23   22.90
   4  -3  -2  708.63   28.00
   4  -3  -2  653.93   27.90
  -4  -3   2  664.93   29.20
  -4  -3   2  652.53   25.70
   4   3  -1 1237.58   39.90
  -4   3   1 1157.58   38.30
   4   3  -1 1266.17   38.30
  -4   3   1 1198.78   41.90
   4   3  -1 1320.47   45.60
  -4   3   1 1299.97   42.10
  -4   3   1 1317.37   44.10
   4   3  -1 1197.08   43.20
  -4  -3   1 1248.08   40.00
   4  -3  -1 1281.97   42.50
   4  -3  -1 1191.78   42.60
   4  -3  -1 1279.57   42.10
  -4  -3   1 1213.38   43.90
  -4  -3   1 1246.48   38.70
   4  -3  -1 1257.87   43.80
   4  -3  -1 1225.48   38.80
   4   3   0  700.13   25.00
  -4   3   0  731.93   27.60
  -4   3   0  679.73   25.60
   4   3   0  682.33   29.40
   4   3   0  650.73   25.00
  -4   3   0  687.83   28.50
   4   3   0  680.73   28.90
  -4  -3   0  683.43   29.50
   4  -3   0  656.33   26.10
   4  -3   0  683.63   28.50
  -4  -3   0  611.84   24.90
   4  -3   0  729.83   26.40
   4  -3   0  706.13   29.00
  -4  -3   0  673.13   24.40
   4  -3   0  639.24   27.00
  -4   3  -1  141.99   13.90
   4   3   1  154.38    9.80
  -4   3  -1  184.48   13.80
   4   3   1  144.19   15.70
   4   3   1  144.39   12.50
  -4   3  -1  142.29   12.80
   4  -3   1  148.89   12.90
  -4  -3  -1  155.48   15.80
  -4  -3  -1  138.29    9.30
   4  -3   1  153.28   11.20
   4  -3   1  148.69   13.20
  -4  -3  -1  125.19   12.40
   4  -3   1  127.89   14.10
   4  -3   1  141.19   14.40
   4   3   2   31.40    4.00
  -4   3  -2   35.60    8.00
  -4   3  -2   37.30    9.00
   4   3   2   35.20    8.10
  -4   3  -2   29.30    9.10
   4   3   2   45.70    9.90
  -4   3  -2   30.40    6.50
   4  -3   2   21.30    8.30
   4  -3   2   26.70    5.80
  -4  -3  -2   28.90    4.90
   4  -3   2   38.50    7.20
  -4  -3  -2   22.80    7.50
  -4  -3  -2   24.90    8.60
   4  -3   2   23.20    7.30
   4  -3   2   32.10    8.40
   4   3   3  120.49    8.50
  -4   3  -3  125.09   10.10
  -4   3  -3  128.09   14.40
  -4   3  -3  130.39   14.70
   4   3   3  120.69   13.00
  -4   3  -3  115.99   13.30
   4   3   3  124.59   15.10
  -4  -3  -3  137.19   14.40
   4  -3   3  100.79   12.80
   4  -3   3  134.59   14.40
   4  -3   3  116.19    9.00
  -4  -3  -3  119.99    8.30
   4  -3   3  118.19   14.20
   4  -3   3  125.79   14.10
  -4  -3  -3  148.99   16.20
  -4  -3  -3  114.39    7.20
  -4   3  -4  180.18   11.10
   4   3   4  196.58   19.10
   4   3   4  220.18   12.20
   4   3   4  239.38   17.60
  -4   3  -4  172.38   16.90
  -4  -3  -4  206.68   16.60
   4  -3   4  185.98   10.80
   4  -3   4  209.38   18.10
  -4  -3  -4  171.78   11.50
   4  -3   4  205.88   18.30
   4  -3   4  207.78   18.00
  -4  -3  -4  200.38    8.50
   4   3   5  419.16   24.20
  -4   3  -5  387.96   16.60
   4   3   5  387.26   18.80
  -4   3  -5  381.96   23.20
   4   3   5  430.36   24.90
  -4  -3  -5  402.46   19.20
  -4  -3  -5  407.46   12.60
  -4  -3  -5  342.07   22.50
   4  -3   5  419.56   24.60
   4  -3   5  435.26   25.60
  -4   3  -6   36.10   10.80
   4   3   6   49.50    9.10
  -4   3  -6   29.50    5.70
   4   3   6   33.00   10.80
   4   3   6   39.00   11.00
   4  -3   6   18.70    9.30
   4  -3   6   34.70   10.40
  -4  -3  -6   48.70    8.50
   4   3   7   76.39   11.60
  -4   3  -7   83.09    8.00
   4   3   7   70.69   13.10
  -4   3  -7   57.69   12.60
   4   3   7   44.90   11.90
   4  -3   7   67.99   13.30
   4  -3   7   58.99   13.90
  -4  -3  -7   55.89   10.20
  -4   3  -8   58.89   13.10
  -4   3  -8   59.99    7.10
   4   3   8   35.50   11.60
   4   3   8   51.59   12.40
   4  -3   8   29.60   11.50
   4  -3   8   34.80   13.40
  -4  -3  -8   55.49   11.50
  -4   3  -9   59.09   14.00
   4   3   9   37.00   13.70
  -4   3  -9   49.10    6.80
  -4  -3  -9   41.10   11.10
   4  -3   9   45.10   12.80
   4  -3   9   50.89   14.20
  -4   3 -10   28.10   13.20
   4   3  10   -1.40   10.20
  -4   3 -10   -1.90    4.60
   4  -3  10   17.50   13.30
  -4  -3 -10    8.50   10.40
   4  -3  10   -4.70    9.40
   4   3  11  238.98   26.00
  -4   3 -11  265.67   26.30
  -4  -3 -11  212.48   23.50
   4  -3  11  221.08   28.40
   4  -3  11  203.08   23.40
   4   3  12   47.10   17.50
  -4   3 -12   33.20   13.80
  -4  -3 -12    2.10   10.60
   4  -3  12   28.40   14.40
   4  -3  12   34.10   15.40
  -4   3 -13    5.40   12.90
   4   3  13    4.30   12.90
  -4  -3 -13    3.20   12.10
   4  -3  13    9.00   16.50
   4  -3  13    3.00   11.80
   4   3  14   71.49   19.50
  -4   3 -14   34.60   18.30
   4  -3  14   27.60   20.00
   4  -3  14   25.60   15.00
  -4  -3 -14   27.10   17.00
   4   4 -17   19.90   20.50
   4   4 -17  -18.90   18.00
   4   4 -17   -9.20   15.10
   4  -4 -17   -2.20   16.00
   4  -4 -17    8.20   15.30
  -4  -4  17   15.20   19.10
   4   4 -16   12.40   17.20
   4   4 -16   11.10   16.60
   4   4 -16   23.50   16.80
   4  -4 -16   38.40   19.40
   4  -4 -16    7.10   14.60
   4  -4 -16   25.50   14.40
  -4  -4  16   25.00   19.10
   4   4 -15   30.90   15.90
   4   4 -15   57.79   18.00
   4   4 -15   19.40   16.00
  -4  -4  15   49.00   19.20
   4  -4 -15   35.80   13.30
   4  -4 -15   33.50   14.70
   4  -4 -15   26.00   15.90
   4   4 -14   33.90   15.90
   4   4 -14   57.79   17.50
   4   4 -14   39.20   13.80
  -4  -4  14   49.30   18.50
   4  -4 -14   33.20   14.00
   4  -4 -14   44.10   16.50
   4  -4 -14   40.60   15.20
  -4  -4  14   61.69   12.90
   4   4 -13    2.60   11.80
   4   4 -13    0.80   12.00
  -4   4  13    1.80    7.20
   4   4 -13    1.10   12.30
  -4  -4  13   -4.40    8.20
   4  -4 -13    8.40   12.40
   4  -4 -13   12.20   11.00
   4  -4 -13    5.90   10.60
   4   4 -12   34.20   14.60
  -4   4  12   29.80    7.80
   4   4 -12   33.50   12.80
   4   4 -12   26.60   11.30
   4  -4 -12   39.90   12.80
   4  -4 -12   35.70   12.20
  -4  -4  12   38.10   10.70
  -4   4  11   43.10    7.70
   4   4 -11   35.70   13.70
   4   4 -11   49.60   13.70
   4   4 -11   43.90   14.00
   4  -4 -11   32.90   12.10
   4  -4 -11   35.60   13.60
  -4  -4  11   39.40    5.70
  -4  -4  11   49.80   11.40
  -4   4  10  288.27   14.20
   4   4 -10  302.07   24.90
   4   4 -10  254.87   22.90
   4   4 -10  298.97   24.00
   4   4 -10  263.17   25.10
  -4   4  10  246.88   23.10
  -4  -4  10  288.07   20.60
  -4  -4  10  259.97    9.90
  -4  -4  10  278.17   10.40
   4  -4 -10  281.07   25.20
   4  -4 -10  303.47   25.40
  -4   4   9  144.09    9.40
   4   4  -9  138.29   15.60
  -4   4   9  114.59   15.60
   4   4  -9  126.99   15.80
   4   4  -9  135.09   18.50
   4   4  -9  174.78   19.90
  -4  -4   9  115.29   14.80
   4  -4  -9  135.79   17.00
   4  -4  -9  136.89   17.70
  -4   4   8   38.20    4.90
  -4   4   8   37.60   10.50
   4   4  -8   38.40   10.60
   4   4  -8   43.40   12.20
   4   4  -8   33.80    9.60
   4   4  -8   32.90   10.80
  -4  -4   8   40.50    9.80
   4  -4  -8   31.90   10.90
   4  -4  -8   23.10    9.20
   4   4  -7   20.40    8.00
   4   4  -7   28.50   11.00
   4   4  -7   16.00    9.50
  -4   4   7   29.80   10.30
  -4   4   7   18.30    3.80
   4   4  -7   27.10    9.30
  -4  -4   7   37.40    9.70
   4  -4  -7   19.90    7.90
   4  -4  -7   11.70    7.20
  -4  -4   7   19.50    7.70
   4  -4  -7   26.10    8.60
  -4   4   6   -1.10    2.90
   4   4  -6    9.10    7.80
  -4   4   6   -4.80    7.30
   4   4  -6   -8.30    5.60
  -4   4   6    3.10    7.40
   4   4  -6    1.90    5.00
  -4   4   6    2.50    2.80
   4   4  -6   -1.50    6.40
  -4  -4   6   -0.60    6.40
   4  -4  -6    9.20    7.50
  -4  -4   6    1.20    6.80
   4  -4  -6   -0.40    7.50
   4  -4  -6   -7.90    5.90
  -4   4   5  245.48   20.00
   4   4  -5  215.88   19.20
   4   4  -5  245.28   14.20
   4   4  -5  218.18   21.50
   4   4  -5  194.48   18.10
  -4   4   5  230.88   19.80
  -4   4   5  225.08   10.50
  -4  -4   5  210.08   19.20
  -4  -4   5  214.18   13.50
   4  -4  -5  243.88   20.50
   4  -4  -5  216.78   16.10
   4  -4  -5  236.58   17.70
   4   4  -4   51.69   10.30
  -4   4   4   59.49   11.60
   4   4  -4   76.89   12.50
   4   4  -4   88.79    6.10
   4   4  -4   83.19   13.70
  -4   4   4   66.49   12.70
  -4   4   4   77.59    7.10
  -4  -4   4   61.99    7.40
   4  -4  -4   67.29   11.40
  -4  -4   4   73.39   12.00
  -4  -4   4   73.69    5.80
   4  -4  -4   80.29   11.40
   4  -4  -4   62.69   10.20
   4   4  -3   10.10    6.50
   4   4  -3    1.90    3.80
  -4   4   3   -0.80    7.20
  -4   4   3  -11.20    6.50
  -4   4   3   -2.20    3.70
   4   4  -3   -2.50    6.80
   4   4  -3    6.30    8.00
   4  -4  -3   10.70    6.80
  -4  -4   3   -6.90    5.40
   4  -4  -3    1.20    6.60
  -4  -4   3    4.90    3.30
  -4  -4   3    2.10    3.10
   4  -4  -3   11.50    7.20
  -4   4   2 1165.18   44.40
  -4   4   2 1154.48   47.40
   4   4  -2 1216.78   46.70
   4   4  -2 1148.59   47.20
  -4   4   2 1201.98   38.10
   4   4  -2 1206.38   36.80
  -4   4   2 1099.19   42.20
   4   4  -2 1167.58   41.90
   4  -4  -2 1202.48   44.80
   4  -4  -2 1260.87   43.70
   4  -4  -2 1110.89   43.10
  -4  -4   2 1192.88   37.20
  -4  -4   2 1155.18   41.40
  -4  -4   2 1143.29   32.40
   4   4  -1   20.10    7.00
  -4   4   1   15.40    6.80
   4   4  -1   14.50    6.00
  -4   4   1   20.60    8.30
   4   4  -1   38.40   10.80
  -4   4   1   13.00    6.20
  -4  -4   1   36.70    8.00
  -4  -4   1   20.50    5.90
   4  -4  -1   22.70    8.00
   4  -4  -1   24.50    6.60
   4  -4  -1   30.10    9.60
   4  -4  -1    6.80    6.90
   4   4   0  115.49   11.80
   4   4   0  117.29   16.10
  -4   4   0  129.89   14.60
   4   4   0  143.49   12.60
  -4   4   0  141.99   13.00
   4  -4   0  129.19   12.50
  -4  -4   0  134.29   12.60
   4  -4   0  165.08   16.00
   4  -4   0  156.68   14.70
   4  -4   0  118.69   15.20
  -4  -4   0  130.29   12.20
   4   4   1  206.28   16.40
   4   4   1  208.28   13.80
  -4   4  -1  224.28   16.30
  -4   4  -1  221.78   15.60
   4   4   1  227.58   18.00
   4  -4   1  225.48   19.70
  -4  -4  -1  201.38   13.00
  -4  -4  -1  217.68   17.60
   4  -4   1  216.18   15.70
   4  -4   1  219.98   15.70
   4  -4   1  206.68   16.90
   4   4   2  312.37   22.60
  -4   4  -2  318.27   21.50
  -4   4  -2  311.77   18.50
  -4   4  -2  277.17   19.70
   4   4   2  338.77   19.70
   4   4   2  300.67   15.80
   4  -4   2  308.67   17.70
  -4  -4  -2  323.27   15.90
   4  -4   2  285.67   21.30
   4  -4   2  373.66   20.00
  -4  -4  -2  303.37   19.30
   4  -4   2  316.27   19.80
  -4   4  -3   24.10    7.60
  -4   4  -3   16.80    9.50
   4   4   3   24.80    4.40
   4   4   3   25.50    9.90
   4  -4   3   18.10    7.50
   4  -4   3   34.70   10.10
  -4  -4  -3   28.40    6.30
  -4  -4  -3   10.40    7.90
   4  -4   3    9.50    8.50
   4  -4   3   11.30    6.10
  -4  -4  -3   24.10    4.20
   4   4   4  254.37   13.40
  -4   4  -4  257.57   16.80
   4   4   4  251.67   24.10
  -4   4  -4  228.18   20.90
   4   4   4  287.67   21.10
  -4  -4  -4  265.97   13.40
   4  -4   4  294.77   23.80
   4  -4   4  250.37   17.50
  -4  -4  -4  272.37   13.40
  -4  -4  -4  278.87   23.00
   4  -4   4  261.77   15.70
   4  -4   4  258.97   22.80
   4   4   5  633.14   31.60
  -4   4  -5  605.54   32.60
  -4   4  -5  638.84   26.40
   4   4   5  618.64   24.30
   4   4   5  623.14   33.50
  -4  -4  -5  616.84   22.00
   4  -4   5  623.44   25.40
  -4  -4  -5  642.54   25.00
   4  -4   5  568.14   31.80
   4  -4   5  646.44   29.00
  -4  -4  -5  663.13   33.50
   4  -4   5  697.53   34.10
   4   4   6  373.06   25.70
  -4   4  -6  316.07   18.00
  -4   4  -6  353.26   25.40
   4   4   6  328.37   18.40
   4   4   6  316.37   23.20
  -4  -4  -6  305.07   17.90
  -4  -4  -6  301.37   13.30
  -4  -4  -6  330.57   27.80
   4  -4   6  314.97   22.70
   4  -4   6  365.36   26.10
   4   4   7   38.40    9.80
   4   4   7   22.90   12.00
   4   4   7   11.40   10.80
  -4   4  -7   16.10   11.00
  -4   4  -7   33.90    8.20
  -4  -4  -7   30.20    4.60
   4  -4   7   13.60   10.30
  -4  -4  -7   25.40    8.50
  -4  -4  -7   37.10    4.60
   4  -4   7   19.00   12.10
   4   4   8  167.48   19.90
   4   4   8  171.88   21.80
  -4   4  -8  169.48   13.40
  -4   4  -8  164.98   20.90
   4  -4   8  151.88   20.10
  -4  -4  -8  137.09    6.60
   4  -4   8  193.28   23.70
  -4  -4  -8  136.69    6.40
  -4  -4  -8  144.39   16.20
  -4   4  -9   43.70   14.30
  -4   4  -9   43.30    9.30
   4   4   9   11.80   12.30
   4   4   9   21.20   11.40
  -4  -4  -9    6.60    8.10
   4  -4   9   20.60   13.60
   4  -4   9   18.30   11.60
   4   4  10   22.70   12.90
  -4   4 -10   40.30   15.60
   4  -4  10   43.30   17.20
   4  -4  10   24.70   12.70
  -4  -4 -10   26.00   12.20
  -4   4 -11   -3.20   14.30
   4   4  11   28.60   13.90
   4  -4  11   10.20   13.00
   4  -4  11   29.50   16.90
  -4  -4 -11   10.30   12.20
   4   4  12   33.70   15.20
  -4   4 -12   19.30   16.10
   4  -4  12   12.50   16.60
  -4  -4 -12   37.90   14.70
   4  -4  12   39.30   16.30
  -4   4 -13   18.10   16.00
   4   4  13    1.20   17.00
  -4  -4 -13   13.80   13.00
   4  -4  13   19.60   16.20
   4  -4  13   21.70   19.20
  -4   4 -14   51.29   20.60
   4   4  14   21.20   18.40
  -4  -4 -14   19.10   15.90
   4  -4  14   11.00   16.50
   4  -4  14  -12.80   17.30
   4   5 -16   -5.80   15.70
   4   5 -16   -8.40   16.50
   4   5 -16   27.40   19.90
   4  -5 -16   -9.30   14.00
   4  -5 -16  -14.00   16.10
   4   5 -15   -9.40   17.40
   4   5 -15   11.40   16.60
   4   5 -15   14.00   17.00
   4  -5 -15   11.60   15.20
   4  -5 -15   -6.10   12.60
   4  -5 -15   10.10   13.90
   4   5 -14   13.40   15.80
   4   5 -14   16.90   15.60
   4   5 -14   17.20   15.50
   4  -5 -14   22.80   16.60
  -4  -5  14   25.50   14.00
   4  -5 -14   29.60   14.20
   4  -5 -14   31.70   12.80
   4   5 -13  154.68   23.70
   4   5 -13  171.48   24.50
   4   5 -13  176.88   25.60
  -4  -5  13  166.78   20.80
   4  -5 -13  225.78   28.50
   4  -5 -13  207.38   24.40
   4   5 -12   27.60   14.10
   4   5 -12   12.50   13.60
   4   5 -12   -1.40   11.20
   4  -5 -12   28.30   12.70
  -4  -5  12   22.80   11.70
   4  -5 -12   36.00   15.00
  -4   5  11   -2.00    6.40
   4   5 -11   -4.80    8.10
   4   5 -11  -13.00    8.90
   4   5 -11    0.90   11.30
   4  -5 -11   -3.70   10.80
   4  -5 -11    2.30    9.20
  -4  -5  11   13.00    9.70
   4   5 -10  165.38   22.20
   4   5 -10  154.48   19.10
  -4   5  10  159.68   11.20
   4   5 -10  149.39   20.50
   4  -5 -10  121.99   17.90
  -4  -5  10  148.19   19.40
   4  -5 -10  106.99   17.30
   4   5  -9   15.30    9.10
   4   5  -9    6.80   10.90
  -4   5   9    8.40    4.60
   4   5  -9    8.00   11.40
   4  -5  -9    6.80   10.40
  -4  -5   9    8.90    9.80
   4  -5  -9   21.00    9.50
  -4   5   8  233.38   12.00
   4   5  -8  227.78   24.50
   4   5  -8  243.78   24.30
   4   5  -8  227.78   19.50
  -4  -5   8  248.78   23.00
   4  -5  -8  232.78   24.10
   4  -5  -8  278.97   20.30
   4   5  -7  202.28   21.80
  -4   5   7  208.08   11.70
  -4   5   7  185.68   24.80
   4   5  -7  213.68   23.30
  -4   5   7  200.58   11.20
  -4  -5   7  225.58   22.60
  -4  -5   7  208.48   18.50
   4  -5  -7  221.68   20.20
   4  -5  -7  233.68   22.80
   4  -5  -7  213.68   21.10
   4   5  -6    2.50    9.60
  -4   5   6    2.10    4.60
   4   5  -6    2.40    9.30
  -4   5   6    8.40    9.10
  -4  -5   6   -8.40    7.60
   4  -5  -6   -1.20    7.70
  -4  -5   6   -3.00    6.00
   4  -5  -6    9.50    8.90
  -4  -5   6    7.10    2.20
   4  -5  -6    6.40    7.00
  -4   5   5  157.08   20.20
   4   5  -5  189.18   21.30
  -4   5   5  159.58   11.30
   4   5  -5  169.98   18.90
   4  -5  -5  189.98   20.00
   4  -5  -5  164.68   16.60
  -4  -5   5  178.28   20.00
  -4  -5   5  158.78    8.70
  -4  -5   5  176.08   12.90
   4  -5  -5  194.08   19.70
  -4   5   4    1.50    9.80
  -4   5   4   -0.30    4.90
   4   5  -4   13.00    4.90
   4   5  -4   -3.40    9.10
   4   5  -4   -2.00    5.60
  -4  -5   4   -0.10    7.70
   4  -5  -4    6.50    8.30
   4  -5  -4   -5.50    5.30
  -4  -5   4   -2.20    3.30
  -4  -5   4    3.30    4.70
   4  -5  -4  -12.70    5.40
  -4   5   3   -3.90    9.00
   4   5  -3    1.20    7.40
  -4   5   3   -3.40    5.20
   4   5  -3   -5.90    6.40
   4   5  -3    6.60    5.30
  -4  -5   3    2.60    4.20
   4  -5  -3    3.90    8.40
   4  -5  -3    2.40    7.20
  -4  -5   3    6.60    3.70
  -4   5   2  164.58   14.30
  -4   5   2  192.18   21.00
   4   5  -2  123.19   17.90
   4   5  -2  172.38   17.40
   4   5  -2  134.39   12.30
  -4  -5   2  147.49    7.30
  -4  -5   2  165.08   13.10
   4  -5  -2  136.59   15.30
   4  -5  -2  172.68   19.20
   4   5  -1  105.49   11.10
   4   5  -1  105.19   13.50
   4   5  -1  133.39   17.80
  -4   5   1  107.69   12.50
  -4   5   1  141.49   17.40
  -4  -5   1  101.49   11.50
   4  -5  -1   89.79   14.80
   4  -5  -1  104.39   14.40
   4   5   0  699.33   28.80
  -4   5   0  701.33   33.30
   4   5   0  675.73   29.90
   4   5   0  648.44   35.60
  -4   5   0  671.93   29.80
  -4  -5   0  625.84   29.10
   4  -5   0  699.43   31.50
  -4  -5   0  764.22   30.40
   4  -5   0  690.83   33.90
   4   5   1   12.40    8.40
  -4   5  -1   21.80   10.50
   4   5   1   23.40   12.10
  -4   5  -1   17.70    9.60
   4   5   1   12.80    7.90
   4  -5   1   20.50    8.90
   4  -5   1   26.70   10.70
   4  -5   1   21.80    9.40
   4  -5   1   25.50   10.70
  -4  -5  -1   22.70    8.70
  -4  -5  -1   33.00    8.50
  -4   5  -2   56.49   12.80
   4   5   2   47.10   14.50
  -4   5  -2   59.89   13.30
  -4  -5  -2   58.09   12.10
   4  -5   2   53.39   11.80
  -4  -5  -2   39.60    9.00
   4  -5   2   48.20   11.20
   4  -5   2   51.79   10.90
   4  -5   2   29.30   11.70
   4   5   3  142.79   21.00
  -4   5  -3  192.58   18.90
  -4   5  -3  149.59   18.70
   4  -5   3  189.18   17.90
  -4  -5  -3  139.49    7.50
  -4  -5  -3  182.58   18.70
   4  -5   3  149.09   17.90
   4  -5   3  160.88   20.50
  -4  -5  -3  174.38   14.90
   4  -5   3  140.79   15.90
  -4   5  -4   37.50   13.10
   4   5   4   41.10   13.10
  -4   5  -4   49.20   11.50
  -4  -5  -4   17.40    7.30
   4  -5   4   11.90    8.60
   4  -5   4   22.00   10.10
   4  -5   4   40.60   10.10
   4  -5   4   41.70   12.00
  -4  -5  -4   29.20    5.40
  -4  -5  -4   13.90    7.90
   4   5   5   -7.00    8.80
  -4   5  -5    6.00   10.30
  -4   5  -5    6.40    8.40
   4   5   5    5.70   11.20
   4  -5   5   -4.20    9.20
  -4  -5  -5    0.60    6.60
  -4  -5  -5    5.70    6.40
   4  -5   5    5.00    7.30
   4  -5   5    9.20   10.20
   4  -5   5    2.60    7.10
  -4  -5  -5    8.50    5.30
   4   5   6   14.50   13.10
  -4   5  -6   55.79   12.10
  -4   5  -6   39.30   14.40
   4   5   6   14.70   10.80
   4  -5   6   43.80   13.40
  -4  -5  -6   37.20   12.70
  -4  -5  -6   24.30    7.20
  -4  -5  -6   15.70    6.80
   4  -5   6   23.90   12.80
   4  -5   6   23.20    8.60
   4  -5   6   16.90    8.40
  -4   5  -7    8.50    9.20
   4   5   7   10.70   10.60
  -4   5  -7   -9.60   10.40
   4   5   7  -12.20   10.50
   4  -5   7    0.00    9.90
   4  -5   7   -0.70    7.80
   4  -5   7  -16.60    9.60
  -4  -5  -7   -3.60   10.60
  -4  -5  -7    1.60    6.70
  -4   5  -8   13.40   13.30
   4   5   8    8.30   13.10
   4   5   8   15.60   11.00
  -4   5  -8    0.60    8.40
   4  -5   8   -1.90   11.60
   4  -5   8   -1.60   11.20
  -4  -5  -8   -2.50    7.70
   4  -5   8    6.50    7.90
   4   5   9    1.40   13.20
  -4   5  -9   -1.50   12.30
   4   5   9   -8.90   11.40
   4  -5   9    4.10   12.50
  -4  -5  -9    8.50    9.20
   4  -5   9    4.00   12.80
  -4   5 -10   -5.70   14.50
   4   5  10    2.40   13.00
   4   5  10   11.60   12.30
   4  -5  10    5.40   13.80
   4  -5  10  -11.50   11.90
  -4  -5 -10   -5.80    9.40
   4   5  11   39.60   16.20
  -4   5 -11   74.89   20.10
  -4  -5 -11   39.90   14.10
   4  -5  11   54.09   19.30
   4  -5  11   59.49   18.50
  -4   5 -12   52.79   21.20
   4   5  12    8.10   14.90
   4  -5  12   16.70   18.20
   4  -5  12   40.00   20.70
  -4  -5 -12   52.69   16.50
   4   5  13   19.60   18.60
  -4   5 -13   23.00   19.40
   4  -5  13    6.10   16.60
   4  -5  13   18.20   20.00
   4   6 -14   59.79   22.30
   4   6 -14   59.99   22.90
   4  -6 -14   70.59   19.50
   4  -6 -14   70.19   22.00
   4   6 -13   24.60   16.10
   4   6 -13  -13.20   10.30
   4  -6 -13    6.30   14.30
  -4  -6  13    2.60   12.80
   4  -6 -13   15.20   12.90
   4   6 -12   37.90   14.70
   4   6 -12   49.40   17.30
  -4  -6  12   44.80   15.00
   4  -6 -12   34.30   14.00
   4  -6 -12   41.60   17.10
   4   6 -11  171.98   25.30
   4   6 -11   98.59   20.00
   4  -6 -11  131.19   20.50
  -4  -6  11  116.79   19.80
   4  -6 -11  143.99   24.00
   4   6 -10   28.60   14.80
   4   6 -10    1.60   12.90
   4  -6 -10   44.10   15.80
   4  -6 -10   34.60   13.40
  -4  -6  10   63.99   16.80
   4   6  -9    5.30   12.90
   4   6  -9   26.00   14.00
  -4  -6   9   -0.30   10.30
   4  -6  -9   32.50   13.80
   4  -6  -9   14.30    9.90
   4   6  -8   -2.60    8.50
  -4   6   8    1.40    5.30
   4   6  -8   14.00   13.30
  -4  -6   8   -7.40    9.40
   4  -6  -8   10.20    9.40
   4  -6  -8   -0.10    9.90
   4   6  -7  192.28   23.70
  -4   6   7  166.48   25.50
   4   6  -7  156.38   22.60
  -4   6   7  171.28   12.60
  -4  -6   7  147.89    6.30
   4  -6  -7  172.38   21.00
   4  -6  -7  201.28   23.10
   4  -6  -7  176.28   18.60
  -4  -6   7  192.38   23.30
   4   6  -6  121.19   19.90
  -4   6   6  119.49   11.70
  -4   6   6  129.59   23.80
   4   6  -6  146.69   22.00
   4  -6  -6  113.59   18.90
   4  -6  -6  134.99   19.10
   4  -6  -6  108.09   14.80
  -4  -6   6  126.19   14.50
  -4  -6   6  149.88   20.80
  -4  -6   6  137.19    8.50
  -4   6   5   10.80    7.10
   4   6  -5    8.00    8.90
   4   6  -5   19.10   13.20
  -4   6   5   28.50   14.10
   4  -6  -5    7.70    7.60
  -4  -6   5    6.80    4.80
  -4  -6   5    6.10   10.70
   4  -6  -5    8.30    8.00
   4  -6  -5    8.60    9.90
  -4  -6   5   16.90    7.40
   4   6  -4   29.80   13.10
  -4   6   4   27.10    8.30
   4   6  -4   35.70   12.90
   4   6  -4   26.70    7.20
  -4   6   4   42.00   14.50
  -4  -6   4   65.89   14.90
  -4  -6   4   46.90    7.70
   4  -6  -4   25.20   11.20
   4  -6  -4   28.10    9.60
  -4  -6   4   32.70    7.20
   4  -6  -4   61.09   14.50
  -4   6   3   28.70   14.40
   4   6  -3   52.39    9.30
   4   6  -3   53.29   13.70
  -4   6   3   40.80   10.00
   4   6  -3   60.49   14.70
  -4  -6   3   54.79    8.90
  -4  -6   3   44.70    6.50
   4  -6  -3   53.69   13.10
   4  -6  -3   65.29   12.50
  -4   6   2   78.49   17.50
   4   6  -2   79.09   14.80
  -4   6   2   74.79   12.30
   4   6  -2   49.99   14.00
   4   6  -2   71.29   10.90
   4  -6  -2   89.59   14.70
  -4  -6   2   78.49    6.10
   4  -6  -2   42.60   13.90
  -4  -6   2   71.49   10.50
  -4   6   1   54.49   12.20
   4   6  -1   64.39   16.70
   4   6  -1   64.69   13.60
   4   6  -1   58.79   11.40
  -4   6   1   96.59   18.10
   4  -6  -1   44.00   11.40
  -4  -6   1   52.49    9.60
   4  -6  -1   77.89   16.70
   4   6   0   16.10    9.50
  -4   6   0   35.80   13.50
   4   6   0   28.90   13.80
  -4  -6   0   19.90    8.30
   4  -6   0   22.70   10.60
   4  -6   0   17.60    8.80
   4   6   1   -5.90   11.30
   4   6   1   16.00    9.40
  -4   6  -1    8.90   11.80
   4  -6   1  -17.40    8.90
  -4  -6  -1   38.40   10.10
   4  -6   1   29.90   10.00
   4   6   2  355.36   28.40
  -4   6  -2  379.36   26.70
  -4  -6  -2  372.26   24.60
   4  -6   2  340.37   26.30
   4  -6   2  421.66   24.60
   4   6   3   28.80   15.60
  -4   6  -3   26.70   13.60
  -4   6  -3   34.50   12.90
   4  -6   3   37.90   11.20
  -4  -6  -3   42.90   12.10
   4  -6   3   22.50   12.80
   4  -6   3   12.10   11.70
  -4   6  -4  361.16   26.40
   4   6   4  353.26   28.80
  -4   6  -4  381.16   32.80
   4  -6   4  374.56   31.40
  -4  -6  -4  352.36   22.00
  -4  -6  -4  335.67   29.00
   4  -6   4  319.47   30.30
   4  -6   4  322.47   22.30
  -4  -6  -4  341.37   13.20
  -4   6  -5   30.80   12.70
   4   6   5   56.99   18.00
   4   6   5    5.40   12.00
  -4   6  -5   89.29   16.00
  -4  -6  -5   13.20    5.10
   4  -6   5   26.70   14.10
   4  -6   5   11.80   12.80
  -4  -6  -5   22.60   12.20
   4  -6   5   13.90    8.30
  -4   6  -6   -0.60    9.20
  -4   6  -6   21.80   12.10
   4   6   6   15.20   11.80
   4   6   6   -9.10   10.00
   4  -6   6    7.30   11.70
  -4  -6  -6   11.30   12.20
  -4  -6  -6    4.90    5.80
   4  -6   6    3.40   12.30
   4  -6   6   10.90    9.90
  -4   6  -7  155.68   19.70
   4   6   7  166.88   25.80
  -4   6  -7  143.89   23.70
   4   6   7  100.29   17.80
   4  -6   7  148.19   18.30
   4  -6   7  131.39   22.00
   4  -6   7  173.78   25.30
  -4  -6  -7  111.19   21.20
  -4   6  -8   15.20   15.40
   4   6   8   31.20   15.10
   4   6   8   32.30   15.30
  -4   6  -8   46.00   24.70
   4  -6   8   38.80   17.00
  -4  -6  -8   13.40   14.40
   4  -6   8   53.69   18.10
   4  -6   8   58.99   13.60
  -4   6  -9   19.80   16.40
   4   6   9   13.70   16.10
   4   6   9   30.80   14.90
   4  -6   9  -10.60    9.40
   4  -6   9   11.70   14.30
   4  -6   9    5.10   15.00
   4   6  10  161.08   27.60
  -4   6 -10  141.29   23.90
   4   6  10  121.19   21.40
   4  -6  10  174.68   28.80
   4  -6  10  120.69   24.70
   4  -6  10  103.19   17.20
   4   6  11   45.80   20.50
   4   6  11   11.00   16.50
  -4   6 -11   22.10   18.70
   4  -6  11    2.90   17.70
   4  -6  11   -1.90   16.30
   4   7 -13   72.39   22.90
   4   7 -13   29.20   22.00
   4  -7 -13   89.19   21.20
   4  -7 -13   76.79   22.80
  -4  -7  13   94.79   21.40
   4   7 -12   -7.80   18.10
   4   7 -12   -4.10   18.50
   4  -7 -12   12.00   14.30
  -4  -7  12   18.10   15.60
   4  -7 -12   -0.70   11.70
   4   7 -11    4.80   16.50
   4   7 -11   -1.80   15.30
   4  -7 -11   -2.60   14.30
  -4  -7  11   31.30   16.70
   4  -7 -11   -0.10   11.30
   4   7 -10    6.70   13.80
   4   7 -10   29.40   18.80
  -4  -7  10   76.99   20.00
   4  -7 -10   68.19   15.70
   4  -7 -10   41.90   16.90
   4   7  -9   -9.40   14.20
   4   7  -9   -9.80   13.50
  -4  -7   9   10.80   13.40
   4  -7  -9  -10.10    8.90
   4  -7  -9  -20.40   11.30
   4   7  -8   17.20   12.80
  -4   7   8    0.80   16.30
   4   7  -8   -4.40   13.20
   4  -7  -8    7.00   10.20
  -4  -7   8   18.60   15.50
   4  -7  -8    4.50   13.50
   4   7  -7  -13.70   12.60
  -4   7   7   -5.60   10.70
   4   7  -7   -6.20   12.70
   4  -7  -7   15.10   12.20
  -4  -7   7   12.40   13.40
   4  -7  -7    4.40    9.40
   4  -7  -7   -5.10   11.50
   4   7  -6   40.80   16.10
   4   7  -6   32.80   15.90
  -4   7   6   64.29   20.50
   4  -7  -6   48.80   12.60
  -4  -7   6   49.20   16.50
   4  -7  -6   53.89   17.10
   4  -7  -6   40.20   14.50
   4   7  -5    9.70   14.90
   4   7  -5   28.40   12.70
  -4   7   5   32.10   17.30
  -4  -7   5    8.20   13.10
   4  -7  -5   18.80   11.30
  -4  -7   5    8.80    6.30
   4  -7  -5   17.50   12.10
   4  -7  -5   24.60   10.40
   4   7  -4   33.70   15.30
  -4   7   4   15.20   16.30
   4   7  -4    0.70   14.10
  -4  -7   4   45.20   15.30
   4  -7  -4   18.90   13.10
   4  -7  -4   36.10   11.60
  -4  -7   4   37.70    8.50
   4  -7  -4   20.80   10.10
   4   7  -3   21.70   13.50
   4   7  -3   38.90   16.50
  -4   7   3   29.60   14.70
   4  -7  -3   17.90   14.00
  -4  -7   3   12.20    7.90
   4  -7  -3   36.80   12.70
   4  -7  -3   33.70   11.80
  -4   7   2   76.99   19.20
   4   7  -2   28.10   15.40
   4   7  -2   10.90   11.80
   4  -7  -2    9.60    9.80
   4  -7  -2   -9.00   10.90
  -4  -7   2   12.40    8.30
   4   7  -1   -1.90    9.80
  -4   7   1  103.49   20.70
   4   7  -1   31.70   13.30
   4  -7  -1   28.10   11.80
  -4  -7   1    6.50    8.70
   4  -7  -1   22.80   11.90
   4   7   0   50.39   15.90
  -4   7   0   91.79   19.10
   4   7   0   39.60   13.40
   4  -7   0   27.60   14.70
  -4  -7   0   40.40   11.10
   4  -7   0    6.60    8.90
   4   7   1   20.00   13.10
  -4   7  -1   25.90   13.70
   4  -7   1   -3.20    8.00
   4  -7   1    7.20   10.30
  -4  -7  -1   -4.60    8.30
  -4   7  -2   93.09   19.00
   4   7   2   72.49   18.80
  -4  -7  -2   58.99   14.40
   4  -7   2   70.89   14.10
   4  -7   2   45.40   16.90
  -4   7  -3   19.50   14.60
   4   7   3   33.90   14.90
   4  -7   3   25.20   15.00
   4  -7   3    4.90    9.30
  -4  -7  -3  -14.50    8.40
  -4   7  -4  123.59   20.90
   4   7   4  155.88   27.00
  -4   7  -4  157.48   23.20
   4  -7   4  132.19   17.80
   4  -7   4  113.39   22.30
  -4  -7  -4  132.39   20.70
   4   7   5   11.50   17.10
  -4   7  -5    9.30   13.90
  -4   7  -5   -6.70   13.10
   4  -7   5    4.90    8.80
  -4  -7  -5    9.80   13.00
   4  -7   5   -7.30   13.70
  -4   7  -6    8.00   14.10
   4   7   6    6.50   13.00
  -4   7  -6   11.70   12.30
   4   7   6   19.60   18.90
  -4  -7  -6    2.70   13.10
   4  -7   6   16.90   15.00
   4  -7   6   31.70   16.10
   4  -7   6   13.60   10.10
  -4   7  -7   23.20   17.30
  -4   7  -7   47.10   16.40
   4   7   7   10.80   17.80
   4   7   7   -0.10   14.20
  -4  -7  -7   31.90   16.20
   4  -7   7   10.10   11.60
   4  -7   7   -8.50   14.90
   4  -7   7   -4.00   14.40
  -4   7  -8   -0.90   16.40
   4   7   8  -10.70   15.70
   4   7   8   25.60   15.60
   4  -7   8   -4.20   15.20
   4  -7   8   -8.30   14.10
   4  -7   8   -0.40   10.90
  -4  -7  -8   16.50   16.20
  -4   7  -9   60.59   22.50
   4   7   9   78.19   25.20
   4   7   9   36.20   18.10
   4  -7   9   30.60   20.00
   4  -7   9   39.80   19.00
   4   7  10   50.79   23.80
   4   7  10   30.30   18.50
  -4   7 -10   30.40   19.70
   4  -7  10   89.79   25.90
   4  -7  10   60.29   20.80
   4   8 -10  -21.50   16.80
   4   8 -10    6.80   19.10
  -4  -8  10   13.40   16.70
   4  -8 -10   -4.90   15.40
   4   8  -9  132.49   28.90
   4   8  -9   94.69   22.20
   4  -8  -9  182.28   28.00
   4  -8  -9  120.29   19.70
  -4  -8   9  179.98   28.50
   4   8  -8  -15.30   15.20
   4   8  -8   22.10   18.60
  -4   8   8   24.60   21.00
   4  -8  -8   23.10   16.10
  -4  -8   8   16.10   16.00
   4  -8  -8   17.20   12.50
   4   8  -7   41.00   20.40
   4   8  -7   21.60   17.80
  -4   8   7   12.00   20.20
  -4  -8   7   27.00   16.40
   4  -8  -7   33.10   12.60
   4  -8  -7   22.10   15.30
   4   8  -6   13.10   18.10
  -4   8   6   28.50   21.20
   4   8  -6   -8.50   15.30
   4  -8  -6    8.20   13.30
  -4  -8   6   -9.60   13.20
   4  -8  -6    0.70   10.90
   4  -8  -6    7.90   14.30
  -4   8   5  157.78   29.20
   4   8  -5  142.19   24.80
   4   8  -5  139.59   25.00
   4  -8  -5  182.08   25.20
   4  -8  -5  168.08   20.50
   4  -8  -5  189.08   27.40
   4   8  -4   27.10   16.00
   4   8  -4   -5.40   16.10
  -4   8   4   -1.10   15.40
   4  -8  -4   -1.90   11.10
   4  -8  -4  -17.60   10.20
   4  -8  -4    8.00    9.90
  -4   8   3   -5.60   15.50
   4   8  -3    3.40   14.60
   4   8  -3    8.30   17.10
   4  -8  -3   25.60   11.00
   4  -8  -3    4.50   11.50
   4  -8  -3    2.00   13.70
   4   8  -2    8.60   13.90
   4   8  -2   20.20   17.80
  -4   8   2   29.50   18.30
   4  -8  -2   35.50   17.80
  -4  -8   2   47.50   12.30
   4  -8  -2   28.90   11.50
   4  -8  -2   44.90   15.00
   4   8  -1   13.60   13.60
   4   8  -1   -0.20   17.10
  -4   8   1    1.00   15.00
   4  -8  -1    2.40   10.80
   4  -8  -1    0.70   14.10
  -4  -8   1    8.20   10.50
  -4   8   0  150.18   25.50
   4   8   0  122.29   26.70
   4  -8   0   98.79   22.40
  -4  -8   0  104.09   17.00
   4  -8   0  123.29   20.00
  -4   8  -1  123.39   24.20
   4   8   1   85.29   22.20
   4  -8   1  119.29   19.90
  -4  -8  -1  148.29   20.70
   4  -8   1  109.39   22.80
  -4   8  -2   11.90   15.80
   4   8   2    8.30   18.70
  -4  -8  -2   -2.00   11.90
   4  -8   2    2.50   10.20
   4  -8   2   30.30   17.30
   4   8   3   36.50   22.20
  -4   8  -3   56.59   18.10
   4  -8   3   50.69   20.40
   4  -8   3   48.20   13.80
  -4  -8  -3   68.29   17.30
   4   8   4  -13.10   19.20
  -4   8  -4    4.90   17.40
   4  -8   4    2.50   11.20
   4  -8   4   -6.00   14.50
  -4  -8  -4    8.80   13.30
  -4   8  -5   35.40   18.70
   4   8   5   29.50   22.00
   4  -8   5   30.00   18.60
  -4  -8  -5   27.00   16.20
   4  -8   5   29.40   13.20
  -4   8  -6   20.90   15.90
  -4   8  -6   82.79   38.90
   4   8   6    9.10   16.00
   4   8   6   28.00   22.40
  -4  -8  -6   26.10   17.70
   4  -8   6   22.40   18.30
   4  -8   6   32.10   13.50
   4   8   7    5.90   16.30
  -4   8  -7   27.50   21.00
   4   8   7   64.89   26.00
  -4  -8  -7   11.70   17.30
   4  -8   7    4.90   18.80
  -4   9   6  -15.10   17.10
   4   9  -6   -4.50   20.30
   4   9  -6  -22.30   19.70
   4  -9  -6    7.20   16.60
   4  -9  -6   28.30   20.30
   4   9  -5   48.60   23.30
  -4   9   5   75.39   27.90
   4   9  -5    1.80   18.70
   4  -9  -5   17.10   16.20
   4  -9  -5   51.79   21.50
   4   9  -4    0.60   20.70
   4   9  -4  -27.60   16.00
  -4   9   4  -20.50   18.60
   4  -9  -4    5.60   17.70
   4  -9  -4   -6.00   13.80
  -4   9   3   27.60   22.50
   4   9  -3   -2.90   21.60
   4   9  -3   -2.90   18.60
   4  -9  -3   16.00   15.10
   4  -9  -3    5.00   18.40
   4   9  -2   55.59   20.40
   4   9  -2   79.69   26.90
  -4   9   2   65.59   24.40
   4  -9  -2   12.50   17.90
   4  -9  -2   23.40   16.70
   4   9  -1    6.30   22.30
  -4   9   1   27.40   21.80
   4  -9  -1   24.20   19.40
   4  -9  -1   22.30   14.80
  -4   9   0  191.38   32.20
   4   9   0  184.08   34.90
   4  -9   0  101.09   20.60
   4  -9   0  100.59   26.50
   4   9   1   31.30   23.50
  -4   9  -1   50.79   22.10
   4  -9   1   13.60   15.60
  -4  -9  -1   19.70   13.50
   4  -9   1    8.80   17.40
  -4   9  -2  148.89   28.80
   4   9   2   84.09   28.50
   4  -9   2  103.39   25.90
   4  -9   2   62.19   17.00
  -4  -9  -2   71.99   20.20
  -4   9  -3  167.18   30.50
   4   9   3  107.79   30.70
  -4  -9  -3   54.19   18.90
   4  -9   3   83.39   24.90
   4  -9   3   84.19   19.60
   5   0 -19    5.20   17.60
  -5   0  19   -0.30   16.40
   5   0 -19   -3.60   15.80
   5   0 -18    0.20   11.80
   5   0 -18    4.70   13.70
  -5   0  18  -11.00   12.90
  -5   0  17    3.80   12.00
   5   0 -17    2.10   11.50
   5   0 -17  -17.10   11.70
   5   0 -16   25.40   12.70
  -5   0  16   15.30   13.30
   5   0 -16   10.10   13.50
   5   0 -15    8.50    9.80
   5   0 -15    9.60   10.50
  -5   0  15    4.60    9.90
   5   0 -14  477.75   31.90
   5   0 -14  453.35   27.40
  -5   0  14  449.36   28.20
   5   0 -14  481.05   29.60
  -5   0  13   -9.50    7.80
   5   0 -13    3.60    9.70
   5   0 -13   13.10    9.00
   5   0 -13   11.10    9.00
   5   0 -12 1423.86   49.90
   5   0 -12 1408.16   55.19
   5   0 -12 1300.47   51.89
  -5   0  12 1422.96   51.79
   5   0 -11    4.50    8.30
  -5   0  11    1.60    7.00
   5   0 -11    3.50    7.30
   5   0 -11   -8.60    5.20
   5   0 -11    4.60    7.60
  -5   0  11    3.60    7.00
  -5   0  10   11.90    8.20
   5   0 -10   17.90    7.00
   5   0 -10   24.30    7.90
  -5   0  10   17.80    7.70
   5   0 -10   18.90    7.60
   5   0 -10   16.90    7.60
   5   0  -9    6.00    6.20
   5   0  -9   -0.80    5.00
  -5   0   9   -6.10    5.20
   5   0  -9   -9.30    5.80
  -5   0   9    1.30    5.80
   5   0  -9   -0.10    5.00
  -5   0   8   43.20    7.50
   5   0  -8   30.70    6.40
   5   0  -8   19.10    8.40
   5   0  -8    9.40    5.80
   5   0  -8   28.30    8.70
  -5   0   8   34.80    7.80
   5   0  -7    3.00    5.20
  -5   0   7    3.80    4.40
   5   0  -7   -9.50    5.30
   5   0  -7    0.80    3.70
  -5   0   7    8.00    6.70
   5   0  -7    6.00    4.40
   5   0  -6 5031.70  127.89
   5   0  -6 5002.10  137.49
   5   0  -6 4971.50  133.89
   5   0  -6 5025.90  133.99
  -5   0   6 4976.40  133.79
  -5   0   6 5096.69  137.49
   5   0  -6 4936.61  137.89
   5   0  -5    3.50    3.80
   5   0  -5    3.30    2.50
   5   0  -5    6.80    5.60
  -5   0   5   -8.40    4.80
   5   0  -5    2.20    4.40
  -5   0   5    2.40    4.30
  -5   0   4 3245.38   88.09
   5   0  -4 3287.37   86.49
   5   0  -4 3199.88   90.29
  -5   0   4 3269.77   90.49
   5   0  -4 3221.48   88.19
   5   0  -3    3.00    3.50
   5   0  -3   -3.50    4.00
   5   0  -1    4.10    4.40
   5   0   0  380.76   17.10
   5   0   0  358.86   14.40
   5   0   1   -0.70    2.80
   5   0   1    7.80    5.50
  -5   0  -1   -3.20    4.70
   5   0   2 1972.50   54.39
   5   0   2 2000.60   61.49
  -5   0  -2 2011.00   61.29
   5   0   2 2035.90   59.79
   5   0   2 1966.50   55.19
  -5   0  -3   -9.80    2.60
   5   0   3    0.00    2.40
   5   0   3   -3.40    6.00
  -5   0  -3    3.00    6.20
   5   0   3   -5.60    2.60
   5   0   3    0.00    5.00
   5   0   4 1415.06   47.10
  -5   0  -4 1431.76   48.40
   5   0   4 1360.56   40.40
  -5   0  -4 1383.96   39.20
   5   0   4 1434.46   49.00
  -5   0  -5   -1.00    2.80
   5   0   5   -7.40    2.60
   5   0   5    5.50    7.60
   5   0   5    0.60    6.00
   5   0   5   -1.40    6.30
  -5   0  -6  728.23   24.80
   5   0   6  675.73   24.10
   5   0   6  684.23   31.70
  -5   0  -6  698.73   23.50
   5   0   6  826.62   35.00
  -5   0  -7    2.40    4.00
   5   0   7    6.10    9.50
  -5   0  -7   -2.60    5.30
  -5   0  -7   -1.10    4.30
   5   0   7    2.90    4.40
   5   0   7    4.30    7.30
   5   0   8   23.30    9.90
  -5   0  -8   44.20   11.70
  -5   0  -8   36.30    7.40
   5   0   8   18.00    6.00
  -5   0  -8   30.60    6.50
   5   0   8   36.60   12.30
  -5   0  -9    1.10    5.50
  -5   0  -9    3.10    5.80
   5   0   9   -1.00    8.50
   5   0   9    2.20    5.50
  -5   0  -9   -5.40    8.80
   5   0   9   -8.50   10.00
  -5   0 -10    0.30    7.30
  -5   0 -10    4.40    7.50
   5   0  10   -2.10   10.90
   5   0  10    1.00    9.40
  -5   0 -10   -3.30    5.80
   5   0  11  -14.70   11.00
  -5   0 -11   -6.90    6.10
   5   0  11   17.90   10.90
  -5   0 -11   -1.30    7.50
  -5   0 -12   22.80   13.80
   5   0  12   22.90   14.50
   5   0  12   24.30   14.10
  -5   0 -13   12.70   14.30
   5   0  13   -6.50   10.90
   5   0  13  -10.60   14.20
   5   0  14   45.90   19.60
   5   0  14   74.49   18.50
  -5   0 -14   47.20   16.40
   5   0  15  -13.70   15.00
   5   0  15  -26.00   15.50
   5   1 -18  245.98   28.50
  -5   1  18  159.18   23.60
   5   1 -18  190.38   29.40
   5  -1 -18  219.48   30.40
  -5  -1  18  172.38   26.30
   5  -1 -18  206.88   25.30
   5   1 -17   20.30   13.70
   5   1 -17    4.10   11.20
  -5   1  17   24.80   14.30
   5  -1 -17   19.50   16.10
   5  -1 -17   35.80   14.50
  -5  -1  17   20.40   14.40
  -5   1  16   29.30   13.20
   5   1 -16   17.90   13.10
   5   1 -16   25.40   15.70
  -5  -1  16   32.10   15.60
   5  -1 -16   16.80   12.80
   5  -1 -16    9.60   11.70
   5  -1 -16   21.90   14.60
   5   1 -15   52.29   14.80
   5   1 -15   60.89   16.60
  -5   1  15   46.50   13.00
  -5  -1  15   95.49   18.40
   5  -1 -15   51.69   14.20
   5  -1 -15   68.89   15.70
   5  -1 -15   46.80   15.70
  -5   1  14    4.70    8.20
   5   1 -14    2.50   11.10
   5   1 -14    0.60    9.70
  -5  -1  14   -9.90    9.40
   5  -1 -14    8.80   10.00
   5  -1 -14    6.90   10.90
   5  -1 -14   -8.00    8.30
   5   1 -13  348.07   25.00
   5   1 -13  295.07   27.00
  -5   1  13  334.27   22.00
   5  -1 -13  330.97   23.60
   5  -1 -13  286.17   27.30
   5  -1 -13  334.27   24.00
  -5  -1  13  297.17   26.40
   5   1 -12   40.60   11.70
   5   1 -12   43.80   12.50
  -5   1  12   54.09   10.40
   5  -1 -12   40.00    9.20
  -5  -1  12   39.90   11.50
   5  -1 -12   48.70   12.70
   5  -1 -12   38.50   10.90
   5  -1 -12   50.39   11.20
  -5  -1  12   46.80   10.40
   5   1 -11   -9.20    7.00
  -5   1  11   10.20    6.50
   5   1 -11   24.00    7.40
   5   1 -11   24.00    9.70
   5  -1 -11    5.00    6.20
   5  -1 -11   12.10    8.30
   5  -1 -11    6.90    7.90
   5  -1 -11   14.80    7.90
  -5  -1  11   18.20    9.00
  -5  -1  11   33.30    8.40
   5   1 -10  364.16   17.90
   5   1 -10  376.96   23.50
  -5   1  10  333.27   18.40
   5   1 -10  341.87   20.90
   5   1 -10  359.46   21.70
  -5  -1  10  341.27   17.80
   5  -1 -10  330.67   17.20
   5  -1 -10  358.36   23.40
   5  -1 -10  358.76   22.00
   5  -1 -10  322.57   20.60
  -5  -1  10  313.67   21.20
  -5   1   9    0.90    1.50
  -5   1   9    8.50    7.10
   5   1  -9    7.30    4.40
   5   1  -9    8.70    7.60
   5   1  -9    4.10    7.30
  -5   1   9    2.60    4.60
   5   1  -9   -8.20    5.60
  -5  -1   9   -6.00    5.40
   5  -1  -9    3.80    6.10
   5  -1  -9    1.30    4.50
   5  -1  -9    0.90    5.30
   5  -1  -9   20.80    7.90
  -5  -1   9    0.10    4.20
   5   1  -8 1376.56   41.40
   5   1  -8 1422.76   48.60
   5   1  -8 1374.76   46.30
   5   1  -8 1403.86   47.70
  -5   1   8 1350.86   41.90
  -5   1   8 1362.86   36.80
  -5   1   8 1319.77   45.70
  -5   1   8 1348.57   47.50
   5   1  -8 1328.27   36.60
   5  -1  -8 1338.07   47.50
   5  -1  -8 1429.26   46.50
   5  -1  -8 1339.77   48.10
   5  -1  -8 1325.67   41.00
  -5  -1   8 1341.47   41.30
  -5  -1   8 1455.95   48.80
  -5  -1   8 1336.37   46.90
   5   1  -7  530.15   23.60
   5   1  -7  564.44   19.50
  -5   1   7  546.05   23.10
   5   1  -7  526.05   16.90
   5   1  -7  594.64   25.00
  -5   1   7  538.55   16.90
   5   1  -7  529.25   25.30
  -5   1   7  563.84   25.40
  -5  -1   7  555.84   25.60
  -5  -1   7  543.05   24.10
   5  -1  -7  542.55   23.80
   5  -1  -7  538.95   17.20
   5  -1  -7  546.45   19.10
  -5  -1   7  564.54   19.30
   5  -1  -7  518.25   25.10
   5   1  -6   77.49    9.60
   5   1  -6   79.69    6.50
  -5   1   6   77.49    9.80
  -5   1   6   72.79    5.80
   5   1  -6   81.09   10.00
   5   1  -6   82.29    6.30
  -5   1   6   91.59   10.00
   5   1  -6   85.29   11.00
   5  -1  -6   99.69    6.30
  -5  -1   6   91.49   10.00
  -5  -1   6   63.89    9.80
  -5  -1   6   86.19    6.60
   5  -1  -6   75.19    9.90
   5  -1  -6   78.29    6.10
   5  -1  -6   69.09    9.10
   5   1  -5   55.89    8.20
   5   1  -5   53.19    7.30
  -5   1   5   61.09    9.20
   5   1  -5   58.99    5.20
   5   1  -5   54.29    5.70
  -5   1   5   50.59    5.40
  -5   1   5   41.50    7.60
  -5  -1   5   42.60    7.10
   5  -1  -5   55.29    8.20
  -5  -1   5   48.40    4.90
   5  -1  -5   52.89    5.50
   5  -1  -5   55.29    9.20
   5  -1  -5   59.89    4.80
  -5  -1   5   52.59    8.50
  -5   1   4  141.39   11.30
   5   1  -4  144.69    7.50
   5   1  -4  145.09   12.00
  -5   1   4  139.79    8.90
   5   1  -4  146.29    9.70
  -5  -1   4  139.29   11.60
  -5  -1   4  148.69    9.80
   5  -1  -4  143.59   11.50
   5  -1  -4  140.09    8.80
   5  -1  -4  141.19   10.60
  -5   1   3  149.88   10.80
   5   1  -3  142.69    9.20
  -5   1   3  158.28    9.70
   5   1  -3  127.19   12.20
   5   1  -3  149.99   10.40
   5  -1  -3  161.08    7.70
   5  -1  -3  159.78   10.40
   5  -1  -3  146.19    9.30
  -5  -1   3  143.09    9.60
   5   1  -2   -0.10    2.90
   5   1  -2   -3.20    3.00
  -5   1   2   -4.50    3.80
   5   1  -2    0.60    3.60
   5  -1  -2   -3.10    4.50
   5  -1  -2   -5.20    2.50
   5  -1  -2    1.50    4.30
   5   1  -1  111.29   10.10
   5   1  -1  116.49    8.20
  -5   1   1  113.69    8.80
  -5   1   1  124.49   10.50
  -5  -1   1  120.09    9.70
   5  -1  -1  127.69    8.40
   5  -1  -1  118.79   10.50
  -5   1   0    3.30    4.50
   5   1   0   -5.30    2.80
   5   1   0   -6.30    3.30
  -5   1   0   -3.20    5.00
   5  -1   0   -3.60    5.30
  -5  -1   0   -3.90    4.30
   5  -1   0   -0.60    4.10
   5   1   1  264.27   13.40
  -5   1  -1  264.17   14.60
   5   1   1  265.27   12.30
   5   1   1  285.87   15.60
   5   1   1  260.97    9.80
   5  -1   1  260.67   16.00
  -5  -1  -1  254.47   13.10
   5  -1   1  288.07   15.50
   5  -1   1  262.47   13.10
   5   1   2  254.07    8.30
   5   1   2  273.07   16.90
   5   1   2  225.68   12.70
   5   1   2  256.87    8.20
   5   1   2  278.07   13.40
  -5   1  -2  245.88   15.40
   5  -1   2  258.97   15.20
   5  -1   2  241.28   13.30
   5  -1   2  260.47   16.60
   5   1   3   58.19    8.40
  -5   1  -3   49.90    9.20
   5   1   3   67.79    8.00
   5   1   3   63.59    9.60
  -5  -1  -3   57.09    7.60
   5  -1   3   75.99   10.90
   5  -1   3   46.90    8.40
  -5  -1  -3   74.29   10.30
   5  -1   3   40.80    8.50
   5  -1   3   44.50    6.70
   5   1   4   32.00    8.70
  -5   1  -4   52.79    9.80
   5   1   4   34.80    7.40
  -5   1  -4   23.60    6.10
   5   1   4   29.00    8.60
   5   1   4   33.60    6.40
   5  -1   4   32.70    9.20
   5  -1   4   42.00    9.30
  -5  -1  -4   39.40    6.80
   5  -1   4   22.30    5.80
   5  -1   4   27.30    8.00
  -5  -1  -4   31.80    7.70
   5   1   5  383.26   17.50
   5   1   5  351.06   19.20
  -5   1  -5  394.76   18.20
   5   1   5  365.26   22.30
   5  -1   5  373.66   17.30
  -5  -1  -5  344.07   19.70
   5  -1   5  364.16   21.70
   5  -1   5  344.57   22.40
  -5  -1  -5  341.17   17.20
   5   1   6  232.78   18.00
   5   1   6  243.68   19.20
  -5   1  -6  231.78   14.90
   5   1   6  246.38   14.10
   5  -1   6  239.18   14.10
   5  -1   6  193.28   18.30
   5  -1   6  215.28   19.80
  -5  -1  -6  225.28   14.10
  -5  -1  -6  227.98   19.00
   5   1   7  148.69   17.50
  -5   1  -7  113.19   12.30
  -5  -1  -7  133.49   13.20
   5  -1   7  129.79   12.70
   5  -1   7   98.89   15.80
  -5  -1  -7  108.49   14.80
   5  -1   7  148.19   17.00
  -5   1  -8   26.40    3.20
  -5   1  -8   17.40    8.10
   5   1   8    8.40   10.70
  -5   1  -8   25.50    2.90
  -5  -1  -8   25.00    4.20
   5  -1   8   12.10    9.00
   5  -1   8   14.70    7.20
  -5  -1  -8   10.10    7.40
  -5  -1  -8    3.60    8.50
   5  -1   8   13.90   10.10
  -5   1  -9   10.30    7.60
  -5   1  -9    3.70    3.10
  -5   1  -9   -1.70    3.30
   5   1   9    7.10   10.00
   5  -1   9   -2.90    8.40
  -5  -1  -9    5.70    7.80
  -5  -1  -9   -2.30    3.40
   5  -1   9    3.30    7.30
  -5  -1  -9   -8.00    7.50
   5  -1   9    8.30   11.00
   5   1  10    2.80    9.00
  -5   1 -10   13.10    8.90
  -5   1 -10   19.40    4.60
   5   1  10   23.50   13.40
  -5  -1 -10   14.40   10.70
  -5  -1 -10   15.20    5.30
  -5  -1 -10   29.10   10.90
   5  -1  10    9.40   10.10
   5  -1  10   15.70   12.80
   5   1  11   11.00   10.30
   5   1  11   42.60   15.60
  -5   1 -11   19.80   10.20
   5  -1  11   29.20   12.80
  -5  -1 -11   31.80   13.60
   5  -1  11   32.90   14.80
   5   1  12  102.19   18.70
   5   1  12  111.89   21.60
  -5   1 -12  115.19   15.70
  -5  -1 -12  140.89   22.30
   5  -1  12  101.89   22.70
   5  -1  12   95.99   18.70
   5   1  13   54.79   16.70
   5   1  13   19.50   15.70
  -5  -1 -13   35.40   15.50
   5  -1  13   62.89   16.80
   5  -1  13   19.60   16.30
   5   1  14    6.40   14.70
   5   1  14   -2.70   15.50
   5  -1  14  -16.70   14.20
   5  -1  14    4.00   14.90
  -5  -1 -14   -3.90   13.40
   5   1  15    2.00   20.00
   5   1  15   15.10   17.30
  -5  -1 -15   13.40   17.00
   5  -1  15   20.70   16.30
   5  -1  15   16.00   20.30
   5   2 -18   -0.30   14.90
   5   2 -18   18.40   18.60
   5   2 -18    8.60   17.50
   5  -2 -18   22.60   15.90
   5  -2 -18   -4.70   14.20
   5  -2 -18   17.70   16.20
  -5  -2  18   -2.10   15.40
   5   2 -17  103.59   20.70
  -5   2  17   85.89   25.20
   5   2 -17   92.09   19.90
  -5  -2  17  107.99   22.70
   5  -2 -17   71.59   19.30
   5  -2 -17  111.19   19.20
   5  -2 -17  104.99   22.50
   5   2 -16   10.90   13.00
   5   2 -16    9.90   14.40
  -5   2  16    9.80   10.70
   5  -2 -16    7.90   12.90
   5  -2 -16   20.30   14.40
   5  -2 -16   21.10   13.90
  -5  -2  16   13.10   13.20
   5   2 -15   73.09   16.90
  -5   2  15   87.09   15.10
   5   2 -15   87.29   19.50
   5  -2 -15   62.99   16.90
   5  -2 -15   67.69   15.40
   5  -2 -15   74.99   17.60
  -5  -2  15   90.59   19.20
   5   2 -14   -8.80   10.30
   5   2 -14  -10.90    9.50
  -5   2  14   -4.80    7.30
   5  -2 -14   -6.20    9.50
  -5  -2  14    3.40   11.30
  -5  -2  14    2.20    5.20
   5  -2 -14    2.80   10.40
   5  -2 -14  -11.70    8.90
   5   2 -13  118.09   18.20
  -5   2  13  134.79   10.40
  -5   2  13  135.59   14.80
   5   2 -13  155.18   20.70
  -5  -2  13   78.89   16.90
   5  -2 -13  134.09   17.60
  -5  -2  13  123.39    9.70
  -5  -2  13  156.68   15.40
   5  -2 -13  125.89   14.10
   5  -2 -13  136.29   18.50
   5  -2 -13  106.59   17.30
   5   2 -12  121.59   17.60
  -5   2  12  121.79   10.00
   5   2 -12  135.89   18.00
  -5   2  12  134.19   13.80
   5  -2 -12  116.69   15.80
   5  -2 -12  135.99   18.30
  -5  -2  12  105.69    9.20
   5  -2 -12  107.39   15.50
  -5  -2  12  122.09   12.60
   5  -2 -12   97.09   11.20
  -5  -2  12  130.59   19.00
  -5   2  11    2.80    4.60
   5   2 -11    1.50    4.00
   5   2 -11    9.20    9.80
  -5   2  11   -3.70    4.90
   5   2 -11    0.50    8.70
   5  -2 -11    7.00    8.30
   5  -2 -11   -2.90    4.80
   5  -2 -11   15.80    8.60
  -5  -2  11    1.30    5.60
  -5  -2  11   -7.40    7.50
   5  -2 -11   13.10    8.10
  -5  -2  11    1.60    4.20
   5   2 -10   11.40    9.20
  -5   2  10   35.70    6.10
  -5   2  10   51.09    7.40
   5   2 -10   27.60    5.50
   5   2 -10   27.40    9.70
   5  -2 -10   25.40    8.20
   5  -2 -10   28.70    9.50
  -5  -2  10   34.60    5.90
   5  -2 -10   30.20    5.90
   5  -2 -10   24.50    8.60
  -5  -2  10   27.40    6.10
  -5   2   9   92.19    8.30
   5   2  -9   98.09    8.40
   5   2  -9  116.79   14.30
  -5   2   9  108.89    9.30
   5   2  -9   74.49   12.70
  -5  -2   9   98.19    7.90
  -5  -2   9   89.19    8.60
   5  -2  -9   81.99   12.90
   5  -2  -9  103.29    7.80
   5  -2  -9   90.59   14.00
   5   2  -8    0.90    6.30
   5   2  -8    5.20    5.80
   5   2  -8    5.70    6.40
  -5   2   8   13.70    9.60
   5   2  -8   16.00    4.70
   5   2  -8    4.70    7.60
  -5   2   8   11.50    4.40
  -5   2   8    5.20    3.20
  -5  -2   8   21.90    7.80
   5  -2  -8    4.10    5.60
  -5  -2   8   12.00    3.20
   5  -2  -8   11.80    3.30
   5  -2  -8   26.10    8.10
  -5   2   7  170.68   15.70
   5   2  -7  138.19   14.50
   5   2  -7  132.19   10.10
   5   2  -7  138.49   12.70
  -5   2   7  173.48   16.10
  -5   2   7  160.58   10.10
   5   2  -7  147.79   15.90
   5   2  -7  138.89   14.60
   5  -2  -7  146.19    5.90
   5  -2  -7  147.69   10.30
  -5  -2   7  149.59   15.70
  -5  -2   7  140.39   13.40
   5  -2  -7  143.59   15.50
  -5  -2   7  127.19    5.90
   5  -2  -7  160.78   15.00
   5  -2  -7  137.89   13.90
  -5   2   6   25.40    5.70
   5   2  -6   20.90    8.70
   5   2  -6   19.00    8.00
  -5   2   6    2.20    6.50
  -5   2   6   14.00    6.10
   5   2  -6   24.60    7.90
   5   2  -6   26.30    6.60
   5   2  -6   18.10    5.50
   5  -2  -6   10.10    5.60
   5  -2  -6   16.00    7.30
   5  -2  -6   23.60    6.80
   5  -2  -6   18.50    5.30
  -5  -2   6    8.60    5.20
  -5  -2   6   21.20    7.80
   5   2  -5    3.70    4.60
  -5   2   5   -0.70    4.30
  -5   2   5   -7.20    5.60
   5   2  -5    8.00    4.60
   5   2  -5    1.10    6.70
   5   2  -5   -2.80    4.10
   5   2  -5    0.40    1.00
   5  -2  -5    0.20    6.00
  -5  -2   5   -0.60    4.00
   5  -2  -5    5.10    4.90
   5  -2  -5   -6.40    5.70
   5  -2  -5    3.10    4.50
  -5  -2   5   -2.20    5.80
   5   2  -4   -2.30    1.80
  -5   2   4    2.60    4.50
   5   2  -4   -6.80    6.00
  -5   2   4   -4.70    3.80
   5   2  -4   -2.10    3.30
   5   2  -4    4.30    5.40
   5   2  -4    0.00    5.00
   5  -2  -4    0.10    5.90
  -5  -2   4   -1.90    3.50
   5  -2  -4    2.90    6.00
   5  -2  -4   -1.00    5.30
   5  -2  -4    4.30    4.80
  -5  -2   4    1.00    5.40
  -5   2   3  496.65   16.10
   5   2  -3  508.55   17.80
   5   2  -3  523.85   24.20
  -5   2   3  492.25   21.50
   5   2  -3  532.45   21.30
  -5   2   3  538.45   21.60
  -5  -2   3  514.05   17.60
   5  -2  -3  503.55   22.20
   5  -2  -3  484.45   21.10
   5  -2  -3  509.15   16.10
   5  -2  -3  523.05   22.00
  -5  -2   3  488.15   21.00
  -5  -2   3  501.05   23.50
   5   2  -2  425.06   21.00
   5   2  -2  431.06   17.80
  -5   2   2  430.06   19.90
  -5   2   2  443.46   19.70
  -5   2   2  415.76   15.50
   5   2  -2  428.26   14.30
   5   2  -2  408.66   15.80
  -5  -2   2  436.26   21.00
   5  -2  -2  421.26   19.60
   5  -2  -2  411.46   18.50
  -5  -2   2  422.66   17.80
   5  -2  -2  416.86   15.40
   5  -2  -2  391.16   18.90
   5   2  -1  602.34   22.10
   5   2  -1  600.84   25.70
  -5   2   1  603.04   25.00
  -5   2   1  600.94   21.70
   5   2  -1  597.24   18.30
   5   2  -1  632.14   21.60
   5  -2  -1  622.54   21.90
   5  -2  -1  593.04   24.80
   5  -2  -1  603.94   24.80
  -5  -2   1  594.44   21.50
   5  -2  -1  610.14   22.50
  -5  -2   1  595.44   25.50
   5   2   0  726.23   22.10
   5   2   0  759.52   27.30
  -5   2   0  722.53   28.70
  -5   2   0  741.03   26.90
   5   2   0  747.23   29.10
   5   2   0  741.03   23.90
   5  -2   0  773.62   27.10
  -5  -2   0  729.73   28.90
   5  -2   0  774.22   29.90
   5  -2   0  735.53   25.00
   5  -2   0  734.53   28.20
  -5  -2   0  758.22   24.20
   5  -2   0  744.43   28.60
   5   2   1   32.80    7.20
   5   2   1   25.30    6.90
   5   2   1   25.20    3.70
  -5   2  -1   31.50    7.20
   5   2   1   33.90    4.40
  -5   2  -1   34.90    8.70
  -5  -2  -1   40.20    8.00
   5  -2   1   35.90    8.70
   5  -2   1   17.90    6.00
   5  -2   1   24.20    6.70
   5  -2   1   26.30    4.60
  -5  -2  -1   37.00    4.20
  -5   2  -2  264.97   16.50
   5   2   2  273.97    9.00
   5   2   2  279.27   16.80
   5   2   2  286.17   16.60
  -5   2  -2  272.97   16.80
   5   2   2  259.57   16.70
   5   2   2  280.77   12.60
  -5  -2  -2  270.87   16.20
   5  -2   2  268.47   18.00
   5  -2   2  274.27   16.10
   5  -2   2  279.37   10.80
   5  -2   2  275.37   16.90
  -5   2  -3  326.97   19.40
   5   2   3  336.87   15.40
  -5   2  -3  353.36   20.60
   5   2   3  361.36   18.90
   5   2   3  326.97   19.30
  -5   2  -3  305.77   17.80
   5   2   3  344.47   20.70
   5  -2   3  335.67   19.00
   5  -2   3  345.67   10.50
   5  -2   3  337.97   20.80
  -5  -2  -3  324.17   17.90
   5  -2   3  334.67   19.80
   5  -2   3  326.47   17.90
   5   2   4   14.00    5.70
   5   2   4   16.80    8.10
  -5   2  -4    8.50    6.20
   5   2   4   19.30    7.00
   5  -2   4   20.90    8.80
  -5  -2  -4   13.90    6.20
  -5  -2  -4   11.60    5.20
   5  -2   4   33.70    7.60
   5  -2   4   15.60    7.90
  -5   2  -5    4.40    6.20
   5   2   5    9.10    6.70
   5   2   5    9.10    6.80
   5   2   5    7.00    8.20
  -5  -2  -5    5.10    7.00
   5  -2   5    5.40    8.20
   5  -2   5    7.30    6.10
  -5  -2  -5   -3.50    4.40
   5  -2   5   18.90    9.20
   5   2   6   78.79   11.50
  -5   2  -6   48.20   10.70
   5   2   6   46.50   11.90
   5   2   6   76.49   11.30
  -5  -2  -6   54.59   10.10
   5  -2   6   60.39   10.20
   5  -2   6   46.20   11.90
  -5  -2  -6   54.59   10.90
   5  -2   6   67.29   13.30
  -5   2  -7  183.98   17.90
   5   2   7  206.58   16.50
   5   2   7  182.28   19.90
  -5  -2  -7  181.08   18.10
   5  -2   7  192.98   21.20
  -5  -2  -7  155.18   16.90
   5  -2   7  196.18   19.70
   5  -2   7  192.18   17.30
   5   2   8   12.90   10.70
  -5   2  -8   16.20    9.40
   5  -2   8   -2.20    8.20
   5  -2   8   24.50   10.40
  -5  -2  -8    1.90    7.20
  -5  -2  -8   13.90    9.10
  -5   2  -9  104.49   15.50
   5   2   9  100.89   17.10
   5  -2   9   65.19   14.30
  -5  -2  -9   67.49   14.20
   5  -2   9  119.89   18.10
  -5  -2  -9   75.79   15.00
  -5   2 -10   33.10   11.50
   5   2  10   23.50   13.40
  -5  -2 -10    0.60    9.40
   5  -2  10   21.70   11.40
   5  -2  10   40.70   13.40
   5   2  11   31.20   14.50
  -5   2 -11   46.20   13.10
  -5  -2 -11   27.90   12.60
   5  -2  11   30.40   13.00
   5  -2  11   30.00   15.00
  -5   2 -12   -7.90   10.00
   5   2  12   13.60   14.60
  -5  -2 -12    5.70   12.30
   5  -2  12    3.50   12.60
   5  -2  12    9.30   15.40
   5   2  13   20.90   17.70
   5   2  13   12.40   12.60
  -5   2 -13   17.90   13.90
  -5  -2 -13   13.60   14.10
   5  -2  13   43.90   19.80
   5  -2  13   15.10   14.50
   5   2  14  -18.00   15.30
   5   2  14   14.60   15.40
  -5  -2 -14   11.90   16.20
   5  -2  14  -17.70   16.30
   5  -2  14   29.60   15.30
   5   3 -18  -16.10   16.20
   5   3 -18  -11.50   17.10
   5   3 -18   10.40   17.40
   5  -3 -18    8.70   15.60
  -5  -3  18  -20.30   15.20
   5  -3 -18    3.10   16.50
   5  -3 -18   10.90   17.30
   5   3 -17   70.99   21.30
   5   3 -17   45.50   19.70
   5   3 -17   48.60   19.50
  -5  -3  17   51.09   19.90
   5  -3 -17    5.90   15.90
   5  -3 -17   27.10   15.50
   5  -3 -17   34.70   16.40
   5   3 -16    6.80   14.00
   5   3 -16   20.50   16.50
   5   3 -16   12.40   14.20
   5  -3 -16   -6.00   12.80
   5  -3 -16   17.30   14.00
  -5  -3  16    3.80   14.00
   5  -3 -16    9.50   13.30
   5   3 -15   23.20   14.60
  -5   3  15   18.70   10.90
   5   3 -15   14.00   13.70
   5   3 -15   11.60   16.00
  -5  -3  15   17.00   15.40
   5  -3 -15    7.10   13.00
   5  -3 -15   16.20   11.60
   5  -3 -15   15.50   13.80
   5   3 -14   55.79   16.50
   5   3 -14   67.79   17.40
  -5   3  14   41.00   10.60
   5   3 -14   62.89   15.10
   5  -3 -14   21.10   13.10
  -5  -3  14   30.90    8.60
   5  -3 -14   36.30   14.20
  -5  -3  14   54.09   17.60
   5  -3 -14   40.70   13.10
   5   3 -13  174.28   22.10
   5   3 -13  254.07   26.90
   5   3 -13  235.18   25.40
  -5   3  13  208.58   16.80
   5  -3 -13  253.27   26.70
   5  -3 -13  184.28   20.20
  -5  -3  13  198.08   15.50
   5  -3 -13  254.57   26.20
   5   3 -12  107.79   17.50
   5   3 -12   81.69   15.20
  -5   3  12  111.29   12.90
   5   3 -12   78.99   16.20
  -5   3  12  120.79   11.90
   5   3 -12  135.89   19.40
  -5  -3  12  108.89   11.90
   5  -3 -12  129.89   18.60
  -5  -3  12  141.29   11.10
   5  -3 -12  127.89   19.00
   5  -3 -12  142.69   17.50
  -5   3  11   40.10    9.20
   5   3 -11   41.80   12.50
   5   3 -11   43.10   13.50
  -5   3  11   52.49    7.60
   5   3 -11   57.19    9.40
   5   3 -11   32.00   10.80
  -5  -3  11   53.19    6.40
   5  -3 -11   33.90   11.80
   5  -3 -11   37.60   11.70
  -5  -3  11   29.30    8.10
   5   3 -10   21.50   10.50
  -5   3  10   25.10    5.10
  -5   3  10   16.10    7.70
   5   3 -10   47.40   11.40
   5   3 -10   16.00    7.00
   5   3 -10   15.80   10.50
  -5  -3  10   37.40    8.20
   5  -3 -10   36.40   11.20
  -5  -3  10   25.60    4.10
   5  -3 -10   51.19   12.70
   5   3  -9    7.70    9.40
   5   3  -9    9.70    6.90
   5   3  -9   10.60    7.70
  -5   3   9   14.00    3.40
   5   3  -9   13.50    6.50
  -5   3   9   20.50    7.70
  -5  -3   9   16.90    6.90
   5  -3  -9   18.10    9.40
  -5  -3   9    6.30    1.30
   5  -3  -9   14.10    8.20
   5   3  -8   64.99   13.80
   5   3  -8   88.49   11.50
   5   3  -8   76.29   12.50
  -5   3   8   64.89   10.30
   5   3  -8   67.89    9.80
  -5  -3   8   75.89   10.50
  -5  -3   8   70.89   11.60
   5  -3  -8   68.99   13.00
   5  -3  -8   77.09   10.20
   5  -3  -8   73.19   12.70
   5   3  -7  658.53   27.00
   5   3  -7  598.14   28.80
   5   3  -7  610.44   31.20
  -5   3   7  629.24   26.60
   5   3  -7  617.54   26.10
  -5  -3   7  625.54   27.10
   5  -3  -7  613.34   29.70
   5  -3  -7  667.93   29.90
   5  -3  -7  622.44   26.40
  -5  -3   7  664.53   27.50
  -5   3   6  528.25   23.40
   5   3  -6  491.45   25.20
   5   3  -6  537.45   21.90
   5   3  -6  440.46   22.30
   5   3  -6  489.85   26.00
   5  -3  -6  500.75   22.80
   5  -3  -6  503.05   25.00
   5  -3  -6  504.05   24.80
  -5  -3   6  499.45   21.50
   5   3  -5   20.70    6.90
  -5   3   5   16.60    7.10
   5   3  -5   19.80    9.10
   5   3  -5   18.80    9.40
   5   3  -5   33.10    5.80
  -5   3   5   24.00    7.00
   5   3  -5   27.00    7.10
   5  -3  -5   17.40    8.10
   5  -3  -5   25.10    7.10
   5  -3  -5   14.40    6.50
   5  -3  -5   44.80    9.30
  -5  -3   5   18.30    7.70
  -5  -3   5   26.50    6.00
  -5   3   4  341.87   18.60
  -5   3   4  334.37   10.80
   5   3  -4  308.27   17.50
   5   3  -4  331.47   21.10
   5   3  -4  305.47   18.30
  -5   3   4  310.97   19.40
   5   3  -4  336.17   14.00
   5   3  -4  321.17   10.60
   5  -3  -4  351.36   18.90
   5  -3  -4  350.66   19.70
   5  -3  -4  352.36   20.10
  -5  -3   4  346.87   18.70
   5  -3  -4  342.17   18.60
  -5  -3   4  311.07   19.50
  -5  -3   4  313.97   13.70
   5   3  -3   25.60    7.10
  -5   3   3   36.80    8.60
  -5   3   3   33.20    9.00
   5   3  -3   39.20    8.60
   5   3  -3   29.60    9.10
   5   3  -3   39.30    4.40
  -5   3   3   34.70    4.50
   5   3  -3   34.00    4.40
  -5  -3   3   44.60   10.40
   5  -3  -3   42.10    8.80
   5  -3  -3   35.60    4.70
  -5  -3   3   29.50    4.20
   5  -3  -3   40.70    8.10
   5  -3  -3   47.20    9.20
  -5  -3   3   21.90    6.90
   5   3  -2   94.29   10.10
  -5   3   2   89.59   11.80
  -5   3   2  104.59    8.40
  -5   3   2   89.99   11.70
  -5   3   2   65.09   12.50
   5   3  -2   75.19    7.40
   5   3  -2  109.39   12.40
   5   3  -2   87.49    4.20
   5   3  -2   92.59   12.40
   5  -3  -2   91.09   11.70
  -5  -3   2  106.49   13.80
  -5  -3   2  112.69   11.20
   5  -3  -2   94.29   11.80
   5  -3  -2   84.99   11.30
   5  -3  -2   83.19    7.70
   5   3  -1   88.99   13.00
  -5   3   1   38.40   10.00
   5   3  -1   49.99    9.30
  -5   3   1   78.09   11.20
  -5   3   1   75.09    8.30
   5   3  -1   87.89    9.20
   5   3  -1   82.49    8.60
   5  -3  -1   72.19   11.80
  -5  -3   1   77.59   12.40
   5  -3  -1   84.39   11.20
  -5  -3   1   68.39    8.30
   5  -3  -1   80.19    8.60
   5  -3  -1   88.49   12.00
   5  -3  -1   62.89    9.90
   5   3   0  347.47   21.40
   5   3   0  389.46   16.60
   5   3   0  362.36   17.80
  -5   3   0  353.36   18.00
  -5   3   0  348.77   18.10
  -5   3   0  361.76   21.20
   5  -3   0  395.26   21.70
  -5  -3   0  329.47   19.60
   5  -3   0  354.56   18.10
   5  -3   0  366.86   17.70
   5  -3   0  416.26   21.90
  -5  -3   0  360.66   16.10
   5  -3   0  386.46   20.20
   5   3   1    1.30    5.30
   5   3   1    4.20    2.00
  -5   3  -1    6.50    5.10
  -5   3  -1    2.30    7.40
   5   3   1   -6.70    5.80
  -5   3  -1   12.60    6.00
   5   3   1    6.90    3.80
   5  -3   1   -4.70    6.40
  -5  -3  -1    5.00    3.60
  -5  -3  -1    2.50    6.50
   5  -3   1    0.10    5.70
   5  -3   1   -0.60    4.00
   5  -3   1   11.20    7.00
   5  -3   1    0.30    5.40
  -5   3  -2   93.29   11.70
  -5   3  -2   98.09    9.60
   5   3   2   98.29    6.70
   5   3   2   96.89    7.20
   5   3   2  112.19   12.00
   5   3   2   84.79   12.40
   5  -3   2  112.59   13.50
  -5  -3  -2  141.19   15.40
   5  -3   2  100.09    9.30
   5  -3   2  101.09   12.00
  -5  -3  -2   93.69    6.80
   5  -3   2   96.99   12.00
   5  -3   2   86.09   13.00
   5   3   3    9.80    7.60
   5   3   3    7.70    7.50
  -5   3  -3    4.70    6.40
  -5   3  -3    1.90    3.60
  -5   3  -3   -4.00    6.40
   5   3   3    0.70    5.40
   5   3   3    5.40    4.10
  -5  -3  -3   -3.60    6.60
  -5  -3  -3   -1.40    2.20
   5  -3   3   -7.20    5.90
   5  -3   3   -6.60    6.30
   5  -3   3   -2.90    3.30
   5  -3   3   -7.20    6.60
   5   3   4  727.43   33.10
  -5   3  -4  725.83   32.20
  -5   3  -4  751.12   23.70
   5   3   4  659.33   32.40
   5   3   4  674.43   25.50
  -5  -3  -4  717.23   32.50
   5  -3   4  717.03   23.30
  -5  -3  -4  670.03   25.80
   5  -3   4  679.63   33.10
   5  -3   4  718.93   33.30
  -5   3  -5   89.39   13.40
   5   3   5  101.19   11.10
  -5   3  -5   90.59    6.60
   5   3   5   92.09   13.80
   5   3   5   87.69   14.20
  -5  -3  -5   79.39   10.20
   5  -3   5   91.79   14.50
   5  -3   5   56.89   12.70
  -5   3  -6   29.90   10.50
   5   3   6   37.20   11.30
  -5   3  -6   23.50    3.60
   5   3   6   13.70    6.90
   5   3   6   23.00   10.60
  -5  -3  -6   19.50    7.40
   5  -3   6   27.80   11.10
   5  -3   6   32.60   10.90
   5   3   7  139.69   17.70
   5   3   7  180.98   17.40
  -5   3  -7  166.88    6.20
   5   3   7  167.18   19.20
  -5   3  -7  164.68   18.80
   5  -3   7  185.08   20.20
   5  -3   7  210.28   23.00
  -5  -3  -7  170.28   16.10
   5   3   8  100.79   15.70
  -5   3  -8   28.20   11.20
   5   3   8  114.39   17.40
  -5  -3  -8   75.69   13.50
   5  -3   8   47.20   14.60
   5  -3   8   77.79   15.40
   5   3   9   15.60   10.00
   5   3   9   -1.90   11.00
  -5   3  -9   -2.00    9.30
  -5  -3  -9    7.80    8.90
   5  -3   9    1.90   10.60
   5  -3   9  -13.00   10.70
   5   3  10   -2.70   11.50
  -5   3 -10    6.70   11.20
  -5  -3 -10    7.30    9.50
   5  -3  10    5.80   11.30
   5  -3  10   -5.80   12.80
   5   3  11   25.40   13.60
  -5   3 -11   -5.10   10.10
   5  -3  11    6.90   14.60
   5  -3  11   13.30   13.60
  -5  -3 -11   -3.70   11.50
   5   3  12   59.49   18.00
  -5   3 -12   47.00   15.50
   5  -3  12   52.59   20.60
  -5  -3 -12   22.40   13.30
   5  -3  12   61.79   16.60
   5   3  13    0.70   16.30
  -5   3 -13   24.90   16.30
   5  -3  13    5.10   18.00
  -5  -3 -13   38.60   16.40
   5  -3  13   31.60   15.90
  -5   3 -14   70.29   20.30
   5   3  14   41.40   21.20
   5  -3  14   49.70   18.60
   5  -3  14   21.50   20.90
  -5  -3 -14   63.19   21.10
   5   4 -17   22.60   20.50
   5   4 -17   40.10   20.10
   5   4 -17   14.40   17.00
   5  -4 -17    3.80   16.90
   5  -4 -17   15.70   16.00
   5  -4 -17    9.90   13.60
   5   4 -16  -12.60   14.60
   5   4 -16    4.90   15.30
   5   4 -16   -1.10   14.30
   5  -4 -16  -15.20   14.20
   5  -4 -16   -9.50   12.20
   5  -4 -16   -4.50   11.00
   5   4 -15   -9.40   12.90
   5   4 -15   16.50   15.20
   5   4 -15   18.20   16.10
   5  -4 -15   11.60   11.50
   5  -4 -15   -2.70    9.70
   5  -4 -15  -17.20   11.80
   5   4 -14   97.89   20.80
   5   4 -14  130.19   23.30
   5   4 -14  110.99   21.00
   5  -4 -14  103.19   17.60
   5  -4 -14  121.79   20.40
   5  -4 -14  123.79   20.90
  -5  -4  14  100.89   16.20
   5   4 -13   61.39   17.20
   5   4 -13   77.69   18.10
   5   4 -13   48.70   15.80
   5  -4 -13   77.19   16.70
  -5  -4  13   59.89   12.20
   5  -4 -13   68.79   17.70
   5   4 -12  182.58   23.00
  -5   4  12  108.79   10.40
   5   4 -12  150.98   20.60
   5   4 -12  146.09   21.50
  -5  -4  12  117.29   15.50
   5  -4 -12  150.18   21.50
   5  -4 -12  165.08   21.60
   5   4 -11   94.89   16.60
  -5   4  11   94.09    7.90
   5   4 -11  124.79   17.80
   5   4 -11   88.99   17.70
  -5   4  11   98.09   14.70
   5   4 -11   98.89   13.60
   5  -4 -11  121.09   18.20
   5  -4 -11   84.39   16.30
  -5  -4  11   76.29   12.70
   5   4 -10   -2.10    7.30
  -5   4  10   -4.30    2.60
   5   4 -10   12.70    8.70
   5   4 -10    9.50   10.80
  -5   4  10    1.60    8.80
   5   4 -10  -11.60    8.50
   5  -4 -10   13.10    9.30
   5  -4 -10   -1.00    9.10
  -5  -4  10   -6.30    7.10
   5   4  -9  326.97   21.30
   5   4  -9  299.17   24.50
  -5   4   9  315.47   21.80
   5   4  -9  333.57   21.10
   5   4  -9  342.17   25.00
  -5  -4   9  305.17   21.20
   5  -4  -9  258.17   24.50
   5  -4  -9  279.17   24.30
   5   4  -8   11.60    7.60
  -5   4   8   15.40    8.80
   5   4  -8   25.40   11.10
   5   4  -8   26.00    9.30
   5   4  -8    3.40    8.40
  -5  -4   8   13.00    7.70
   5  -4  -8   17.20    7.40
  -5  -4   8   26.10    9.60
   5  -4  -8    1.40    7.60
   5  -4  -8   34.50   10.80
   5   4  -7  232.78   22.90
  -5   4   7  211.48   19.50
   5   4  -7  191.78   19.80
   5   4  -7  238.28   18.10
   5   4  -7  214.98   15.70
   5  -4  -7  228.88   21.10
   5  -4  -7  217.28   19.10
  -5  -4   7  225.78   15.80
   5  -4  -7  192.08   18.80
  -5  -4   7  209.68   19.10
   5   4  -6  173.18   19.80
  -5   4   6  176.48   17.50
   5   4  -6  159.58   17.00
   5   4  -6  183.38   18.00
   5   4  -6  179.88   12.90
  -5  -4   6  160.58   16.80
   5  -4  -6  178.28   17.50
  -5  -4   6  196.18   13.80
   5  -4  -6  189.28   17.40
   5  -4  -6  182.78   19.00
   5   4  -5   94.89   12.80
  -5   4   5   89.19    5.60
   5   4  -5   89.99    9.20
   5   4  -5   85.89   14.00
   5   4  -5  101.79   15.90
  -5   4   5   74.89   12.70
   5  -4  -5   96.89   13.00
   5  -4  -5   87.79   12.20
  -5  -4   5   99.79    9.70
   5  -4  -5   80.19   12.90
   5   4  -4  599.44   19.00
  -5   4   4  583.34   19.90
  -5   4   4  591.54   29.40
   5   4  -4  523.85   28.10
  -5   4   4  595.04   31.40
   5   4  -4  604.34   28.10
   5   4  -4  600.64   21.00
   5   4  -4  602.64   31.20
  -5  -4   4  594.64   20.90
   5  -4  -4  585.14   28.60
   5  -4  -4  570.44   28.30
   5  -4  -4  594.74   27.90
   5   4  -3   29.60   10.40
   5   4  -3   48.10    6.30
  -5   4   3   53.39   11.20
   5   4  -3   61.79    9.80
  -5   4   3   56.09    6.90
   5  -4  -3   16.30    8.20
   5  -4  -3   36.80   10.50
  -5  -4   3   53.89    4.80
   5  -4  -3   38.80    9.60
  -5  -4   3   45.90   10.00
  -5   4   2   86.89   12.80
   5   4  -2   91.79   14.70
   5   4  -2   79.89   10.60
   5   4  -2   90.09    8.80
  -5   4   2   92.79    9.60
   5  -4  -2  100.59   13.90
   5  -4  -2   94.49   13.70
  -5  -4   2   91.89   11.80
   5  -4  -2   94.49   12.30
   5   4  -1   13.70    9.30
  -5   4   1    7.40    7.50
  -5   4   1   17.60    6.30
   5   4  -1   13.80    6.60
   5   4  -1    6.00    5.60
   5  -4  -1   11.20    6.00
   5  -4  -1   24.80    7.80
   5  -4  -1   16.90    7.50
  -5  -4   1   20.20    6.60
   5  -4  -1    8.20    7.90
   5   4   0   -4.30    4.60
   5   4   0   -4.10    8.10
   5   4   0    1.40    6.10
  -5   4   0   -1.60    5.70
  -5   4   0   -1.00    5.80
   5  -4   0    2.50    6.70
   5  -4   0   -5.20    4.90
   5  -4   0    2.80    5.80
  -5  -4   0   -1.20    4.90
   5  -4   0    0.40    5.90
   5   4   1   16.30    6.50
   5   4   1    4.40    7.00
  -5   4  -1   16.60    7.40
  -5   4  -1   10.80    7.30
   5   4   1    1.70    6.60
   5  -4   1   15.10    7.30
   5  -4   1   19.80    9.40
  -5  -4  -1   11.10    5.60
   5  -4   1    9.50    6.20
   5  -4   1    8.60    7.00
   5   4   2  363.16   16.80
  -5   4  -2  389.06   20.00
   5   4   2  378.86   25.50
   5   4   2  325.77   23.00
  -5   4  -2  388.46   25.50
   5  -4   2  353.96   21.80
   5  -4   2  391.96   22.10
   5  -4   2  376.66   24.80
  -5  -4  -2  384.26   17.30
   5  -4   2  359.76   18.80
   5   4   3   -3.30    6.50
  -5   4  -3    6.30    5.90
  -5   4  -3    0.70    7.80
   5   4   3   -1.90    3.30
   5  -4   3   -0.40    8.40
   5  -4   3   -2.70    4.60
  -5  -4  -3   -3.50    3.90
   5  -4   3    5.60    6.90
   5  -4   3    5.20    7.40
   5   4   4  758.92   34.30
  -5   4  -4  590.14   31.90
  -5   4  -4  621.34   25.40
   5   4   4  612.64   22.70
   5   4   4  642.24   34.10
  -5  -4  -4  600.04   22.70
  -5  -4  -4  607.54   21.40
   5  -4   4  658.83   30.10
   5  -4   4  623.54   32.20
   5  -4   4  632.84   25.00
   5  -4   4  651.03   33.50
  -5   4  -5   -3.60    8.60
   5   4   5   10.40   10.10
   5   4   5   -0.40    8.60
   5   4   5   11.20    6.40
  -5   4  -5    1.80    5.70
   5  -4   5   12.30   10.50
   5  -4   5   10.80    9.00
  -5  -4  -5    4.90    5.30
   5  -4   5    9.40    5.50
  -5  -4  -5    3.80    3.20
  -5   4  -6   47.00   13.10
   5   4   6   35.40   13.10
  -5   4  -6   51.29    8.10
   5   4   6   28.20    8.50
   5   4   6   31.80   12.80
   5  -4   6   55.29   13.60
   5  -4   6   22.30   11.40
  -5  -4  -6   17.30    7.00
   5   4   7  158.98   15.80
  -5   4  -7  164.28   21.10
  -5   4  -7  204.18   12.90
   5   4   7  167.58   20.10
   5   4   7  205.58   23.20
  -5  -4  -7  147.09   15.50
   5  -4   7  167.38   20.80
   5  -4   7  174.48   22.30
  -5   4  -8   55.39    7.60
  -5   4  -8   37.20   13.60
   5   4   8   55.89   14.70
   5   4   8   38.50   13.60
   5  -4   8   48.60   14.40
   5  -4   8   34.10   14.00
  -5  -4  -8   41.30   10.40
   5   4   9  112.39   19.50
  -5   4  -9  150.38   20.90
   5   4   9  120.19   19.10
   5  -4   9  116.59   21.40
  -5  -4  -9  100.59   15.70
   5  -4   9  106.89   19.10
  -5   4 -10  147.99   21.90
   5   4  10  153.38   21.90
   5   4  10  151.08   22.50
   5  -4  10  162.88   23.60
   5  -4  10  165.78   25.80
  -5  -4 -10  192.88   21.40
   5   4  11   -6.20   12.70
  -5   4 -11   12.40   13.90
   5  -4  11    4.90   12.90
  -5  -4 -11   11.00   11.30
   5  -4  11   18.40   15.30
   5   4  12    6.90   16.00
  -5   4 -12   28.90   18.00
   5  -4  12   -5.60   16.30
   5  -4  12   16.40   15.60
  -5  -4 -12    0.70   12.50
  -5   4 -13    9.60   17.90
   5   4  13   26.60   17.00
   5  -4  13  -16.00   13.70
   5  -4  13   -4.10   18.90
  -5  -4 -13   14.20   16.20
   5   5 -16   45.80   20.70
   5   5 -16   26.60   18.30
   5   5 -16   66.29   23.00
   5  -5 -16   56.79   17.50
   5  -5 -16   60.39   22.20
   5  -5 -16   72.39   19.80
   5   5 -15    2.10   16.50
   5   5 -15   20.20   17.20
   5   5 -15   11.10   16.50
   5  -5 -15   -4.80   12.00
   5  -5 -15   12.70   17.10
   5  -5 -15    1.40   13.00
   5   5 -14   74.09   19.70
   5   5 -14   47.90   17.60
   5   5 -14   76.79   19.80
   5  -5 -14   39.90   17.60
   5  -5 -14   62.79   18.10
   5   5 -13   36.90   16.60
   5   5 -13   63.19   17.10
   5   5 -13   49.60   17.40
   5  -5 -13   39.70   16.30
   5  -5 -13   68.19   17.40
  -5  -5  13   64.39   14.90
   5   5 -12   16.70   11.70
   5   5 -12   -8.10   12.10
   5   5 -12  -15.80   11.40
   5  -5 -12    1.80    9.30
   5  -5 -12    5.40   10.60
  -5  -5  12   -5.10    9.10
   5   5 -11  -12.30   10.20
   5   5 -11   -8.90   11.00
   5   5 -11   -2.70    9.40
   5  -5 -11    3.90   10.10
  -5  -5  11   -1.60    8.80
   5  -5 -11   15.60   12.30
   5   5 -10  123.29   20.50
   5   5 -10  112.79   18.90
   5   5 -10  128.89   17.10
   5  -5 -10  113.19   19.20
  -5  -5  10  104.79   17.00
   5  -5 -10  141.19   18.40
   5   5  -9   19.20    9.70
   5   5  -9   31.90   13.90
   5   5  -9   27.80   12.80
   5  -5  -9   26.30   10.90
   5  -5  -9   37.00   11.10
  -5  -5   9   15.20   10.50
   5   5  -8  417.46   27.10
   5   5  -8  401.36   22.90
   5   5  -8  392.56   29.10
   5  -5  -8  435.36   29.00
   5  -5  -8  361.46   26.20
   5  -5  -8  400.76   25.40
  -5  -5   8  415.46   27.60
  -5   5   7    2.00    2.50
  -5   5   7    0.60    2.90
   5   5  -7   10.30   11.00
   5   5  -7   -8.60    8.40
   5   5  -7   11.00    6.80
   5  -5  -7   -5.20    7.50
  -5  -5   7    4.20    9.60
   5  -5  -7    0.00    7.30
   5  -5  -7   -7.20    8.10
  -5  -5   7    4.50    7.40
   5   5  -6  110.19   17.20
  -5   5   6  164.68   21.20
  -5   5   6  132.39    8.40
   5   5  -6  121.69   16.90
  -5  -5   6  116.99   12.40
   5  -5  -6  125.89   16.40
   5  -5  -6  167.88   18.90
  -5  -5   6  111.29   16.70
   5  -5  -6  172.58   18.20
   5   5  -5  214.18   23.00
  -5   5   5  246.78   25.30
  -5   5   5  219.38   11.90
   5   5  -5  263.37   23.40
   5  -5  -5  227.48   21.50
   5  -5  -5  233.98   22.50
   5  -5  -5  228.48   20.30
  -5  -5   5  209.68   13.50
   5   5  -4   62.09    6.90
   5   5  -4   69.39   13.10
   5   5  -4   92.39   16.60
  -5   5   4   71.79   15.20
  -5   5   4   73.59    8.50
   5  -5  -4   90.49   15.30
  -5  -5   4   63.19    7.10
   5  -5  -4   64.29   12.10
   5  -5  -4   66.39   11.80
   5   5  -3  101.19   14.40
  -5   5   3  143.49   18.80
   5   5  -3  101.79   16.30
   5   5  -3  108.89   10.40
  -5   5   3   97.69   10.60
   5  -5  -3  116.69   14.90
  -5  -5   3   99.69    6.20
  -5  -5   3  116.89   10.40
   5  -5  -3  105.99   16.30
  -5   5   2  423.16   26.50
  -5   5   2  438.86   21.20
   5   5  -2  387.06   19.40
   5   5  -2  408.66   23.70
   5   5  -2  471.85   29.60
   5  -5  -2  448.76   27.50
  -5  -5   2  424.36   20.20
   5  -5  -2  407.96   23.70
   5   5  -1    3.80    7.50
   5   5  -1   17.90    7.30
  -5   5   1   -4.00    7.60
  -5   5   1    6.40    6.70
   5   5  -1   12.60    7.70
   5  -5  -1   14.40    9.20
   5  -5  -1    6.60    7.80
  -5  -5   1   -4.60    8.50
  -5  -5   1   15.20    6.80
   5   5   0   -9.30    9.30
   5   5   0   -0.40    6.40
   5   5   0    3.50    6.30
  -5   5   0    6.90    8.00
  -5   5   0    1.40    7.70
  -5  -5   0    2.90    6.10
   5  -5   0   -4.10    5.80
   5  -5   0   11.50    9.70
   5  -5   0   -1.80    7.00
  -5  -5   0   -5.10    6.90
  -5   5  -1   83.89   13.90
   5   5   1   80.69   16.70
   5   5   1   88.29   11.70
  -5  -5  -1   54.89   11.10
  -5  -5  -1   94.59   12.30
   5  -5   1  100.99   14.50
   5  -5   1   76.69   14.90
   5  -5   1   95.99   13.80
   5  -5   1  104.59   14.10
  -5   5  -2   19.70   10.00
   5   5   2    9.40   11.30
   5  -5   2   13.40    9.00
   5  -5   2   21.60    9.50
   5  -5   2    6.10    7.20
  -5  -5  -2   12.80    8.70
  -5  -5  -2   19.30    7.60
   5  -5   2    5.30    8.10
  -5   5  -3   43.20   11.10
   5   5   3   21.70   12.80
   5  -5   3   34.30   11.20
   5  -5   3   25.70    9.30
   5  -5   3   49.40   11.90
   5  -5   3   10.10    8.10
  -5  -5  -3   30.50   10.90
  -5  -5  -3   27.80    7.60
   5   5   4  541.35   34.80
  -5   5  -4  559.64   33.60
  -5   5  -4  558.24   27.40
   5  -5   4  605.94   30.00
   5  -5   4  572.14   32.90
  -5  -5  -4  617.34   33.30
   5  -5   4  558.44   32.10
  -5  -5  -4  587.74   23.60
   5  -5   4  575.54   26.90
  -5   5  -5  127.19   19.40
  -5   5  -5   78.29   12.80
   5   5   5   58.49   14.30
   5   5   5   82.09   17.70
   5  -5   5   71.79   11.10
  -5  -5  -5   77.29    8.90
  -5  -5  -5   69.49    8.20
   5  -5   5   76.29   13.50
   5  -5   5   89.59   17.20
   5  -5   5   77.29   15.60
   5   5   6   84.69   16.30
  -5   5  -6   90.49   18.10
  -5   5  -6   96.69   13.20
   5   5   6   87.49   18.60
   5  -5   6  104.39   18.90
   5  -5   6   75.89   17.20
  -5  -5  -6   82.29   10.30
   5  -5   6  100.09   15.10
  -5   5  -7   14.60   13.40
   5   5   7   22.00   13.30
  -5   5  -7   28.90    9.60
   5   5   7   -3.10   11.60
   5  -5   7   10.60   11.90
  -5  -5  -7    9.70    7.20
   5  -5   7    4.00   12.40
   5  -5   7    0.30    8.40
   5   5   8   23.70   13.30
   5   5   8   52.69   18.30
  -5   5  -8   32.20   14.30
   5  -5   8   35.00   14.40
   5  -5   8   65.09   13.50
   5  -5   8   12.90   14.60
  -5  -5  -8   44.00   10.40
   5   5   9   33.30   15.10
  -5   5  -9   16.80   14.50
   5   5   9   23.70   16.40
   5  -5   9   40.10   18.50
   5  -5   9   22.70   14.40
  -5  -5  -9    3.10    9.10
   5   5  10  -10.40   12.30
  -5   5 -10   16.30   16.10
   5   5  10   25.20   14.80
   5  -5  10   14.40   15.70
   5  -5  10    8.90   15.80
  -5  -5 -10   10.60   10.60
  -5   5 -11   72.79   21.10
   5   5  11   46.30   18.10
   5  -5  11   65.09   21.70
   5  -5  11   70.89   19.60
  -5   5 -12  106.49   24.00
   5   5  12   95.69   23.30
   5  -5  12   60.69   20.10
   5  -5  12  101.99   26.80
   5   6 -15   -1.40   18.00
   5   6 -15   12.40   19.60
   5  -6 -15    7.60   14.30
   5  -6 -15   43.30   19.70
   5  -6 -15   -3.50   15.60
   5   6 -14   17.50   17.70
   5   6 -14    8.10   19.30
   5  -6 -14    0.40   15.90
   5  -6 -14   35.60   16.50
   5   6 -13  -24.20   13.80
   5   6 -13    5.10   15.50
   5  -6 -13   -1.80   11.40
   5  -6 -13    8.70   14.40
  -5  -6  13   13.90   13.50
   5   6 -12   30.00   16.40
   5   6 -12   21.30   17.00
  -5  -6  12   31.40   14.20
   5  -6 -12   15.10   13.90
   5  -6 -12   10.70   14.70
   5   6 -11   49.90   17.20
   5   6 -11   75.89   19.80
  -5  -6  11   51.79   16.20
   5  -6 -11   35.60   16.00
   5  -6 -11   67.09   15.90
   5   6 -10   32.00   15.80
   5   6 -10   11.50   15.00
   5  -6 -10   30.00   12.70
  -5  -6  10   27.60   13.40
   5  -6 -10   34.00   12.70
   5   6  -9  141.99   22.50
   5   6  -9  158.38   23.60
   5  -6  -9  160.08   19.90
   5  -6  -9  129.99   20.80
  -5  -6   9  134.89   21.00
   5   6  -8  111.19   19.90
   5   6  -8  113.79   21.00
   5  -6  -8  120.19   19.20
   5  -6  -8  112.19   16.60
  -5  -6   8  119.69   19.00
   5  -6  -8   69.09   17.00
   5   6  -7  147.69   20.80
   5   6  -7  144.59   22.60
  -5   6   7  105.49    8.70
  -5  -6   7  133.39   15.80
   5  -6  -7  155.48   18.40
   5  -6  -7  133.29   19.40
  -5  -6   7  150.58   20.70
   5  -6  -7  136.99   20.30
   5   6  -6    4.80   11.40
  -5   6   6    0.90    5.80
   5   6  -6    0.90   12.40
  -5   6   6  -20.00   10.80
  -5  -6   6   -4.40   10.10
   5  -6  -6    1.80    9.80
   5  -6  -6   -1.10    7.30
   5  -6  -6   -0.60    9.70
  -5  -6   6    0.10    7.30
  -5   6   5   -5.20   12.00
  -5   6   5    5.50    6.40
   5   6  -5  -11.20   10.40
   5   6  -5   -9.60    9.30
   5  -6  -5   -9.70    9.50
  -5  -6   5    8.70    6.40
   5  -6  -5   10.00   10.50
   5  -6  -5    7.20    8.20
   5   6  -4   23.80    7.00
   5   6  -4   25.70   13.70
   5   6  -4   31.80   12.40
  -5   6   4   15.90    7.70
  -5   6   4   31.10   14.00
   5  -6  -4   19.50    9.10
   5  -6  -4   21.10   11.80
  -5  -6   4   15.70    6.00
  -5  -6   4   24.60    5.70
   5  -6  -4   17.80   10.50
   5   6  -3   -1.20    8.60
   5   6  -3   -0.50    6.20
  -5   6   3    1.80   11.20
  -5   6   3    1.90    7.80
   5   6  -3   -5.60    7.70
   5  -6  -3   -8.60    9.70
  -5  -6   3    1.90    2.70
  -5  -6   3   -0.60    5.30
   5  -6  -3   11.20    9.70
   5   6  -2   38.80   11.80
  -5   6   2   37.80   13.60
   5   6  -2   49.30   10.50
  -5   6   2   31.60    9.90
   5   6  -2   22.30   11.50
  -5  -6   2   55.69    9.80
   5  -6  -2   36.20   13.50
   5  -6  -2   55.29   12.40
   5   6  -1  164.98   23.30
   5   6  -1  152.18   18.40
  -5   6   1  113.39   17.00
   5   6  -1  153.68   15.50
  -5   6   1  148.89   21.00
   5  -6  -1  149.29   20.80
   5  -6  -1  173.48   19.60
  -5  -6   1  132.59   14.60
  -5   6   0  334.07   25.40
   5   6   0  267.87   28.70
   5   6   0  264.57   22.50
   5  -6   0  276.27   27.50
   5  -6   0  291.27   24.80
  -5  -6   0  291.67   22.80
   5   6   1   80.49   18.70
  -5   6  -1  122.39   19.00
   5   6   1   96.19   14.10
   5  -6   1   99.19   15.20
  -5  -6  -1   97.99   14.80
   5  -6   1   71.59   15.80
  -5   6  -2   27.00   12.90
   5   6   2   42.30   16.20
  -5  -6  -2   29.20   11.50
   5  -6   2   10.50   11.10
   5  -6   2   27.40    9.90
   5  -6   2   44.70   12.30
  -5   6  -3   55.39   14.50
   5   6   3   47.90   17.70
  -5  -6  -3   35.20   11.70
   5  -6   3   55.29   16.30
   5  -6   3   48.50   12.40
  -5  -6  -3   47.60   11.50
   5  -6   3   48.40   13.40
   5   6   4   30.20   15.80
  -5   6  -4   58.09   14.30
  -5   6  -4    7.90   10.30
   5  -6   4  -12.30   10.60
   5  -6   4   20.90   13.20
  -5  -6  -4   16.10   11.50
   5  -6   4   15.40    9.60
  -5   6  -5   20.60   11.90
   5   6   5   18.50   15.20
  -5   6  -5    7.00    9.90
   5   6   5    4.80   11.30
  -5  -6  -5    2.60   11.30
   5  -6   5    3.50   12.80
   5  -6   5    9.50   12.20
   5  -6   5    4.10    8.50
   5   6   6   23.60   12.90
  -5   6  -6   38.70   14.10
   5   6   6   41.90   17.50
  -5   6  -6   44.50   13.50
   5  -6   6   35.40   11.50
   5  -6   6   -4.70   11.50
   5  -6   6   18.30   13.50
   5   6   7   96.29   19.50
   5   6   7  130.79   24.60
  -5   6  -7  125.89   22.30
   5  -6   7  130.09   18.20
   5  -6   7   96.99   21.50
   5  -6   7  154.58   24.50
   5   6   8    6.00   12.80
   5   6   8   25.60   18.70
  -5   6  -8   27.10   16.80
   5  -6   8   10.50   10.30
   5  -6   8   54.89   19.20
   5  -6   8   11.50   14.90
   5   6   9   19.30   16.90
  -5   6  -9   16.10   16.10
   5   6   9   24.00   15.30
   5  -6   9    7.80   14.90
   5  -6   9   -3.50   10.90
   5  -6   9    2.60   14.30
   5   6  10    9.80   18.40
  -5   6 -10   21.90   17.80
   5   6  10  -12.20   14.70
   5  -6  10   12.30   16.90
   5  -6  10   11.20   13.20
   5  -6  10    1.20   16.80
   5   6  11   25.20   19.50
   5   6  11    2.60   16.30
  -5   6 -11    5.70   20.70
   5  -6  11  -11.00   15.70
   5  -6  11   -1.70   16.80
   5  -6  11   -5.10   14.30
   5   7 -13   36.40   21.40
   5   7 -13   29.50   22.40
  -5  -7  13   69.39   20.30
   5  -7 -13   69.69   19.90
   5  -7 -13   14.30   17.80
   5   7 -12    0.80   17.70
   5   7 -12    7.10   18.50
  -5  -7  12   25.70   16.80
   5  -7 -12   35.80   15.80
   5  -7 -12   16.10   14.10
   5   7 -11   33.40   19.80
   5   7 -11   60.39   21.70
   5  -7 -11   51.39   16.10
   5  -7 -11   76.89   17.40
  -5  -7  11   41.80   16.60
   5   7 -10   31.90   17.90
   5   7 -10   39.50   18.80
   5  -7 -10   29.10   13.80
   5  -7 -10   -1.60   11.20
  -5  -7  10    3.50   13.10
   5   7  -9  116.69   24.50
   5   7  -9  137.99   24.80
   5  -7  -9  132.69   19.40
   5  -7  -9  126.19   21.10
  -5  -7   9  128.59   22.50
   5   7  -8  164.68   27.00
   5   7  -8  139.49   24.20
   5  -7  -8  165.18   25.40
   5  -7  -8  173.58   23.60
   5  -7  -8  102.69   18.30
  -5  -7   8  202.38   27.20
   5   7  -7    6.80   14.40
   5   7  -7   28.20   17.00
  -5   7   7   26.20   17.00
   5  -7  -7    9.10    9.50
   5  -7  -7    1.40    9.10
   5  -7  -7   -0.30   13.40
  -5  -7   7   11.40   13.20
  -5   7   6   63.19   18.40
   5   7  -6   56.99   16.30
   5   7  -6   67.09   17.80
   5  -7  -6   47.90   16.60
   5  -7  -6   60.09   13.80
   5  -7  -6   57.39   15.80
   5   7  -5  104.19   22.20
   5   7  -5  105.89   19.70
  -5   7   5  126.49   24.60
   5  -7  -5  111.69   20.60
   5  -7  -5  104.79   18.40
   5  -7  -5  149.19   19.10
  -5   7   4   35.60   17.60
   5   7  -4   -8.90   10.70
   5   7  -4   20.30   12.60
  -5  -7   4   14.80    7.00
   5  -7  -4    2.90    9.60
   5  -7  -4   24.50   13.90
   5  -7  -4   -6.50   10.30
  -5   7   3  -15.60   11.80
   5   7  -3  -18.20   12.70
   5   7  -3   12.80   12.70
  -5  -7   3    5.70    7.40
   5  -7  -3   -6.90   11.90
   5  -7  -3    4.90   10.60
  -5   7   2  126.59   23.00
   5   7  -2  181.68   22.40
   5   7  -2  141.39   24.10
   5  -7  -2  140.39   18.80
  -5  -7   2  166.78   17.20
   5  -7  -2  162.38   23.90
   5   7  -1   -5.10   13.60
  -5   7   1   18.10   13.80
   5   7  -1   -4.60   11.20
   5  -7  -1   -6.50   11.90
  -5  -7   1    6.90    8.40
   5  -7  -1   -0.10    9.50
   5   7   0  -10.00    9.00
   5   7   0   -3.30   10.50
  -5   7   0   15.40   13.50
  -5  -7   0    5.90    9.60
   5  -7   0  -14.70   10.80
   5  -7   0    4.30    9.50
   5   7   1    4.10   12.20
  -5   7  -1   30.00   15.00
   5  -7   1   -3.10    8.50
  -5  -7  -1   -6.10    7.80
   5  -7   1  -10.20   11.10
  -5   7  -2   45.90   15.50
   5   7   2   96.49   22.70
   5  -7   2   75.89   19.20
   5  -7   2   46.40   13.40
  -5  -7  -2   71.59   16.30
   5   7   3   -5.70   15.80
  -5   7  -3    8.50   13.70
   5  -7   3   -8.50    9.00
  -5  -7  -3   -6.10    9.70
   5  -7   3    5.30   13.30
   5   7   4  -20.30   15.40
  -5   7  -4    8.20   12.80
   5  -7   4   21.00   11.20
   5  -7   4   10.80   14.30
  -5  -7  -4    5.30   12.90
   5   7   5  -11.10   12.10
  -5   7  -5    2.40   13.10
   5   7   5   -2.00   16.80
   5  -7   5    9.90   10.20
  -5  -7  -5   12.90   12.50
   5  -7   5    6.80   13.90
   5  -7   5   13.30   14.70
  -5   7  -6   22.10   17.00
   5   7   6   23.90   14.60
  -5   7  -6   23.70   16.90
   5   7   6   19.50   15.40
  -5  -7  -6    8.60   13.40
   5  -7   6   11.80   15.70
   5  -7   6   33.00   16.60
   5  -7   6   30.80   12.40
   5   7   7   68.99   23.90
  -5   7  -7   84.69   22.10
   5   7   7   71.69   20.20
   5  -7   7   51.29   19.70
   5  -7   7   34.00   20.00
   5  -7   7   87.39   17.50
   5   7   8   14.80   15.90
   5   7   8   -6.50   19.40
  -5   7  -8   18.00   18.40
   5  -7   8   15.20   16.30
   5  -7   8   12.70   18.50
   5  -7   8    9.70   12.90
   5   7   9    4.20   18.10
  -5   7  -9    8.50   17.90
   5   7   9   -5.00   15.40
   5  -7   9    0.50   16.00
   5  -7   9  -17.70   17.20
   5   8 -10   13.90   19.70
   5   8 -10    1.00   18.50
  -5  -8  10   24.50   18.00
   5  -8 -10   -6.70   11.40
   5  -8 -10   -5.80   15.80
   5   8  -9    3.70   18.80
   5   8  -9    4.50   18.80
   5  -8  -9   42.50   15.10
   5  -8  -9   22.80   17.40
  -5  -8   9   62.49   20.20
   5   8  -8   10.30   17.80
   5   8  -8  -15.40   16.40
   5  -8  -8    7.60   12.30
   5  -8  -8   12.00   15.60
   5   8  -7   53.09   21.80
  -5   8   7  103.79   26.40
   5   8  -7  104.49   23.90
   5  -8  -7   96.59   21.10
   5  -8  -7  105.79   18.40
   5  -8  -7   72.89   20.90
  -5   8   6    3.00   13.70
   5   8  -6   -5.80   17.30
   5   8  -6   15.80   16.90
   5  -8  -6   38.90   18.00
   5  -8  -6   -0.20   10.00
   5  -8  -6    1.60   11.70
  -5   8   5  -25.50   14.80
   5   8  -5   26.00   17.20
   5   8  -5   13.60   14.60
   5  -8  -5  -10.90    8.70
   5  -8  -5    4.40   14.40
   5  -8  -5   11.30   12.50
  -5   8   4   22.50   18.60
   5   8  -4   25.90   16.80
   5   8  -4   32.70   20.00
   5  -8  -4    8.70   15.40
   5  -8  -4   49.99   13.90
   5  -8  -4   64.89   17.50
   5   8  -3  -14.50   12.60
  -5   8   3    7.90   16.40
   5   8  -3   -2.70   16.50
   5  -8  -3    5.30    9.50
   5  -8  -3   -1.10   13.50
   5  -8  -3    5.60   12.90
  -5   8   2   -5.10   15.10
   5   8  -2  -12.00   16.90
   5   8  -2   -2.00   14.80
   5  -8  -2  -16.90   10.10
  -5  -8   2   -0.10    9.20
   5  -8  -2  -31.30   12.70
   5   8  -1   52.19   17.00
  -5   8   1   36.00   18.60
   5   8  -1   66.89   22.40
   5  -8  -1   39.70   16.00
  -5  -8   1   33.10   11.90
   5  -8  -1   41.40   14.10
  -5   8   0   76.99   20.40
   5   8   0   66.79   22.90
   5  -8   0   77.99   17.10
   5  -8   0   65.39   19.60
  -5  -8   0   51.29   14.70
  -5   8  -1   29.50   16.80
   5   8   1   -2.40   19.10
  -5  -8  -1   21.60   13.40
   5  -8   1   14.50   15.90
   5  -8   1   25.80   12.20
   5   8   2   22.80   20.70
  -5   8  -2   97.69   22.30
   5  -8   2   56.39   20.50
  -5  -8  -2   49.00   15.00
   5  -8   2   24.00   13.90
   5   8   3   -7.10   13.80
  -5   8  -3   12.60   16.90
   5  -8   3    9.30   16.00
  -5  -8  -3   20.90   15.80
   5  -8   3   17.60   12.00
  -5   8  -4   25.60   17.60
   5   8   4   27.10   18.10
   5  -8   4   15.20   12.40
   5  -8   4   51.29   20.50
  -5  -8  -4   37.00   16.80
   5   8   5   16.30   17.40
   5   8   5   -1.20   16.40
  -5   8  -5   12.60   27.20
  -5  -8  -5   34.90   17.80
   5  -8   5   54.19   16.80
   5  -8   5   45.30   20.30
   5   8   6  -11.40   14.60
   5   8   6   16.40   17.80
   5  -8   6   -9.90   16.00
   5  -8   6    4.20   12.20
   5   9  -6    8.20   22.20
  -5   9   6   30.80   27.70
   5   9  -6   67.49   23.60
   5  -9  -6   72.49   23.90
   5  -9  -6   65.99   20.00
   5   9  -5   -3.90   18.60
  -5   9   5  -54.79   18.30
   5   9  -5  -17.90   19.10
   5  -9  -5   -2.00   16.40
   5  -9  -5    9.70   15.70
  -5   9   4   18.30   23.30
   5   9  -4   11.00   19.40
   5   9  -4  -12.40   21.20
   5  -9  -4   -4.10   17.80
   5  -9  -4   19.10   15.50
  -5   9   3   78.69   26.80
   5   9  -3   67.29   26.90
   5   9  -3   96.89   23.40
   5  -9  -3   51.69   16.20
   5  -9  -3   75.59   19.70
   5  -9  -3   74.39   24.70
   5   9  -2   21.20   17.10
   5   9  -2  -14.60   21.20
  -5   9   2    0.30   19.90
   5  -9  -2    4.50   17.40
   5  -9  -2    8.00   15.10
   5  -9  -2    4.50   13.80
  -5   9   1   -8.60   18.60
   5   9  -1    0.40   21.60
   5  -9  -1    6.20   15.30
   5  -9  -1  -17.90   15.70
[truncated: 389,218 more chars]
