# Supplementary material for: Crystal structure and Hirshfeld surface analysis of 3-(2-chloro-6-fluoro­phen­yl)-1,5-bis­(thio­phen-2-yl)pentane-1,5-dione
Source: Acta Crystallogr E Crystallogr Commun. 2025 Oct 31;81(Pt 11):1094–8. doi: 10.1107/S2056989025009284 (PMC12589841; doi:10.1107/S2056989025009284)
Supplement: Supplementary file 2 [file e-81-01094-Isup2.hkl]

data_I                                                                          
_shelx_title ' oi2026 in P2(1)/c'                                               
_shelx_refln_list_code          4                                               
_shelx_F_calc_maximum      205.52                                               
_exptl_crystal_F_000       808.00                                               
_reflns_d_resolution_high  0.7983                                               
                                                                                
loop_                                                                           
 _space_group_symop_operation_xyz                                               
 'x, y, z'                                                                      
 '-x, y+1/2, -z+1/2'                                                            
 '-x, -y, -z'                                                                   
 'x, -y-1/2, z-1/2'                                                             
                                                                                
_cell_length_a    16.4479                                                       
_cell_length_b     7.6867                                                       
_cell_length_c    15.4738                                                       
_cell_angle_alpha  90.000                                                       
_cell_angle_beta  113.697                                                       
_cell_angle_gamma  90.000                                                       
                                                                                
_shelx_F_squared_multiplier     1.000                                           
                                                                                
loop_                                                                           
 _refln_index_h                                                                 
 _refln_index_k                                                                 
 _refln_index_l                                                                 
 _refln_F_squared_calc                                                          
 _refln_F_squared_meas                                                          
 _refln_F_squared_sigma                                                         
 _refln_observed_status                                                         
   3   0   0       5042.08       5143.06        86.56 o                         
   4   0   0      36574.20      37912.55       568.21 o                         
   5   0   0       1537.53       1634.75        48.90 o                         
   6   0   0       1160.88       1146.79        72.11 o                         
   7   0   0       3071.05       3078.36       118.52 o                         
   8   0   0        315.29        344.20        35.51 o                         
   9   0   0       2791.87       2849.62        79.40 o                         
  10   0   0        231.80        279.40        27.71 o                         
  11   0   0         10.39         17.85        19.38 o                         
  12   0   0        991.76        976.31        54.05 o                         
  13   0   0       1060.38        980.53        79.52 o                         
  14   0   0         11.53         -7.46        20.54 o                         
  15   0   0       1011.73        996.95        62.62 o                         
  16   0   0          8.25        -11.18        35.86 o                         
  17   0   0        875.34       1076.42        94.92 o                         
  18   0   0         35.50         64.75        55.01 o                         
   1   1   0        305.55        139.54        10.44 o                         
   2   1   0          0.07          6.74         2.99 o                         
   3   1   0       8067.35       8588.64        79.58 o                         
   4   1   0      24357.83      25285.86       252.68 o                         
   5   1   0          1.24         -6.56         6.56 o                         
   6   1   0         26.94         19.87         7.89 o                         
   7   1   0         14.43          9.23        12.49 o                         
   8   1   0        698.25        715.49        23.94 o                         
   9   1   0       3291.97       3376.96        56.74 o                         
  10   1   0         99.64         85.61        12.97 o                         
  11   1   0        552.56        526.95        24.58 o                         
  12   1   0          3.49         11.90        12.60 o                         
  13   1   0        357.40        323.63        22.64 o                         
  14   1   0        442.52        422.26        26.43 o                         
  15   1   0          0.37         14.52        19.01 o                         
  16   1   0          5.65         13.48        30.91 o                         
  17   1   0        788.61        773.34        60.43 o                         
  18   1   0          4.91        -21.92        37.27 o                         
   0   2   0      42236.77      43260.98       397.01 o                         
   1   2   0       5465.24       5542.37        39.93 o                         
   2   2   0        559.73        563.45         9.96 o                         
   3   2   0       7319.79       7652.51        60.15 o                         
   4   2   0       2584.04       2702.95        26.27 o                         
   5   2   0       3203.34       3306.40        32.74 o                         
   6   2   0        429.04        495.52        15.50 o                         
   7   2   0       2044.48       2052.17        31.48 o                         
   8   2   0        165.21        195.32        12.69 o                         
   9   2   0        183.27        176.97        14.87 o                         
  10   2   0        196.31        228.67        17.20 o                         
  11   2   0        112.36         96.13        14.04 o                         
  12   2   0        203.50        178.72        16.14 o                         
  13   2   0         81.89         62.48        15.38 o                         
  14   2   0        167.21        185.54        29.07 o                         
  15   2   0         37.04         23.92        30.19 o                         
  16   2   0         24.83          4.19        29.11 o                         
  17   2   0          0.03        -30.82        30.82 o                         
  18   2   0          2.80        -35.67        35.67 o                         
   1   3   0       2359.24       2491.58        24.89 o                         
   2   3   0         18.63         26.13         5.57 o                         
   3   3   0         16.10          1.75         5.29 o                         
   4   3   0       2824.97       3017.64        30.81 o                         
   5   3   0       1472.40       1630.26        23.50 o                         
   6   3   0       2115.46       1994.42        26.46 o                         
   7   3   0        909.06        912.64        18.63 o                         
   8   3   0         31.19         21.90         8.31 o                         
   9   3   0       1313.12       1294.88        27.76 o                         
  10   3   0        547.97        517.65        27.67 o                         
  11   3   0        341.45        351.66        18.66 o                         
  12   3   0        131.69        151.62        19.02 o                         
  13   3   0       2737.65       2609.91        59.10 o                         
  14   3   0          0.59         28.86        23.93 o                         
  15   3   0         16.62         10.17        24.33 o                         
  16   3   0         80.24         86.80        30.15 o                         
  17   3   0        314.34        302.46        48.16 o                         
   0   4   0       5247.89       5156.60        61.59 o                         
   1   4   0         21.45          9.15         6.56 o                         
   2   4   0       1512.29       1381.40        20.03 o                         
   3   4   0        159.59        217.70        10.56 o                         
   4   4   0        552.13        601.17        18.09 o                         
   5   4   0          3.22         -5.19         7.92 o                         
   6   4   0        578.81        517.08        18.51 o                         
   7   4   0        233.16        251.54        15.11 o                         
   8   4   0         81.59         73.72        12.16 o                         
   9   4   0        982.28        947.44        29.26 o                         
  10   4   0        271.83        261.55        24.91 o                         
  11   4   0         53.55         78.03        13.55 o                         
  12   4   0         44.35         55.58        18.72 o                         
  13   4   0        390.00        404.23        37.81 o                         
  14   4   0         56.22         42.92        25.28 o                         
  15   4   0        200.50        230.77        36.84 o                         
  16   4   0         84.54         85.22        34.01 o                         
  17   4   0        225.19        285.71        49.10 o                         
   1   5   0       1406.79       1443.76        26.85 o                         
   2   5   0        139.15        145.07        16.31 o                         
   3   5   0       1373.61       1347.46        22.93 o                         
   4   5   0       3182.65       3056.28        46.08 o                         
   5   5   0          1.99          1.56         9.87 o                         
   6   5   0        527.94        566.95        33.50 o                         
   7   5   0          1.93        -12.42        12.42 o                         
   8   5   0        311.00        263.23        21.03 o                         
   9   5   0         62.90         39.24        19.72 o                         
  10   5   0        545.46        530.04        33.36 o                         
  11   5   0         88.31         58.65        21.17 o                         
  12   5   0          6.49        -25.29        25.29 o                         
  13   5   0       1131.98       1306.09        62.09 o                         
  14   5   0        212.07        148.95        33.54 o                         
  15   5   0        229.14        247.22        40.18 o                         
  16   5   0        188.91        183.38        49.28 o                         
   0   6   0       1202.64       1129.18        61.95 o                         
   1   6   0       1778.05       1636.93        42.37 o                         
   2   6   0        115.31        108.28        12.68 o                         
   3   6   0        107.18        109.66        12.88 o                         
   4   6   0         97.94         99.30        18.41 o                         
   5   6   0       1226.72       1285.49        45.28 o                         
   6   6   0         66.80         91.47        21.96 o                         
   7   6   0        160.52        108.30        21.77 o                         
   8   6   0        722.21        689.51        42.63 o                         
   9   6   0          0.23        -18.88        18.88 o                         
  10   6   0         78.26         55.27        40.28 o                         
  11   6   0        110.84        116.30        32.80 o                         
  12   6   0         31.06         21.66        31.17 o                         
  13   6   0        106.25         72.78        31.70 o                         
  14   6   0         51.18         37.97        40.52 o                         
   1   7   0          5.01         61.39        15.86 o                         
   2   7   0          4.28         25.76        15.65 o                         
   3   7   0         11.79         13.88        18.70 o                         
   4   7   0        189.25        181.46        36.31 o                         
   5   7   0          6.97         -4.41        18.53 o                         
   6   7   0         79.74        116.65        27.84 o                         
   7   7   0         13.02         -8.73        22.52 o                         
   8   7   0        100.41         85.65        28.00 o                         
   9   7   0        124.00        138.99        41.88 o                         
  10   7   0         40.24         29.58        30.44 o                         
  11   7   0        112.65        121.16        55.66 o                         
  12   7   0        231.43        351.64        58.96 o                         
   0   8   0         27.22         60.03        31.33 o                         
   1   8   0        249.30        182.24        29.77 o                         
   2   8   0        118.12        147.51        29.81 o                         
   3   8   0        102.81         58.39        43.57 o                         
   4   8   0        498.32        527.33        42.53 o                         
   5   8   0        305.98        300.77        36.29 o                         
   6   8   0          3.05         44.91        28.35 o                         
   7   8   0         97.65         39.39        29.57 o                         
   8   8   0          4.63          3.70        31.99 o                         
   9   8   0         53.40         10.54        43.76 o                         
  10   8   0          3.48        -36.40        36.40 o                         
   1   9   0        211.11        212.92        36.08 o                         
   2   9   0         46.44         40.49        32.58 o                         
   3   9   0         22.31         71.87        36.05 o                         
   4   9   0        534.01        629.09       111.35 o                         
   5   9   0         96.75        127.85        42.28 o                         
   6   9   0        108.95        146.60        42.55 o                         
 -19   1   1         11.30        -17.21        34.45 o                         
 -18   1   1        113.78        111.14        43.88 o                         
 -17   1   1        216.41        230.73        43.81 o                         
 -16   1   1        223.86        217.78        29.99 o                         
 -15   1   1        228.90        228.98        22.39 o                         
 -14   1   1          4.93          9.44        15.59 o                         
 -13   1   1          0.30          8.26        13.73 o                         
 -12   1   1        243.31        212.82        19.00 o                         
 -11   1   1       1523.72       1528.21        57.08 o                         
 -10   1   1        116.60        128.68        16.96 o                         
  -9   1   1        177.11        191.91        17.26 o                         
  -8   1   1        486.56        504.90        29.25 o                         
  -7   1   1       2850.29       2975.22        51.49 o                         
  -6   1   1       3336.66       3362.84        53.62 o                         
  -5   1   1        494.60        529.42        15.64 o                         
  -4   1   1       9986.78      10394.67        96.66 o                         
  -3   1   1        587.13        624.10        10.59 o                         
  -2   1   1       1826.93       1767.76        27.22 o                         
  -1   1   1       1587.20       1150.46        41.57 o                         
   0   1   1          5.60          3.08         2.16 o                         
   1   1   1      11613.42      11190.02       106.48 o                         
   2   1   1         57.07         76.34         3.87 o                         
   3   1   1       8755.65       8866.19        78.27 o                         
   4   1   1       1205.90       1262.74        16.83 o                         
   5   1   1       1038.60       1181.49        19.63 o                         
   6   1   1        360.57        355.01        16.17 o                         
   7   1   1       1477.85       1436.95        24.00 o                         
   8   1   1         32.34         10.72         7.69 o                         
   9   1   1          1.99         -0.04         8.64 o                         
  10   1   1       1549.82       1551.35        33.62 o                         
  11   1   1        240.70        253.36        16.45 o                         
  12   1   1        993.87        920.21        30.02 o                         
  13   1   1        606.76        567.01        27.23 o                         
  14   1   1        535.66        575.99        31.92 o                         
  15   1   1         42.59         58.09        32.12 o                         
  16   1   1        458.31        490.22        49.47 o                         
  17   1   1          0.57        -10.55        35.26 o                         
  18   1   1          0.36         -8.89        39.86 o                         
 -18   2   1        146.24        127.42        37.27 o                         
 -17   2   1          5.00        -20.56        28.20 o                         
 -16   2   1        570.80        672.69        44.69 o                         
 -15   2   1        191.17        187.80        29.18 o                         
 -14   2   1        296.97        261.34        21.66 o                         
 -13   2   1        658.90        704.44        33.30 o                         
 -12   2   1          9.96          8.47        11.82 o                         
 -11   2   1        191.77        178.47        24.15 o                         
 -10   2   1       3443.63       3524.42        52.03 o                         
  -9   2   1         11.63         10.54        10.09 o                         
  -8   2   1       4575.07       4655.99        56.25 o                         
  -7   2   1      10566.27      10441.27       104.50 o                         
  -6   2   1        277.88        258.27        11.24 o                         
  -5   2   1       2680.69       2686.53        29.00 o                         
  -4   2   1       2306.32       2269.01        23.77 o                         
  -3   2   1      37613.56      38310.64       249.45 o                         
  -2   2   1       2963.31       2927.88        25.60 o                         
  -1   2   1       9418.75      10174.48       190.03 o                         
   0   2   1       3953.04       4211.60        33.06 o                         
   1   2   1       6188.56       6361.46        44.76 o                         
   2   2   1       5647.55       5508.35        39.56 o                         
   3   2   1        412.48        386.93         8.62 o                         
   4   2   1       1637.67       1836.72        20.89 o                         
   5   2   1        153.90        137.31         7.30 o                         
   6   2   1       4104.36       4040.42        43.20 o                         
   7   2   1       2393.50       2327.01        31.41 o                         
   8   2   1        650.19        583.89        18.60 o                         
   9   2   1       1207.86       1212.74        36.26 o                         
  10   2   1       1023.65       1003.41        24.75 o                         
  11   2   1         21.72         44.61        20.03 o                         
  12   2   1         18.64         14.65        11.81 o                         
  13   2   1          0.83         24.77        22.16 o                         
  14   2   1        425.91        412.41        38.88 o                         
  15   2   1        238.43        283.37        38.61 o                         
  16   2   1        169.48        190.92        47.28 o                         
  17   2   1         21.01         18.49        37.97 o                         
 -18   3   1         20.60        -28.76        35.79 o                         
 -17   3   1        140.16        190.76        37.12 o                         
 -16   3   1          5.96         15.76        26.85 o                         
 -15   3   1         65.19         26.38        24.46 o                         
 -14   3   1          3.05        -13.00        17.70 o                         
 -13   3   1          0.15         39.67        17.35 o                         
 -12   3   1         82.61         85.43        16.54 o                         
 -11   3   1       3544.73       3391.80        95.80 o                         
 -10   3   1         78.81        105.28        14.16 o                         
  -9   3   1         15.44         14.66         8.72 o                         
  -8   3   1       1392.11       1384.49        27.84 o                         
  -7   3   1       6104.65       6205.23        58.48 o                         
  -6   3   1       6281.31       6461.34        68.35 o                         
  -5   3   1        303.53        336.51        13.15 o                         
  -4   3   1       5218.19       5530.86        45.98 o                         
  -3   3   1        831.10       1039.40        16.87 o                         
  -2   3   1        269.21        329.12         9.30 o                         
  -1   3   1        640.51        608.28        12.87 o                         
   0   3   1         20.93          5.87         5.54 o                         
   1   3   1      11895.50      11877.59        78.76 o                         
   2   3   1       4684.17       4565.75        37.91 o                         
   3   3   1        773.28        705.35        12.57 o                         
   4   3   1        581.01        654.08        14.88 o                         
   5   3   1         13.46         13.86         5.15 o                         
   6   3   1        859.87        860.01        18.66 o                         
   7   3   1        238.18        222.85        10.83 o                         
   8   3   1        255.83        281.92        14.87 o                         
   9   3   1        372.87        344.09        16.38 o                         
  10   3   1       3500.58       3471.85        61.30 o                         
  11   3   1       2426.37       2434.25        42.32 o                         
  12   3   1          5.63         -2.43        17.43 o                         
  13   3   1        557.87        514.08        46.84 o                         
  14   3   1        327.14        362.97        36.75 o                         
  15   3   1          4.77         -6.34        23.26 o                         
  16   3   1        227.22        198.04        40.54 o                         
  17   3   1         28.91         68.65        37.76 o                         
 -17   4   1          2.54        -20.24        29.79 o                         
 -16   4   1          0.90          1.74        29.52 o                         
 -15   4   1        510.84        615.63        45.79 o                         
 -14   4   1         58.45         72.76        27.34 o                         
 -13   4   1        422.62        395.10        30.15 o                         
 -12   4   1       1044.81        956.12        41.79 o                         
 -11   4   1        663.19        605.13        25.80 o                         
 -10   4   1        785.23        739.40        24.37 o                         
  -9   4   1         53.17         57.02        11.35 o                         
  -8   4   1       2102.04       2033.83        35.69 o                         
  -7   4   1        530.26        571.61        20.47 o                         
  -6   4   1        260.48        294.69        15.28 o                         
  -5   4   1         50.48         61.57         9.68 o                         
  -4   4   1         85.58         96.27         9.47 o                         
  -3   4   1        244.15        237.88         9.56 o                         
  -2   4   1       6227.89       6158.38        50.59 o                         
  -1   4   1        647.72        615.22        14.88 o                         
   0   4   1       4125.57       4125.72        38.40 o                         
   1   4   1          6.60         12.41         5.73 o                         
   2   4   1         24.14         14.20         5.89 o                         
   3   4   1         90.83        163.19        25.68 o                         
   4   4   1        952.73        954.41        21.34 o                         
   5   4   1         76.50         49.21         9.63 o                         
   6   4   1         52.52         48.32         9.74 o                         
   7   4   1        548.31        527.54        22.18 o                         
   8   4   1        306.19        296.08        17.78 o                         
   9   4   1         21.35         26.99        12.69 o                         
  10   4   1         12.10          6.42        13.50 o                         
  11   4   1         33.79         20.65        16.43 o                         
  12   4   1        289.58        226.46        29.90 o                         
  13   4   1         31.62         31.50        26.69 o                         
  14   4   1         16.90          7.02        26.94 o                         
  15   4   1         20.55         22.49        30.58 o                         
  16   4   1          0.60        -12.58        30.18 o                         
 -16   5   1        240.54        222.51        47.68 o                         
 -15   5   1          9.47         -9.56        30.68 o                         
 -14   5   1          2.53         17.64        28.69 o                         
 -13   5   1        110.77         89.41        27.71 o                         
 -12   5   1        126.05        104.94        27.54 o                         
 -11   5   1         13.70          5.58        18.41 o                         
 -10   5   1        105.24        115.10        18.50 o                         
  -9   5   1         50.27         36.40        16.07 o                         
  -8   5   1          3.33         -0.74        12.85 o                         
  -7   5   1         25.91         19.89        11.90 o                         
  -6   5   1          0.38          0.39        10.84 o                         
  -5   5   1         29.21         34.27        11.21 o                         
  -4   5   1        530.07        487.06        21.31 o                         
  -3   5   1        108.76         89.68        10.56 o                         
  -2   5   1        966.66       1022.80        26.82 o                         
  -1   5   1       4911.28       5074.05        57.36 o                         
   0   5   1        734.82        728.83        22.49 o                         
   1   5   1        370.37        379.20        15.54 o                         
   2   5   1        256.26        257.70        12.99 o                         
   3   5   1       1204.60       1283.78        34.04 o                         
   4   5   1        109.71         96.45        12.54 o                         
   5   5   1        377.72        391.41        19.79 o                         
   6   5   1        484.27        535.54        24.14 o                         
   7   5   1        276.87        282.34        20.60 o                         
   8   5   1        321.72        318.77        25.68 o                         
   9   5   1        103.09         95.27        20.20 o                         
  10   5   1        101.71        105.29        26.24 o                         
  11   5   1        395.30        397.23        39.55 o                         
  12   5   1        273.04        322.39        37.11 o                         
  13   5   1          7.63        -16.56        26.42 o                         
  14   5   1        817.85        854.76        56.38 o                         
  15   5   1         49.17         38.55        34.44 o                         
 -15   6   1          0.07         24.55        38.33 o                         
 -14   6   1        183.50        211.75        53.76 o                         
 -13   6   1         30.64         40.53        41.01 o                         
 -12   6   1         24.27         23.89        29.66 o                         
 -11   6   1          1.71         26.87        25.35 o                         
 -10   6   1         58.30         73.33        22.85 o                         
  -9   6   1        275.43        295.36        35.79 o                         
  -8   6   1        442.39        421.72        43.24 o                         
  -7   6   1        679.95        629.61        39.33 o                         
  -6   6   1          6.84        -14.10        16.69 o                         
  -5   6   1        618.47        656.68        28.48 o                         
  -4   6   1        302.07        275.86        20.14 o                         
  -3   6   1       2626.83       2610.66        38.77 o                         
  -2   6   1         39.04         21.01        11.45 o                         
  -1   6   1          4.31          2.67        11.18 o                         
   0   6   1       1580.52       1540.61        36.12 o                         
   1   6   1        584.86        624.41        26.02 o                         
   2   6   1        873.21        846.41        37.11 o                         
   3   6   1          1.61         -2.32        12.17 o                         
   4   6   1         63.59         55.99        32.66 o                         
   5   6   1        488.05        427.61        28.92 o                         
   6   6   1       1729.16       1701.57        49.47 o                         
   7   6   1        505.33        512.02        35.83 o                         
   8   6   1        244.51        257.54        28.53 o                         
   9   6   1        195.96        168.17        26.76 o                         
  10   6   1         20.54         11.04        25.56 o                         
  11   6   1        286.42        309.06        41.39 o                         
  12   6   1        679.39        743.38        52.34 o                         
  13   6   1         73.12        113.20        37.00 o                         
  14   6   1        325.08        392.75        55.99 o                         
 -13   7   1          8.29        -41.09        41.09 o                         
 -12   7   1         56.14         12.59        42.55 o                         
 -11   7   1        356.55        305.04        65.88 o                         
 -10   7   1         51.49         26.48        32.57 o                         
  -9   7   1        144.40        107.52        42.42 o                         
  -8   7   1         47.37          6.84        26.78 o                         
  -7   7   1        361.13        375.45        40.00 o                         
  -6   7   1        310.84        345.83        35.86 o                         
  -5   7   1          5.97          6.46        19.67 o                         
  -4   7   1        134.11        127.61        45.39 o                         
  -3   7   1        600.21        569.48        33.58 o                         
  -2   7   1        523.46        503.78        31.14 o                         
  -1   7   1        874.72        837.92        38.21 o                         
   0   7   1        440.01        393.08        22.92 o                         
   1   7   1          8.05         55.39        16.81 o                         
   2   7   1        180.74        226.69        40.26 o                         
   3   7   1       1651.76       1846.12        80.04 o                         
   4   7   1          8.25         28.54        24.18 o                         
   5   7   1         10.21          2.48        24.00 o                         
   6   7   1        458.78        485.90        51.96 o                         
   7   7   1         40.02          8.74        28.72 o                         
   8   7   1        284.55        326.47        36.55 o                         
   9   7   1         36.71          0.15        29.53 o                         
  10   7   1        523.81        563.00        52.77 o                         
  11   7   1        120.77        119.01        43.11 o                         
  12   7   1         26.50         18.50        40.03 o                         
 -10   8   1          2.77        -10.10        37.68 o                         
  -9   8   1        134.23        192.82        48.41 o                         
  -8   8   1        385.77        318.07        45.52 o                         
  -7   8   1         45.54         57.70        33.16 o                         
  -6   8   1         47.93         82.09        30.71 o                         
  -5   8   1        123.01        191.96        28.45 o                         
  -4   8   1         52.83         20.45        23.41 o                         
  -3   8   1        436.27        382.72        61.44 o                         
  -2   8   1        299.05        308.00        26.51 o                         
  -1   8   1        228.56        219.19        25.44 o                         
   0   8   1         12.07         13.54        22.50 o                         
   1   8   1        341.38        374.63        37.28 o                         
   2   8   1         17.52         58.83        29.19 o                         
   3   8   1          4.82          5.90        23.66 o                         
   4   8   1        467.25        540.02        43.28 o                         
   5   8   1         14.51         83.98        29.58 o                         
   6   8   1        126.61        201.66        40.79 o                         
   7   8   1        770.12        782.36        60.89 o                         
   8   8   1         29.79         25.50        34.09 o                         
   9   8   1        452.37        463.20        64.84 o                         
  10   8   1        179.64        362.63       112.75 o                         
  -7   9   1          6.55        -50.04        50.04 o                         
  -6   9   1        152.07        186.62        49.18 o                         
  -5   9   1         18.98        -22.84        38.40 o                         
  -4   9   1         19.07         90.83        41.69 o                         
  -3   9   1         48.55         91.72        82.45 o                         
  -2   9   1         15.76         48.86        37.58 o                         
  -1   9   1        110.60        157.79        31.00 o                         
   0   9   1        162.53        219.50        36.02 o                         
   1   9   1         46.57         52.60        37.89 o                         
   2   9   1          4.90         25.40        29.46 o                         
   3   9   1        488.90        489.97        45.46 o                         
   4   9   1         66.35        101.28        34.29 o                         
   5   9   1        633.22        803.95        66.90 o                         
   6   9   1          0.08         45.54        40.16 o                         
 -19   0   2         40.28         30.37        51.43 o                         
 -18   0   2         81.61         16.64        69.69 o                         
 -17   0   2       1913.91       1794.20        84.36 o                         
 -16   0   2        527.39        560.07        95.18 o                         
 -15   0   2        498.61        503.21        45.58 o                         
 -14   0   2        283.59        309.56        36.24 o                         
 -13   0   2        176.31        215.78        29.62 o                         
 -12   0   2         10.46        -11.71        18.78 o                         
 -11   0   2        935.34        913.26        45.26 o                         
 -10   0   2       1828.96       1686.14        60.87 o                         
  -9   0   2        154.70        168.03        24.85 o                         
  -8   0   2      11321.54      11653.18       344.87 o                         
  -7   0   2        459.06        530.42        48.83 o                         
  -4   0   2       6328.42       6444.87       184.67 o                         
  -3   0   2       2096.82       1948.92        38.47 o                         
  -1   0   2         13.13          4.08         2.71 o                         
   0   0   2       2140.78       1439.03        61.26 o                         
   1   0   2       4406.83       4601.04        67.41 o                         
   2   0   2         55.72        123.87         5.86 o                         
   3   0   2       1159.28       1076.48        18.78 o                         
   4   0   2        468.72        469.51        14.32 o                         
   5   0   2       9034.92       8858.08       115.51 o                         
   6   0   2        204.60        254.07        17.20 o                         
   7   0   2         11.62          9.91        15.32 o                         
   8   0   2        946.76        866.15        29.53 o                         
   9   0   2         49.07         29.52        16.72 o                         
  10   0   2        169.23        170.48        18.38 o                         
  11   0   2        970.15        865.23        47.41 o                         
  12   0   2       3984.24       3788.29        79.72 o                         
  13   0   2       2767.12       2789.04       134.50 o                         
  14   0   2        115.18        139.54        48.61 o                         
  15   0   2       2033.22       2130.57       120.40 o                         
  16   0   2         41.83         66.10        82.34 o                         
  17   0   2         69.60        -30.41        55.93 o                         
 -19   1   2        105.31         66.10        36.05 o                         
 -18   1   2         47.60         57.40        31.23 o                         
 -17   1   2          0.09         10.62        22.80 o                         
 -16   1   2          3.25        -14.80        18.14 o                         
 -15   1   2          0.91        -15.41        15.41 o                         
 -14   1   2       1775.24       1742.29        45.84 o                         
 -13   1   2        605.71        640.89        30.80 o                         
 -12   1   2          0.28          4.75        14.56 o                         
 -11   1   2        407.61        389.38        24.84 o                         
 -10   1   2        179.07        233.76        19.94 o                         
  -9   1   2       2768.05       2928.54        63.83 o                         
  -8   1   2        795.84        923.20        30.98 o                         
  -7   1   2       1273.79       1330.94        31.91 o                         
  -6   1   2        461.11        377.85        16.09 o                         
  -5   1   2          1.55         -5.55         5.55 o                         
  -4   1   2      27818.87      29006.47       253.13 o                         
  -3   1   2      11506.94      11770.51       100.72 o                         
  -2   1   2        764.14        731.13         9.92 o                         
  -1   1   2       2510.65       2386.62        18.16 o                         
   0   1   2      21506.77      21658.89       137.65 o                         
   1   1   2       1527.07       1651.91        15.32 o                         
   2   1   2       1811.99       1950.75        18.66 o                         
   3   1   2       9651.02       9564.84        75.92 o                         
   4   1   2         86.92         75.75         7.79 o                         
   5   1   2       1079.13       1131.16        18.44 o                         
   6   1   2         40.66         42.87         6.83 o                         
   7   1   2        461.03        436.18        12.25 o                         
   8   1   2        247.00        240.46        12.34 o                         
   9   1   2       5653.96       5602.06        62.49 o                         
  10   1   2        286.05        279.23        13.30 o                         
  11   1   2       2388.64       2215.09        36.32 o                         
  12   1   2        813.31        809.90        26.80 o                         
  13   1   2        345.29        320.40        26.63 o                         
  14   1   2         10.76        -26.40        26.40 o                         
  15   1   2        363.72        337.85        44.08 o                         
  16   1   2         82.57         74.11        39.28 o                         
  17   1   2        256.83        243.38        47.21 o                         
 -19   2   2         27.87         52.96        35.61 o                         
 -18   2   2        217.49        243.46        45.29 o                         
 -17   2   2         13.24         18.29        34.99 o                         
 -16   2   2          2.31        -22.75        22.75 o                         
 -15   2   2        336.34        306.44        24.73 o                         
 -14   2   2        131.20        130.71        22.73 o                         
 -13   2   2         50.68         22.89        16.19 o                         
 -12   2   2        124.61         87.88        20.98 o                         
 -11   2   2        256.76        243.59        21.35 o                         
 -10   2   2         78.43         66.43        15.40 o                         
  -9   2   2        146.26        145.44        14.43 o                         
  -8   2   2        203.93        199.91        12.84 o                         
  -7   2   2       1434.07       1756.66        32.28 o                         
  -6   2   2        433.24        354.40        12.17 o                         
  -5   2   2       1828.29       1870.17        21.78 o                         
  -4   2   2       1264.90       1478.99        16.47 o                         
  -3   2   2       1050.39       1157.22        13.40 o                         
  -2   2   2        686.59        646.45         9.52 o                         
  -1   2   2       2701.25       2780.74        23.13 o                         
   0   2   2       2549.50       2566.32        21.65 o                         
   1   2   2         33.30         23.59         4.36 o                         
   2   2   2        503.88        597.03        10.78 o                         
   3   2   2       1216.95       1215.81        15.33 o                         
   4   2   2        235.26        240.77         7.31 o                         
   5   2   2       1174.72       1219.88        18.21 o                         
   6   2   2         90.81        100.74         6.62 o                         
   7   2   2        699.31        729.32        15.27 o                         
   8   2   2          2.72         -5.20         5.20 o                         
   9   2   2         16.26         16.23         5.30 o                         
  10   2   2         44.64         32.08         5.81 o                         
  11   2   2        581.68        608.35        35.30 o                         
  12   2   2        556.43        545.86        41.16 o                         
  13   2   2         99.05         69.17        26.63 o                         
  14   2   2         45.29          5.97        25.94 o                         
  15   2   2          1.68        -16.59        47.88 o                         
  16   2   2         57.19        100.91        45.77 o                         
  17   2   2        115.22         31.08        40.36 o                         
 -18   3   2         75.51         67.56        33.89 o                         
 -17   3   2         20.96          0.62        28.52 o                         
 -16   3   2        140.47        149.44        30.51 o                         
 -15   3   2         44.00         65.02        22.98 o                         
 -14   3   2         72.22         95.21        18.13 o                         
 -13   3   2        285.34        241.57        20.40 o                         
 -12   3   2        114.88        142.60        16.15 o                         
 -11   3   2         15.22         35.32        11.07 o                         
 -10   3   2          2.66         -9.11         9.24 o                         
  -9   3   2        323.98        342.44        17.99 o                         
  -8   3   2         62.13         59.03         8.74 o                         
  -7   3   2        233.86        301.28        11.46 o                         
  -6   3   2        343.32        425.16        11.65 o                         
  -5   3   2        449.60        404.28        10.98 o                         
  -4   3   2       2801.28       2953.38        28.38 o                         
  -3   3   2          7.72          2.33         4.64 o                         
  -2   3   2        308.74        295.45         8.99 o                         
  -1   3   2       3669.47       3722.81        31.73 o                         
   0   3   2       2569.79       2403.18        23.56 o                         
   1   3   2       1406.01       1508.08        18.54 o                         
   2   3   2         70.70         64.69         6.47 o                         
   3   3   2         23.95         47.22         7.65 o                         
   4   3   2        123.85        138.56         7.83 o                         
   5   3   2        498.31        442.66        12.04 o                         
   6   3   2        144.92        129.92         9.63 o                         
   7   3   2        464.07        480.03        24.62 o                         
   8   3   2         60.18         53.64         9.14 o                         
   9   3   2       1874.05       1681.22        31.45 o                         
  10   3   2       2087.23       2060.97        81.19 o                         
  11   3   2        342.58        320.88        34.66 o                         
  12   3   2          7.68        -19.10        23.79 o                         
  13   3   2        660.64        701.52        50.62 o                         
  14   3   2        167.77        159.78        35.72 o                         
  15   3   2         79.23         53.87        50.29 o                         
  16   3   2        107.22         93.18        41.21 o                         
 -17   4   2        439.37        458.72        61.96 o                         
 -16   4   2         28.67         61.66        31.00 o                         
 -15   4   2         39.05         58.08        26.79 o                         
 -14   4   2        883.92        942.66        53.19 o                         
 -13   4   2        143.35        166.52        26.58 o                         
 -12   4   2         20.99         22.59        15.60 o                         
 -11   4   2        127.60        107.38        11.87 o                         
 -10   4   2       4383.12       4094.02        45.92 o                         
  -9   4   2         41.22         61.88        12.18 o                         
  -8   4   2       3210.96       3119.19        45.18 o                         
  -7   4   2       1073.16       1048.20        25.06 o                         
  -6   4   2       1242.45       1240.68        24.57 o                         
  -5   4   2        392.43        404.33        17.06 o                         
  -4   4   2       5259.52       5213.27        48.91 o                         
  -3   4   2        259.88        267.20        10.04 o                         
  -2   4   2       1656.14       1666.62        20.87 o                         
  -1   4   2       6155.45       6045.66        48.73 o                         
   0   4   2       1451.73       1417.20        19.39 o                         
   1   4   2          0.56          4.16         5.76 o                         
   2   4   2       1018.84        988.09        19.52 o                         
   3   4   2       2119.48       2124.25        27.64 o                         
   4   4   2       1490.06       1401.02        24.33 o                         
   5   4   2       1780.97       1650.97        29.30 o                         
   6   4   2        184.56        164.06        11.59 o                         
   7   4   2         39.05         34.83         8.10 o                         
   8   4   2          6.20          2.21         8.82 o                         
   9   4   2         68.67         76.96        10.87 o                         
  10   4   2         30.95         56.18        20.61 o                         
  11   4   2          0.08         -6.15        23.09 o                         
  12   4   2         36.69         17.77        24.82 o                         
  13   4   2        594.54        716.35        47.70 o                         
  14   4   2        226.29        275.03        37.05 o                         
  15   4   2        447.89        385.60        44.64 o                         
  16   4   2         16.00         36.73        37.38 o                         
 -16   5   2         33.54         -4.17        36.29 o                         
 -15   5   2         27.74          9.97        30.28 o                         
 -14   5   2        719.00        783.24        56.24 o                         
 -13   5   2          0.39        -22.70        22.70 o                         
 -12   5   2        282.34        205.97        27.42 o                         
 -11   5   2        171.05        170.42        38.18 o                         
 -10   5   2         12.26         20.09        17.03 o                         
  -9   5   2         60.25         71.04        15.33 o                         
  -8   5   2        635.54        642.32        29.46 o                         
  -7   5   2        279.52        264.87        18.58 o                         
  -6   5   2        251.11        246.79        19.19 o                         
  -5   5   2       1959.20       1877.92        36.51 o                         
  -4   5   2        683.66        682.25        29.91 o                         
  -3   5   2        340.56        294.56        14.62 o                         
  -2   5   2         30.46         40.45        10.27 o                         
  -1   5   2       1445.58       1411.93        26.24 o                         
   0   5   2       1313.71       1244.47        28.27 o                         
   1   5   2       1664.87       1584.27        30.57 o                         
   2   5   2         25.56         19.38        12.45 o                         
   3   5   2       1036.84        965.79        23.49 o                         
   4   5   2        240.47        220.78        17.21 o                         
   5   5   2         51.54         58.67        13.61 o                         
   6   5   2        270.27        258.05        19.81 o                         
   7   5   2        327.61        374.32        22.86 o                         
   8   5   2        732.12        729.49        36.55 o                         
   9   5   2       1221.22       1215.03        60.02 o                         
  10   5   2          0.97        -22.61        22.61 o                         
  11   5   2        135.92        208.02        32.38 o                         
  12   5   2          7.04         24.21        28.19 o                         
  13   5   2         62.11         43.39        29.00 o                         
  14   5   2          0.15         21.36        32.85 o                         
  15   5   2        113.51         86.91        37.24 o                         
 -15   6   2        712.92        628.82        70.60 o                         
 -14   6   2         87.23         87.73        44.94 o                         
 -13   6   2         11.85         37.15        40.16 o                         
 -12   6   2        136.26        156.13        42.26 o                         
 -11   6   2         23.28         16.40        21.08 o                         
 -10   6   2         78.99         53.97        30.69 o                         
  -9   6   2        351.64        370.39        46.45 o                         
  -8   6   2        377.91        303.35        31.67 o                         
  -7   6   2        165.77        185.28        21.64 o                         
  -6   6   2         72.97         82.36        17.83 o                         
  -5   6   2        204.31        193.67        17.85 o                         
  -4   6   2        370.58        330.99        16.35 o                         
  -3   6   2       1446.39       1417.72        36.86 o                         
  -2   6   2         79.68         58.47        12.80 o                         
  -1   6   2        156.86        149.69        13.81 o                         
   0   6   2        655.72        660.18        23.32 o                         
   1   6   2        472.54        529.50        24.21 o                         
   2   6   2        468.11        590.37        32.38 o                         
   3   6   2         21.97         22.48        10.02 o                         
   4   6   2       1741.97       1676.57        51.63 o                         
   5   6   2        113.74        132.19        21.58 o                         
   6   6   2        235.67        232.05        25.69 o                         
   7   6   2         78.62        100.30        24.30 o                         
   8   6   2          2.88          4.39        24.36 o                         
   9   6   2         47.99         55.74        30.81 o                         
  10   6   2          0.19        -18.30        24.33 o                         
  11   6   2         18.35         -9.23        27.38 o                         
  12   6   2         86.57         77.96        34.54 o                         
  13   6   2        227.88        241.96        42.14 o                         
 -13   7   2          1.83         -3.96        52.74 o                         
 -12   7   2         57.71         37.11        44.00 o                         
 -11   7   2          3.95         21.69        37.05 o                         
 -10   7   2         17.15         15.17        29.81 o                         
  -9   7   2          0.24         29.51        30.04 o                         
  -8   7   2        259.67        345.83        40.51 o                         
  -7   7   2         38.85         39.20        25.71 o                         
  -6   7   2        204.75        184.16        31.21 o                         
  -5   7   2        795.29        693.33        38.11 o                         
  -4   7   2         50.47         81.17        38.96 o                         
  -3   7   2        682.90        706.97        35.53 o                         
  -2   7   2        830.52        868.00        35.02 o                         
  -1   7   2        461.90        430.65        25.66 o                         
   0   7   2         69.80         60.44        15.81 o                         
   1   7   2        418.01        369.85        24.79 o                         
   2   7   2        750.84        775.85        31.45 o                         
   3   7   2        190.33        224.16        40.07 o                         
   4   7   2        374.79        308.25        32.24 o                         
   5   7   2        230.75        294.16        37.91 o                         
   6   7   2        105.17         74.98        31.43 o                         
   7   7   2        520.81        583.46        44.11 o                         
   8   7   2        306.29        255.97        34.70 o                         
   9   7   2          0.77        -21.32        29.40 o                         
  10   7   2        161.34        139.07        44.56 o                         
  11   7   2          1.50         25.71        34.39 o                         
 -11   8   2          9.58          4.04        41.64 o                         
 -10   8   2         42.17         49.26        60.06 o                         
  -9   8   2          2.73        -13.68        33.93 o                         
  -8   8   2        188.84        212.21        51.75 o                         
  -7   8   2        131.85        128.60        34.55 o                         
  -6   8   2         36.55          4.80        29.10 o                         
  -5   8   2          1.76        -22.12        22.12 o                         
  -4   8   2        119.55        141.39        24.40 o                         
  -3   8   2        178.73        179.10        25.11 o                         
  -2   8   2         46.68         33.27        19.59 o                         
  -1   8   2         49.70         52.46        19.33 o                         
   0   8   2         43.13         48.43        22.46 o                         
   1   8   2        579.07        600.37        43.91 o                         
   2   8   2        135.59        131.92        31.14 o                         
   3   8   2         65.67         94.94        29.21 o                         
   4   8   2         21.37         37.66        27.08 o                         
   5   8   2        133.58        224.52        48.32 o                         
   6   8   2         77.02         70.14        36.57 o                         
   7   8   2          0.76        -31.56        31.56 o                         
   8   8   2         11.70         34.74        44.74 o                         
   9   8   2         13.58        -21.87        44.70 o                         
  -7   9   2         12.33        -35.33        35.33 o                         
  -6   9   2         16.46         -7.26        29.86 o                         
  -5   9   2          8.10         21.19        30.55 o                         
  -4   9   2        289.58        191.42        54.09 o                         
  -3   9   2         99.57        107.21        35.56 o                         
  -2   9   2         41.15         27.64        35.35 o                         
  -1   9   2         56.92         66.59        32.74 o                         
   0   9   2        188.21        240.36        45.64 o                         
   1   9   2          5.04         15.79        30.36 o                         
   2   9   2         23.32         80.63        32.47 o                         
   3   9   2          3.64         39.51        32.71 o                         
   4   9   2        255.71        414.75        56.57 o                         
   5   9   2          2.16         64.43        35.45 o                         
 -19   1   3         60.45         85.99        34.98 o                         
 -18   1   3         45.73         65.68        27.75 o                         
 -17   1   3         78.87         66.73        20.70 o                         
 -16   1   3        299.90        347.15        33.51 o                         
 -15   1   3          0.33         -2.58        14.90 o                         
 -14   1   3          6.92         12.80        14.92 o                         
 -13   1   3          3.67        -12.47        12.47 o                         
 -12   1   3        523.70        544.24        27.63 o                         
 -11   1   3         90.12        103.59        15.37 o                         
 -10   1   3         38.76         57.61        15.13 o                         
  -9   1   3          1.19         -5.10         9.74 o                         
  -8   1   3          0.06         16.50         9.44 o                         
  -7   1   3       6290.08       6401.13        82.84 o                         
  -6   1   3        195.46        196.69        10.82 o                         
  -5   1   3        625.25        668.75        14.36 o                         
  -4   1   3       1998.52       1955.01        21.23 o                         
  -3   1   3       2591.21       2623.78        24.75 o                         
  -2   1   3       1373.31       1373.72        13.84 o                         
  -1   1   3       5440.61       5436.24        38.90 o                         
   0   1   3       1404.04       1314.94        13.98 o                         
   1   1   3       2221.73       2197.00        20.01 o                         
   2   1   3       2189.33       2119.18        19.55 o                         
   3   1   3        198.09        198.70         8.15 o                         
   4   1   3       1675.29       1679.89        22.04 o                         
   5   1   3        263.38        258.13        14.89 o                         
   6   1   3       5010.00       4946.79        49.27 o                         
   7   1   3        141.70        166.84        11.78 o                         
   8   1   3       1855.32       1806.76        36.19 o                         
   9   1   3         90.54         76.04        10.48 o                         
  10   1   3        232.53        199.74        12.99 o                         
  11   1   3        858.56        762.84        26.90 o                         
  12   1   3        128.57        114.00        18.31 o                         
  13   1   3         34.91         -6.34        26.78 o                         
  14   1   3         76.42         73.93        32.84 o                         
  15   1   3        340.60        423.29        49.03 o                         
  16   1   3        164.64        185.73        41.49 o                         
  17   1   3          0.30         48.02        45.56 o                         
 -19   2   3         14.02         32.44        32.46 o                         
 -18   2   3          5.55        -17.05        25.08 o                         
 -17   2   3        665.58        699.64        41.49 o                         
 -16   2   3        226.80        246.09        24.94 o                         
 -15   2   3        895.13        899.88        37.40 o                         
 -14   2   3        214.54        243.71        21.99 o                         
 -13   2   3        831.83        870.13        45.50 o                         
 -12   2   3          7.83         32.00        13.86 o                         
 -11   2   3       3778.60       3626.79        62.40 o                         
 -10   2   3         40.93         31.68        13.30 o                         
  -9   2   3        342.30        367.28        18.18 o                         
  -8   2   3       3088.07       3139.11        47.42 o                         
  -7   2   3       4954.59       5172.00        61.64 o                         
  -6   2   3        857.37        863.00        19.36 o                         
  -5   2   3       2248.73       2257.85        24.53 o                         
  -4   2   3       1281.75       1278.60        14.74 o                         
  -3   2   3       4840.32       4786.97        36.75 o                         
  -2   2   3       3720.52       3413.76        28.63 o                         
  -1   2   3        491.30        439.65         9.02 o                         
   0   2   3         14.53         11.08         4.67 o                         
   1   2   3        325.63        327.08         9.21 o                         
   2   2   3       6306.48       6223.44        46.92 o                         
   3   2   3        606.42        543.16        10.46 o                         
   4   2   3        218.43        243.43        12.26 o                         
   5   2   3       1477.11       1495.18        21.37 o                         
   6   2   3        762.96        781.56        23.29 o                         
   7   2   3       1513.68       1599.94        35.01 o                         
   8   2   3         34.31         23.57        11.71 o                         
   9   2   3         21.14         -0.86        12.66 o                         
  10   2   3       3420.01       3459.45        64.99 o                         
  11   2   3        805.46        788.51        40.47 o                         
  12   2   3       3786.00       3824.15        94.40 o                         
  13   2   3         10.00         18.61        26.48 o                         
  14   2   3          0.07         -8.34        35.13 o                         
  15   2   3          2.95         -0.38        39.62 o                         
  16   2   3        476.63        403.74        52.16 o                         
 -18   3   3         19.64         15.92        31.65 o                         
 -17   3   3         17.75         58.41        27.38 o                         
 -16   3   3         56.31        -14.06        22.60 o                         
 -15   3   3        339.56        362.73        26.42 o                         
 -14   3   3         47.34         48.83        17.54 o                         
 -13   3   3        273.72        262.98        22.20 o                         
 -12   3   3        681.12        702.63        32.20 o                         
 -11   3   3          7.03         13.04        11.14 o                         
 -10   3   3        146.11        126.01        12.44 o                         
  -9   3   3         13.49          9.55         7.86 o                         
  -8   3   3        889.76        989.60        20.73 o                         
  -7   3   3       9315.92       9339.95        82.12 o                         
  -6   3   3       1824.35       1898.85        23.27 o                         
  -5   3   3        107.60        157.33         7.05 o                         
  -4   3   3       1880.71       1872.16        21.52 o                         
  -3   3   3         59.10         58.12         5.17 o                         
  -2   3   3        365.81        413.46        10.58 o                         
  -1   3   3       1599.77       1546.75        19.05 o                         
   0   3   3        767.05        721.32        13.91 o                         
   1   3   3       1623.73       1571.81        19.71 o                         
   2   3   3       4413.92       4384.97        36.71 o                         
   3   3   3        182.14        147.77         9.16 o                         
   4   3   3        502.07        541.18        12.57 o                         
   5   3   3          1.01         -1.69         6.18 o                         
   6   3   3       4429.06       4412.63        63.15 o                         
   7   3   3          7.39          5.56         9.62 o                         
   8   3   3       1618.69       1672.36        40.76 o                         
   9   3   3        446.65        424.75        29.10 o                         
  10   3   3         14.68         22.78        18.01 o                         
  11   3   3        486.13        481.72        41.10 o                         
  12   3   3        281.79        304.65        51.32 o                         
  13   3   3         53.65         31.80        28.56 o                         
  14   3   3        230.91        219.66        42.39 o                         
  15   3   3        506.97        551.40        73.21 o                         
  16   3   3         47.25         63.69        47.78 o                         
 -18   4   3         71.09         73.09        40.90 o                         
 -17   4   3          2.17         20.80        35.73 o                         
 -16   4   3        466.40        501.59        44.51 o                         
 -15   4   3         44.52         84.13        29.89 o                         
 -14   4   3         44.35         38.58        22.46 o                         
 -13   4   3        100.03        100.90        21.81 o                         
 -12   4   3         16.36        -11.48        11.48 o                         
 -11   4   3       1009.56        887.11        29.72 o                         
 -10   4   3          2.95         15.62         8.52 o                         
  -9   4   3        600.38        540.40        15.99 o                         
  -8   4   3         53.10         69.80        11.23 o                         
  -7   4   3        268.97        294.97        15.24 o                         
  -6   4   3        147.86        144.19        12.77 o                         
  -5   4   3        223.78        218.35        15.99 o                         
  -4   4   3          2.86          7.60         6.72 o                         
  -3   4   3       1559.55       1468.23        18.86 o                         
  -2   4   3        173.09        146.29         9.57 o                         
  -1   4   3       1029.11       1090.27        18.28 o                         
   0   4   3        455.81        484.26        14.30 o                         
   1   4   3         72.89         72.16         8.13 o                         
   2   4   3       1672.80       1691.55        25.79 o                         
   3   4   3          0.95          7.02         7.23 o                         
   4   4   3        101.87         97.67         9.38 o                         
   5   4   3          2.88          0.15         7.76 o                         
   6   4   3       1754.24       1694.25        29.47 o                         
   7   4   3         73.82         94.08        10.92 o                         
   8   4   3        639.54        626.69        26.53 o                         
   9   4   3          0.01        -15.60        19.45 o                         
  10   4   3        920.19        921.87        48.19 o                         
  11   4   3       1265.47       1236.17        56.88 o                         
  12   4   3        345.18        399.68        46.23 o                         
  13   4   3         28.54          5.91        26.58 o                         
  14   4   3          0.44         -1.61        29.54 o                         
  15   4   3         23.07         15.35        47.22 o                         
 -17   5   3          0.04        -15.59        39.09 o                         
 -16   5   3         27.19         67.60        45.73 o                         
 -15   5   3        175.21        221.72        48.64 o                         
 -14   5   3         45.83         21.51        35.76 o                         
 -13   5   3         33.04         21.40        25.78 o                         
 -12   5   3         45.62          1.65        19.82 o                         
 -11   5   3          0.37          8.32        18.28 o                         
 -10   5   3        297.04        288.07        23.05 o                         
  -9   5   3       1062.08       1057.76        32.42 o                         
  -8   5   3         18.57         13.98        12.17 o                         
  -7   5   3          2.50         -6.50        12.20 o                         
  -6   5   3         16.68         20.78        12.29 o                         
  -5   5   3        479.27        475.10        16.42 o                         
  -4   5   3          4.79          7.44         8.23 o                         
  -3   5   3       1724.14       1695.50        31.39 o                         
  -2   5   3        531.86        533.75        18.06 o                         
  -1   5   3        102.60         97.71        12.72 o                         
   0   5   3         17.31         11.89         9.83 o                         
   1   5   3        262.30        260.67        15.66 o                         
   2   5   3        933.26        906.43        24.91 o                         
   3   5   3       1015.37        997.68        24.87 o                         
   4   5   3        675.88        698.67        26.32 o                         
   5   5   3        135.28        134.76        15.52 o                         
   6   5   3        483.37        437.27        23.77 o                         
   7   5   3        229.66        212.89        19.47 o                         
   8   5   3         67.94         56.20        23.47 o                         
   9   5   3        245.67        231.27        32.88 o                         
  10   5   3          3.25        -21.88        21.88 o                         
  11   5   3        777.31        929.33        54.06 o                         
  12   5   3        302.87        332.90        40.00 o                         
  13   5   3         32.24         -4.44        30.85 o                         
  14   5   3         25.75         27.27        35.71 o                         
 -15   6   3         55.09         89.62        43.03 o                         
 -14   6   3         12.09         -4.46        38.53 o                         
 -13   6   3        310.84        334.46        52.92 o                         
 -12   6   3          3.03        -21.01        21.01 o                         
 -11   6   3       1017.63       1173.93        62.76 o                         
 -10   6   3          0.33        -13.93        24.10 o                         
  -9   6   3         98.25         80.85        27.57 o                         
  -8   6   3        177.28        233.70        33.05 o                         
  -7   6   3         19.16         30.94        18.38 o                         
  -6   6   3         80.99         42.49        18.27 o                         
  -5   6   3          4.34          1.01         8.47 o                         
  -4   6   3        247.47        224.43        15.24 o                         
  -3   6   3        224.10        245.88        16.71 o                         
  -2   6   3       1620.33       1567.46        43.69 o                         
  -1   6   3         18.71         41.36        14.54 o                         
   0   6   3         33.21         81.35        24.03 o                         
   1   6   3        252.51        290.96        38.37 o                         
   2   6   3        105.09        104.42        15.13 o                         
   3   6   3         15.92         -2.97        10.52 o                         
   4   6   3        104.03        132.93        21.23 o                         
   5   6   3        253.96        213.74        22.58 o                         
   6   6   3        288.94        328.17        32.74 o                         
   7   6   3        225.25        226.82        29.06 o                         
   8   6   3        261.48        260.26        37.47 o                         
   9   6   3         58.43         31.93        32.72 o                         
  10   6   3        114.61        129.58        32.21 o                         
  11   6   3         16.48         23.50        30.31 o                         
  12   6   3         27.88        114.38        46.64 o                         
  13   6   3          8.11        -34.28        34.28 o                         
 -13   7   3         86.54         -7.93        60.77 o                         
 -12   7   3        222.05        333.90        57.30 o                         
 -11   7   3         65.28         68.28        33.20 o                         
 -10   7   3         20.48         19.04        31.39 o                         
  -9   7   3         74.25         39.23        30.23 o                         
  -8   7   3        148.48        173.86        33.88 o                         
  -7   7   3        330.04        328.74        35.55 o                         
  -6   7   3         37.13          6.44        26.66 o                         
  -5   7   3         10.86         -8.74        21.21 o                         
  -4   7   3        108.57        114.52        20.20 o                         
  -3   7   3          2.23         -2.07        15.96 o                         
  -2   7   3        638.61        676.58        31.33 o                         
  -1   7   3        298.41        350.31        24.44 o                         
   0   7   3          1.07         20.00        16.62 o                         
   1   7   3        164.93        178.93        32.56 o                         
   2   7   3        549.01        613.87        41.86 o                         
   3   7   3         11.55         16.42        20.77 o                         
   4   7   3         17.50         42.35        34.92 o                         
   5   7   3          5.98         -9.54        22.78 o                         
   6   7   3        245.09        292.27        34.43 o                         
   7   7   3        257.50        267.21        49.44 o                         
   8   7   3        483.61        498.58        48.76 o                         
   9   7   3         48.38         37.46        31.47 o                         
  10   7   3        595.29        741.13        54.98 o                         
  11   7   3         60.01         75.32        37.11 o                         
 -11   8   3        108.52         81.60        50.78 o                         
 -10   8   3        194.30         85.08        40.40 o                         
  -9   8   3        227.39        223.40        73.48 o                         
  -8   8   3         15.48        -21.63        32.20 o                         
  -7   8   3        205.45        187.27        36.34 o                         
  -6   8   3        538.22        730.69        45.57 o                         
  -5   8   3         47.35          0.75        23.31 o                         
  -4   8   3         83.52         32.33        24.28 o                         
  -3   8   3        291.90        342.76        28.21 o                         
  -2   8   3        132.27        172.10        30.74 o                         
  -1   8   3        307.25        305.22        26.23 o                         
   0   8   3        294.19        376.74        34.98 o                         
   1   8   3          8.74         18.93        23.25 o                         
   2   8   3         16.37         44.90        25.47 o                         
   3   8   3        146.16        165.28        31.53 o                         
   4   8   3        155.14        236.81        35.01 o                         
   5   8   3         15.58         46.92        28.89 o                         
   6   8   3        177.26        153.20        39.98 o                         
   7   8   3        128.03        152.57        48.99 o                         
   8   8   3          2.38         -7.16        40.88 o                         
  -7   9   3         14.91        -31.10        31.10 o                         
  -6   9   3         33.52        -18.22        29.11 o                         
  -5   9   3        263.64        327.47        39.50 o                         
  -4   9   3          0.16         37.98        37.06 o                         
  -3   9   3         27.45         75.27        37.31 o                         
  -2   9   3        257.64        226.45        40.04 o                         
  -1   9   3         22.69          5.57        33.16 o                         
   0   9   3        210.38        238.88        47.01 o                         
   1   9   3        148.33        187.91        43.73 o                         
   2   9   3         21.19         14.10        44.34 o                         
   3   9   3        336.37        513.60        98.17 o                         
   4   9   3        362.93        443.87        68.00 o                         
 -20   0   4        991.81       1028.12        67.38 o                         
 -19   0   4          0.11         -6.11        32.51 o                         
 -18   0   4       1412.83       1472.00        60.86 o                         
 -17   0   4        247.17        252.48        30.93 o                         
 -16   0   4        816.67        840.12        44.08 o                         
 -15   0   4       1055.70       1144.40        55.27 o                         
 -14   0   4        247.97        346.37        32.67 o                         
 -13   0   4        703.80        799.77        41.36 o                         
 -12   0   4       2385.51       2484.62        73.01 o                         
 -11   0   4       9862.69      10243.83       187.31 o                         
 -10   0   4       1036.74       1041.54        46.08 o                         
  -9   0   4        943.34        933.66        37.61 o                         
  -8   0   4       2379.10       2340.14        59.72 o                         
  -7   0   4        376.42        412.32        24.43 o                         
  -6   0   4       3688.05       4029.64        77.35 o                         
  -5   0   4      14140.64      14407.41       176.03 o                         
  -4   0   4        112.16        151.98         8.82 o                         
  -3   0   4       1438.75       1563.13        34.17 o                         
  -2   0   4       1821.70       1887.58        25.63 o                         
  -1   0   4        809.67        967.31        17.15 o                         
   0   0   4        210.18        206.22         9.63 o                         
   1   0   4        488.63        597.33        13.89 o                         
   2   0   4         81.92         70.41         7.53 o                         
   3   0   4         31.20         13.71         6.34 o                         
   4   0   4      19379.17      20103.37       222.11 o                         
   5   0   4       6055.87       6217.53        87.78 o                         
   6   0   4       1041.78       1133.65        35.76 o                         
   7   0   4       2253.92       2289.79        53.62 o                         
   8   0   4        200.51        239.81        21.49 o                         
   9   0   4       1492.75       1434.15        37.63 o                         
  10   0   4        334.75        276.26        19.42 o                         
  11   0   4       1951.57       1927.18       126.60 o                         
  12   0   4         41.73         13.05        56.15 o                         
  13   0   4          2.83         19.22        37.97 o                         
  14   0   4        162.74        215.18       102.52 o                         
  15   0   4          9.31         -6.63        48.34 o                         
  16   0   4         16.18         44.21        58.67 o                         
 -20   1   4         60.02         68.54        29.60 o                         
 -19   1   4        327.26        292.89        32.31 o                         
 -18   1   4        151.80        169.23        25.27 o                         
 -17   1   4         58.99        110.97        19.91 o                         
 -16   1   4          0.38         -4.05        14.88 o                         
 -15   1   4       2634.35       2781.59        54.06 o                         
 -14   1   4        851.24        842.52        33.68 o                         
 -13   1   4        119.43        132.90        16.64 o                         
 -12   1   4          6.80          9.64        13.27 o                         
 -11   1   4          1.70         -4.71        10.22 o                         
 -10   1   4         13.77         -5.99         9.95 o                         
  -9   1   4       1297.33       1363.54        35.83 o                         
  -8   1   4         98.64         74.34        10.66 o                         
  -7   1   4        498.11        490.40        17.81 o                         
  -6   1   4        410.32        401.83        15.12 o                         
  -5   1   4        626.09        635.45        13.83 o                         
  -4   1   4        851.80        826.70        12.02 o                         
  -3   1   4        935.17        966.79        11.74 o                         
  -2   1   4       4926.01       5238.12        39.39 o                         
  -1   1   4       9098.21       8875.42        63.18 o                         
   0   1   4        647.40        659.39        11.53 o                         
   1   1   4       2340.27       2339.98        21.99 o                         
   2   1   4         47.58         26.66         6.41 o                         
   3   1   4      10911.66      11336.74        83.63 o                         
   4   1   4         52.56         85.85        10.93 o                         
   5   1   4        139.00        149.16         9.60 o                         
   6   1   4         46.83         71.37        10.81 o                         
   7   1   4        445.02        412.04        19.45 o                         
   8   1   4       1512.84       1422.60        27.97 o                         
   9   1   4        133.72        146.59        11.79 o                         
  10   1   4         20.82         15.38         9.88 o                         
  11   1   4        256.38        252.56        28.87 o                         
  12   1   4        126.58        115.85        45.10 o                         
  13   1   4        190.92        134.57        36.96 o                         
  14   1   4        187.74        227.60        41.91 o                         
  15   1   4        308.03        314.84        46.36 o                         
  16   1   4          0.65         59.16        38.65 o                         
 -19   2   4        102.50         89.31        31.16 o                         
 -18   2   4         78.28         64.34        27.00 o                         
 -17   2   4          0.94        -15.81        17.27 o                         
 -16   2   4         52.55         61.90        21.09 o                         
 -15   2   4        200.82        202.94        21.30 o                         
 -14   2   4         20.97         12.48        18.89 o                         
 -13   2   4         87.83         66.21        17.15 o                         
 -12   2   4        276.51        242.44        19.91 o                         
 -11   2   4        911.95       1028.71        32.59 o                         
 -10   2   4       2378.78       2464.36        71.22 o                         
  -9   2   4        126.40        132.30        24.07 o                         
  -8   2   4       2383.74       2507.04        40.64 o                         
  -7   2   4       1191.11       1232.79        29.25 o                         
  -6   2   4       6683.33       7043.64        63.56 o                         
  -5   2   4         10.25         -2.95         4.75 o                         
  -4   2   4       1492.71       1639.45        22.09 o                         
  -3   2   4        541.99        475.01        13.45 o                         
  -2   2   4        330.65        325.41         8.97 o                         
  -1   2   4         29.41         27.84         5.09 o                         
   0   2   4         55.24         73.01         6.09 o                         
   1   2   4          7.85         10.37         5.09 o                         
   2   2   4        167.56        167.28         8.44 o                         
   3   2   4        658.56        796.25        23.27 o                         
   4   2   4        837.35        874.76        16.00 o                         
   5   2   4         37.14         76.68         9.88 o                         
   6   2   4         66.37         63.30        16.86 o                         
   7   2   4         59.67         63.53        13.08 o                         
   8   2   4          3.19        -11.50        11.50 o                         
   9   2   4         66.77         86.89        17.74 o                         
  10   2   4        743.45        724.19        38.66 o                         
  11   2   4         60.36         63.77        22.67 o                         
  12   2   4        671.30        639.56        52.46 o                         
  13   2   4        100.81        143.17        45.46 o                         
  14   2   4         40.17         22.06        39.71 o                         
  15   2   4         22.19          1.45        42.82 o                         
  16   2   4        150.45        175.99        62.08 o                         
 -19   3   4         90.81         67.37        40.34 o                         
 -18   3   4          5.67         48.24        32.91 o                         
 -17   3   4         16.60         28.76        25.46 o                         
 -16   3   4         55.89         56.61        21.95 o                         
 -15   3   4        440.91        424.01        31.75 o                         
 -14   3   4        367.68        396.83        26.45 o                         
 -13   3   4         81.58         76.19        18.20 o                         
 -12   3   4        561.05        510.33        33.43 o                         
 -11   3   4        364.12        374.71        21.69 o                         
 -10   3   4        860.34        825.36        28.01 o                         
  -9   3   4         71.16         73.38        10.16 o                         
  -8   3   4       2866.01       2857.34        37.81 o                         
  -7   3   4       2959.01       3022.59        34.11 o                         
  -6   3   4       2769.93       2897.65        30.51 o                         
  -5   3   4       1511.03       1464.05        18.40 o                         
  -4   3   4         80.99         78.92         9.22 o                         
  -3   3   4       2110.69       2126.77        21.92 o                         
  -2   3   4       4219.36       4221.02        37.02 o                         
  -1   3   4       1093.02       1018.21        15.81 o                         
   0   3   4         42.18         21.13         5.76 o                         
   1   3   4       3796.71       3567.74        32.42 o                         
   2   3   4        764.83        720.82        14.06 o                         
   3   3   4        175.40        220.85         8.98 o                         
   4   3   4        852.49        879.20        20.82 o                         
   5   3   4       3164.72       3136.25        40.10 o                         
   6   3   4         18.00          6.60        12.30 o                         
   7   3   4        183.24        168.91        20.80 o                         
   8   3   4       3418.56       3225.20        68.62 o                         
   9   3   4          0.91        -15.72        15.72 o                         
  10   3   4          8.44         -5.75        22.94 o                         
  11   3   4         87.83         37.11        27.54 o                         
  12   3   4        549.53        528.71        46.68 o                         
  13   3   4         54.09         51.83        33.06 o                         
  14   3   4         43.66        126.94       119.68 o                         
  15   3   4          0.00        -31.46        43.63 o                         
 -18   4   4        343.38        378.19        55.48 o                         
 -17   4   4          1.48          7.44        29.87 o                         
 -16   4   4        161.97        115.42        38.89 o                         
 -15   4   4          8.21          0.65        20.89 o                         
 -14   4   4        598.01        580.48        36.60 o                         
 -13   4   4         68.90         62.70        22.58 o                         
 -12   4   4        562.96        539.32        27.47 o                         
 -11   4   4        315.10        346.78        20.76 o                         
 -10   4   4         53.23         44.56        10.25 o                         
  -9   4   4       1204.96       1164.51        26.28 o                         
  -8   4   4        177.91        192.47        11.74 o                         
  -7   4   4         17.23         11.48         9.04 o                         
  -6   4   4         69.65         82.15         9.56 o                         
  -5   4   4       2712.29       2615.89        31.92 o                         
  -4   4   4        371.32        330.36        11.17 o                         
  -3   4   4        393.69        388.45        13.70 o                         
  -2   4   4       1242.73       1181.93        23.46 o                         
  -1   4   4         17.00         10.35         7.05 o                         
   0   4   4        156.28        170.40        10.69 o                         
   1   4   4        405.11        412.07        16.45 o                         
   2   4   4          5.11          3.77         7.01 o                         
   3   4   4        430.00        428.78        17.14 o                         
   4   4   4       1312.96       1169.85        22.36 o                         
   5   4   4       2789.85       2799.13        40.73 o                         
   6   4   4        721.45        691.06        21.25 o                         
   7   4   4        243.08        260.07        17.98 o                         
   8   4   4        115.76         86.42        26.68 o                         
   9   4   4       2828.99       2836.87        82.46 o                         
  10   4   4         13.96         17.23        26.79 o                         
  11   4   4         33.09         -9.83        29.62 o                         
  12   4   4        904.81        878.73        52.48 o                         
  13   4   4        222.74        227.82        36.77 o                         
  14   4   4        164.99        191.87        44.16 o                         
  15   4   4         28.74        123.41        87.01 o                         
 -17   5   4         18.44         86.86        43.20 o                         
 -16   5   4          0.03        -36.85        36.85 o                         
 -15   5   4        232.20        252.82        61.15 o                         
 -14   5   4        547.93        623.35        49.06 o                         
 -13   5   4        123.09        138.27        29.43 o                         
 -12   5   4        271.21        242.86        27.25 o                         
 -11   5   4       1286.33       1224.09        45.36 o                         
 -10   5   4        837.70        873.74        58.73 o                         
  -9   5   4        391.41        424.31        24.11 o                         
  -8   5   4        968.65        860.14        40.53 o                         
  -7   5   4        429.07        478.84        23.16 o                         
  -6   5   4        139.54        119.15        11.47 o                         
  -5   5   4        323.98        307.97        15.07 o                         
  -4   5   4          5.37         -1.30         7.24 o                         
  -3   5   4         68.15         73.74        10.23 o                         
  -2   5   4        379.20        363.12        16.78 o                         
  -1   5   4        114.18        114.39        12.65 o                         
   0   5   4       1313.97       1227.15        28.60 o                         
   1   5   4       4656.46       4499.59        67.99 o                         
   2   5   4       1556.06       1558.41        30.57 o                         
   3   5   4        113.69         93.81        13.64 o                         
   4   5   4        124.28        131.32        17.12 o                         
   5   5   4       2504.01       2562.10        44.11 o                         
   6   5   4        337.27        373.27        21.14 o                         
   7   5   4        406.63        364.07        42.68 o                         
   8   5   4        458.24        524.03        39.69 o                         
   9   5   4         12.78          0.13        23.47 o                         
  10   5   4         11.49        -15.33        23.73 o                         
  11   5   4         19.86        -18.35        27.60 o                         
  12   5   4         89.92         71.23        33.01 o                         
  13   5   4        129.32        101.46        37.01 o                         
 -15   6   4          2.00        -36.45        40.90 o                         
 -14   6   4         13.02         14.60        40.11 o                         
 -13   6   4        118.31        143.26        35.17 o                         
 -12   6   4        120.12         54.11        28.14 o                         
 -11   6   4         14.64         -8.25        26.08 o                         
 -10   6   4         61.84         33.05        31.97 o                         
  -9   6   4         62.21         65.44        23.94 o                         
  -8   6   4          0.04         -1.03        20.45 o                         
  -7   6   4        706.62        770.42        41.73 o                         
  -6   6   4        107.22         89.81        12.18 o                         
  -5   6   4        136.59         97.89        11.82 o                         
  -4   6   4        171.14        169.18        15.94 o                         
  -3   6   4          1.96         20.11        10.76 o                         
  -2   6   4       1110.30       1059.69        28.81 o                         
  -1   6   4         27.73         50.17        15.73 o                         
   0   6   4         22.68         25.18        13.64 o                         
   1   6   4        309.08        324.36        22.09 o                         
   2   6   4        299.44        300.41        25.35 o                         
   3   6   4        151.64        173.01        18.32 o                         
   4   6   4       1639.87       1536.84        34.37 o                         
   5   6   4         75.87         83.60        26.13 o                         
   6   6   4        152.90        145.24        43.86 o                         
   7   6   4         40.93         15.55        21.04 o                         
   8   6   4         26.21          5.31        23.17 o                         
   9   6   4        635.74        731.04       106.08 o                         
  10   6   4        466.95        557.32        47.31 o                         
  11   6   4         10.59         -9.99        30.99 o                         
  12   6   4         11.15         14.64        34.29 o                         
 -14   7   4         12.29        -36.44        44.03 o                         
 -13   7   4          6.78         33.92        45.11 o                         
 -12   7   4        110.10         35.63        36.18 o                         
 -11   7   4         61.86         79.13        36.97 o                         
 -10   7   4         17.32         20.23        36.21 o                         
  -9   7   4         24.68         12.93        30.00 o                         
  -8   7   4        216.45        258.78        36.48 o                         
  -7   7   4         61.30         32.79        21.64 o                         
  -6   7   4         19.30         10.05        21.40 o                         
  -5   7   4         77.48         43.66        25.34 o                         
  -4   7   4        133.08        122.90        20.36 o                         
  -3   7   4        447.64        490.94        27.99 o                         
  -2   7   4         18.28         22.91        15.26 o                         
  -1   7   4        530.07        578.87        29.33 o                         
   0   7   4       1664.09       1595.03        44.86 o                         
   1   7   4        254.58        291.35        23.58 o                         
   2   7   4          6.13         18.91        21.22 o                         
   3   7   4         72.61        103.90        24.34 o                         
   4   7   4        618.57        601.58        38.90 o                         
   5   7   4          5.78         27.63        25.98 o                         
   6   7   4        278.23        324.07        40.13 o                         
   7   7   4         71.68         65.05        32.61 o                         
   8   7   4        123.03         90.40        33.63 o                         
   9   7   4         13.03        -37.01        37.01 o                         
  10   7   4         34.69         49.78        39.81 o                         
 -11   8   4          2.61         20.95        47.36 o                         
 -10   8   4         29.83         38.94        43.62 o                         
  -9   8   4        145.88        143.55        36.69 o                         
  -8   8   4          0.30        -17.54        28.44 o                         
  -7   8   4         26.65         42.92        32.56 o                         
  -6   8   4          6.85         24.50        24.95 o                         
  -5   8   4        119.42        159.60        32.09 o                         
  -4   8   4          0.66          1.84        22.22 o                         
  -3   8   4         37.95         50.37        22.98 o                         
  -2   8   4         78.36         72.33        22.94 o                         
  -1   8   4         28.71         21.10        23.35 o                         
   0   8   4        358.89        370.51        34.37 o                         
   1   8   4         10.89          8.63        22.81 o                         
   2   8   4         96.43         95.27        25.25 o                         
   3   8   4        172.26        211.20        33.41 o                         
   4   8   4          0.48          0.91        28.42 o                         
   5   8   4         37.10        130.98        32.46 o                         
   6   8   4        106.20         94.94        57.77 o                         
   7   8   4         78.53         80.55        41.27 o                         
   8   8   4         51.92         50.89        63.35 o                         
  -7   9   4        114.05        112.87        35.84 o                         
  -6   9   4        171.50        130.66        35.06 o                         
  -5   9   4         64.47         29.94        37.46 o                         
  -4   9   4         10.09        -33.49        33.49 o                         
  -3   9   4          0.04         41.82        36.04 o                         
  -2   9   4          8.95         14.08        35.53 o                         
  -1   9   4         56.87         37.81        33.30 o                         
   0   9   4        254.72        324.13        45.58 o                         
   1   9   4          0.07         89.71        42.44 o                         
   2   9   4         59.92        104.59        48.08 o                         
   3   9   4          6.78        197.71       105.39 o                         
 -20   1   5         32.23         54.33        25.19 o                         
 -19   1   5         19.79         18.70        19.76 o                         
 -18   1   5         11.03         -9.88        17.58 o                         
 -17   1   5        748.31        828.43        47.22 o                         
 -16   1   5        413.70        417.76        25.57 o                         
 -15   1   5        306.55        321.06        21.76 o                         
 -14   1   5          0.43         -4.97        12.17 o                         
 -13   1   5         63.00         66.28        14.21 o                         
 -12   1   5         39.29         31.15        12.24 o                         
 -11   1   5        745.83        787.88        28.54 o                         
 -10   1   5        391.32        415.30        18.19 o                         
  -9   1   5         75.00         50.00         9.81 o                         
  -8   1   5       2783.64       2841.02        49.95 o                         
  -7   1   5         12.32         -4.27         6.65 o                         
  -6   1   5       1588.22       1623.39        24.73 o                         
  -5   1   5        250.35        238.66         7.58 o                         
  -4   1   5       1858.71       1876.20        18.95 o                         
  -3   1   5        684.65        703.14        11.69 o                         
  -2   1   5       4629.57       4291.93        34.56 o                         
  -1   1   5        517.54        546.30        10.67 o                         
   0   1   5          0.66          2.59         4.46 o                         
   1   1   5       2459.15       2402.69        24.37 o                         
   2   1   5       2514.02       2556.38        26.69 o                         
   3   1   5        308.64        357.73        10.83 o                         
   4   1   5        674.57        674.62        16.25 o                         
   5   1   5       1644.19       1617.93        28.41 o                         
   6   1   5         38.30         26.24        10.14 o                         
   7   1   5        684.11        654.96        25.43 o                         
   8   1   5        227.98        217.42        17.86 o                         
   9   1   5          0.64         -2.08        12.37 o                         
  10   1   5         41.23         45.56        17.36 o                         
  11   1   5        119.25        119.80        24.99 o                         
  12   1   5        356.91        364.91        41.94 o                         
  13   1   5          0.02         -1.76        30.28 o                         
  14   1   5        157.04        141.97        39.97 o                         
  15   1   5         73.12         82.13        42.02 o                         
 -19   2   5        256.78        208.76        31.21 o                         
 -18   2   5        201.85        221.56        28.02 o                         
 -17   2   5         48.54         38.71        20.35 o                         
 -16   2   5         34.22         34.44        18.89 o                         
 -15   2   5        358.85        354.02        26.93 o                         
 -14   2   5        634.84        525.86        40.56 o                         
 -13   2   5        348.81        356.55        23.98 o                         
 -12   2   5       1499.17       1534.15        39.55 o                         
 -11   2   5       1176.26       1176.43        33.88 o                         
 -10   2   5        627.73        645.23        23.47 o                         
  -9   2   5        382.42        394.11        17.29 o                         
  -8   2   5        216.02        203.88        12.55 o                         
  -7   2   5        998.29        941.47        16.98 o                         
  -6   2   5        717.12        746.09        15.37 o                         
  -5   2   5          8.18          1.41         4.08 o                         
  -4   2   5       2148.57       2165.58        25.07 o                         
  -3   2   5       1949.25       1866.00        20.53 o                         
  -2   2   5         28.98         21.46         4.99 o                         
  -1   2   5         67.85         81.81         6.83 o                         
   0   2   5         63.26         65.47         6.28 o                         
   1   2   5        309.07        287.47        10.16 o                         
   2   2   5       7847.59       7619.64        62.56 o                         
   3   2   5         95.28         81.23         5.36 o                         
   4   2   5       2955.59       3133.03        37.74 o                         
   5   2   5         62.42         26.76         9.68 o                         
   6   2   5        348.84        358.46        21.81 o                         
   7   2   5        669.37        705.25        27.97 o                         
   8   2   5       3333.36       3285.69        67.72 o                         
   9   2   5        127.64        130.53        21.82 o                         
  10   2   5         36.22         31.31        20.32 o                         
  11   2   5       1752.98       1664.85        71.24 o                         
  12   2   5          6.37        -19.27        30.44 o                         
  13   2   5          1.22        -22.73        36.38 o                         
  14   2   5         49.21         12.62        43.19 o                         
  15   2   5        930.32       1014.18        72.83 o                         
 -19   3   5         16.27          8.01        34.60 o                         
 -18   3   5        100.18         88.04        34.50 o                         
 -17   3   5        491.29        522.61        42.46 o                         
 -16   3   5        839.04        867.10        49.52 o                         
 -15   3   5       1348.29       1330.60        46.42 o                         
 -14   3   5        252.79        247.83        23.05 o                         
 -13   3   5         37.15         34.96        15.09 o                         
 -12   3   5         73.61         54.87        17.70 o                         
 -11   3   5       1333.72       1359.45        40.95 o                         
 -10   3   5       1253.14       1283.74        37.06 o                         
  -9   3   5        205.58        232.41        14.45 o                         
  -8   3   5        382.17        356.78        13.50 o                         
  -7   3   5        994.93        953.25        19.56 o                         
  -6   3   5        999.71        964.63        20.60 o                         
  -5   3   5        107.48        111.34         8.89 o                         
  -4   3   5          1.14          8.23         3.68 o                         
  -3   3   5         19.69         10.00         3.77 o                         
  -2   3   5       8127.19       7910.87        57.20 o                         
  -1   3   5        622.33        705.29        13.70 o                         
   0   3   5        190.74        201.58         9.40 o                         
   1   3   5         59.09         46.71         6.68 o                         
   2   3   5         79.05         92.86         8.31 o                         
   3   3   5         39.13         37.85         7.99 o                         
   4   3   5       1803.37       1780.25        31.51 o                         
   5   3   5        384.83        392.81        17.10 o                         
   6   3   5       1928.31       1812.28        44.50 o                         
   7   3   5        262.66        262.40        25.24 o                         
   8   3   5        113.87        144.99        23.28 o                         
   9   3   5         49.48         25.59        20.61 o                         
  10   3   5         54.62         67.46        29.41 o                         
  11   3   5        160.83        113.25        33.26 o                         
  12   3   5        557.58        605.80        50.42 o                         
  13   3   5         93.85         96.88        43.91 o                         
  14   3   5        262.47        304.61        56.32 o                         
  15   3   5        584.88        570.94        72.68 o                         
 -18   4   5          7.60         30.85        38.43 o                         
 -17   4   5         25.09        -16.01        36.76 o                         
 -16   4   5        118.03         89.30        31.80 o                         
 -15   4   5         19.63         29.41        27.49 o                         
 -14   4   5        265.01        245.89        28.85 o                         
 -13   4   5        334.76        347.19        24.61 o                         
 -12   4   5          9.61          7.26        13.24 o                         
 -11   4   5       1328.38       1289.25        32.07 o                         
 -10   4   5        240.54        227.58        15.28 o                         
  -9   4   5          4.13         -1.96         9.30 o                         
  -8   4   5        205.51        225.06        15.89 o                         
  -7   4   5         77.36         95.54         9.56 o                         
  -6   4   5        571.07        565.76        12.83 o                         
  -5   4   5        352.93        402.00        14.45 o                         
  -4   4   5       1027.20       1001.36        21.01 o                         
  -3   4   5          3.90          8.40         6.85 o                         
  -2   4   5        559.08        609.96        17.12 o                         
  -1   4   5         69.00         63.73         9.02 o                         
   0   4   5         55.37         59.49         9.35 o                         
   1   4   5         39.85         30.39         8.09 o                         
   2   4   5        107.57        104.99        11.68 o                         
   3   4   5         34.37         28.06         8.15 o                         
   4   4   5       2775.98       2800.44        36.12 o                         
   5   4   5         26.15         25.23         8.39 o                         
   6   4   5       1498.64       1441.12        43.02 o                         
   7   4   5        406.95        382.30        32.51 o                         
   8   4   5        807.36        876.35        52.62 o                         
   9   4   5        240.13        207.60        33.84 o                         
  10   4   5        219.97        194.97        35.42 o                         
  11   4   5         97.90         66.26        34.18 o                         
  12   4   5         80.41         50.47        34.41 o                         
  13   4   5         74.97         57.39        42.69 o                         
  14   4   5         15.46         15.87        33.50 o                         
 -17   5   5          7.70        -37.33        40.78 o                         
 -16   5   5         37.58         36.97        34.48 o                         
 -15   5   5         19.29         41.37        30.44 o                         
 -14   5   5         15.01         28.13        26.57 o                         
 -13   5   5        168.38        143.65        41.38 o                         
 -12   5   5        408.74        394.06        38.68 o                         
 -11   5   5        217.79        219.06        26.29 o                         
 -10   5   5         17.57         33.11        23.79 o                         
  -9   5   5        261.41        235.72        20.71 o                         
  -8   5   5         54.50         53.28        17.44 o                         
  -7   5   5         17.40         15.32        10.68 o                         
  -6   5   5       1054.72       1034.33        23.81 o                         
  -5   5   5       1048.54       1001.58        28.42 o                         
  -4   5   5        762.35        751.72        20.76 o                         
  -3   5   5        270.12        310.86        17.22 o                         
  -2   5   5        405.03        405.86        18.73 o                         
  -1   5   5        433.60        443.44        20.86 o                         
   0   5   5        133.89        153.83        15.03 o                         
   1   5   5       1082.34       1046.03        28.90 o                         
   2   5   5        381.90        412.24        19.11 o                         
   3   5   5       1166.76       1140.15        27.52 o                         
   4   5   5         16.40         16.30        10.25 o                         
   5   5   5        356.58        347.77        17.35 o                         
   6   5   5         20.55          2.79        18.41 o                         
   7   5   5         54.00         83.13        23.45 o                         
   8   5   5        117.21         65.44        37.14 o                         
   9   5   5       1223.56       1262.30        60.36 o                         
  10   5   5          0.54        -19.46        24.51 o                         
  11   5   5          8.48        -27.82        27.82 o                         
  12   5   5          3.06        -29.97        29.97 o                         
  13   5   5          0.42         44.01        40.00 o                         
 -16   6   5        328.52        382.76        59.15 o                         
 -15   6   5        715.61        698.25        71.12 o                         
 -14   6   5         95.79        109.03        37.29 o                         
 -13   6   5          7.88        -29.06        30.00 o                         
 -12   6   5        336.33        367.81        42.22 o                         
 -11   6   5          0.81         -7.68        25.52 o                         
 -10   6   5        205.16        254.74        34.75 o                         
  -9   6   5         48.95         27.02        22.88 o                         
  -8   6   5         25.77         19.47        21.57 o                         
  -7   6   5         78.56         66.05        22.20 o                         
  -6   6   5        548.34        561.37        24.43 o                         
  -5   6   5         17.09          2.34        14.07 o                         
  -4   6   5         59.03         48.61        11.21 o                         
  -3   6   5       2281.68       2241.08        38.92 o                         
  -2   6   5        442.29        457.91        20.99 o                         
  -1   6   5        601.44        580.35        33.87 o                         
   0   6   5         54.64         71.09        15.82 o                         
   1   6   5        953.58       1029.46        36.00 o                         
   2   6   5       2783.67       2739.42        61.90 o                         
   3   6   5        558.87        518.30        23.96 o                         
   4   6   5        116.63        128.12        29.66 o                         
   5   6   5         23.68         36.77        17.56 o                         
   6   6   5        594.62        614.05        37.98 o                         
   7   6   5         46.36         28.19        26.37 o                         
   8   6   5         87.00         87.99        30.16 o                         
   9   6   5        108.45         82.94        32.00 o                         
  10   6   5        120.56        112.57        37.31 o                         
  11   6   5         85.45         -7.40        34.19 o                         
 -14   7   5         17.56         14.01        50.69 o                         
 -13   7   5         39.23         44.44        37.88 o                         
 -12   7   5         30.36         48.19        31.76 o                         
 -11   7   5         20.64         49.26        30.19 o                         
 -10   7   5        238.89        215.31        33.57 o                         
  -9   7   5         26.48         24.10        25.00 o                         
  -8   7   5        159.92        204.79        32.93 o                         
  -7   7   5       1486.01       1571.84        71.00 o                         
  -6   7   5          2.09         24.97        22.34 o                         
  -5   7   5        483.07        530.59        37.11 o                         
  -4   7   5         69.68         76.96        16.90 o                         
  -3   7   5       1374.71       1424.38        55.53 o                         
  -2   7   5       1386.63       1342.66        49.55 o                         
  -1   7   5        581.45        588.57        33.34 o                         
   0   7   5        118.48        123.00        22.22 o                         
   1   7   5         85.56         96.06        18.62 o                         
   2   7   5          7.97         -7.71        21.51 o                         
   3   7   5         15.50         32.17        21.75 o                         
   4   7   5         19.74         15.18        22.60 o                         
   5   7   5         11.27         21.04        21.66 o                         
   6   7   5        257.10        225.05        33.35 o                         
   7   7   5        106.02        115.72        32.29 o                         
   8   7   5          0.35        -28.79        28.79 o                         
   9   7   5          0.65         32.87        34.10 o                         
 -11   8   5         46.34         33.81        35.08 o                         
 -10   8   5        115.62        152.74        37.85 o                         
  -9   8   5        170.15        135.18        36.05 o                         
  -8   8   5         23.75         23.41        28.30 o                         
  -7   8   5          6.05          7.99        28.24 o                         
  -6   8   5        774.66        718.76        46.51 o                         
  -5   8   5          0.45          6.55        29.36 o                         
  -4   8   5        849.03        732.19        45.11 o                         
  -3   8   5        695.07        712.63        46.37 o                         
  -2   8   5         46.14         57.87        24.77 o                         
  -1   8   5        163.70        196.46        35.11 o                         
   0   8   5        170.09        175.88        35.20 o                         
   1   8   5        657.44        698.56        48.03 o                         
   2   8   5        312.04        405.20        38.78 o                         
   3   8   5          8.17         35.89        25.88 o                         
   4   8   5         77.88        133.71        33.69 o                         
   5   8   5         95.66        122.88        35.30 o                         
   6   8   5         15.53          7.19        36.50 o                         
   7   8   5        509.14        553.97        89.24 o                         
  -6   9   5        622.78        730.84        53.11 o                         
  -5   9   5          2.78        -39.62        39.62 o                         
  -4   9   5        160.39        154.11        54.23 o                         
  -3   9   5        478.32        498.26        46.77 o                         
  -2   9   5         24.12         69.28        37.16 o                         
  -1   9   5          1.11         24.89        33.89 o                         
   0   9   5        399.96        520.96        53.47 o                         
   1   9   5         74.74        220.86        84.80 o                         
   2   9   5          7.30        182.47        47.07 o                         
 -20   0   6         38.34         49.30        32.13 o                         
 -19   0   6        558.88        669.22        55.06 o                         
 -18   0   6         70.92         29.32        23.67 o                         
 -17   0   6         49.65         -8.47        21.86 o                         
 -16   0   6         17.35         44.30        19.43 o                         
 -15   0   6       1475.26       1369.44        47.18 o                         
 -14   0   6        609.54        586.21        33.55 o                         
 -13   0   6       2195.34       2112.04        52.56 o                         
 -12   0   6        362.23        348.95        60.10 o                         
 -11   0   6        415.04        410.74        26.69 o                         
 -10   0   6          1.37          4.59        15.57 o                         
  -9   0   6        149.07        154.70        16.90 o                         
  -8   0   6       1016.72       1096.63        33.10 o                         
  -7   0   6       1493.70       1492.24        30.44 o                         
  -6   0   6       1090.45        996.97        28.97 o                         
  -5   0   6      21495.32      22224.47       225.68 o                         
  -4   0   6       9248.01       9803.65       107.83 o                         
  -3   0   6       1865.17       1838.85        30.63 o                         
  -2   0   6       9607.25      10121.87        97.04 o                         
  -1   0   6      10243.98      10114.00        97.77 o                         
   0   0   6       1560.23       1487.35        25.64 o                         
   1   0   6        544.35        514.39        15.64 o                         
   2   0   6       1929.23       1787.06        28.20 o                         
   3   0   6       1241.77       1444.67        30.00 o                         
   4   0   6       4939.53       4827.05        63.03 o                         
   5   0   6       3130.01       3177.30        94.07 o                         
   6   0   6         33.24         13.10        10.61 o                         
   7   0   6        151.50        162.18        14.65 o                         
   8   0   6       4026.77       3891.08        92.03 o                         
   9   0   6        199.69        220.28        30.44 o                         
  10   0   6        605.83        650.98        73.89 o                         
  11   0   6        153.26        166.73        49.69 o                         
  12   0   6         70.39         68.33        53.27 o                         
  13   0   6         37.12         58.78        51.07 o                         
  14   0   6        903.77       1029.33       150.91 o                         
  15   0   6        101.00        203.74        67.80 o                         
 -20   1   6        324.28        392.04        29.96 o                         
 -19   1   6          0.17         -1.85        18.89 o                         
 -18   1   6        599.60        653.18        29.87 o                         
 -17   1   6         30.93         28.80        20.41 o                         
 -16   1   6        489.15        544.62        26.04 o                         
 -15   1   6        522.93        556.94        24.86 o                         
 -14   1   6         70.47         51.39        13.94 o                         
 -13   1   6        594.93        634.59        25.87 o                         
 -12   1   6        274.57        260.21        18.08 o                         
 -11   1   6        242.57        234.64        16.00 o                         
 -10   1   6        809.19        816.79        25.66 o                         
  -9   1   6       4992.96       4888.54        71.37 o                         
  -8   1   6         19.49         11.26         7.95 o                         
  -7   1   6        535.13        536.25        17.43 o                         
  -6   1   6        693.28        613.26        12.06 o                         
  -5   1   6        407.01        365.07         8.95 o                         
  -4   1   6       1566.36       1695.94        17.67 o                         
  -3   1   6        150.88        144.92         6.05 o                         
  -2   1   6        381.74        346.94         8.94 o                         
  -1   1   6        505.73        610.69        11.97 o                         
   0   1   6      14420.12      14957.64       102.30 o                         
   1   1   6       2012.90       2131.10        24.60 o                         
   2   1   6       3875.43       4230.86        40.98 o                         
   3   1   6         99.04        105.37         7.33 o                         
   4   1   6       6001.04       6034.49        58.08 o                         
   5   1   6       1078.94       1025.76        24.18 o                         
   6   1   6         12.61         20.62        10.19 o                         
   7   1   6       1327.72       1250.03        33.96 o                         
   8   1   6        138.03        164.63        17.68 o                         
   9   1   6        102.47         78.70        15.77 o                         
  10   1   6         76.65         51.63        34.98 o                         
  11   1   6        376.12        292.84        38.72 o                         
  12   1   6        109.29        129.92        37.71 o                         
  13   1   6        460.57        490.55        50.37 o                         
  14   1   6         95.69        140.16        48.24 o                         
  15   1   6        226.22        172.42        49.36 o                         
 -20   2   6          0.15          1.95        27.86 o                         
 -19   2   6        122.14         83.68        25.95 o                         
 -18   2   6         87.23         48.77        20.62 o                         
 -17   2   6          4.93        -16.44        16.44 o                         
 -16   2   6          1.97        -15.61        15.61 o                         
 -15   2   6        202.58        181.04        22.04 o                         
 -14   2   6         71.53         75.32        15.38 o                         
 -13   2   6         14.55         11.86        11.96 o                         
 -12   2   6         40.28         21.51        11.18 o                         
 -11   2   6        596.95        574.68        22.15 o                         
 -10   2   6        105.63         98.32        10.39 o                         
  -9   2   6        167.59        179.56        16.05 o                         
  -8   2   6         22.92         39.48         7.86 o                         
  -7   2   6        934.11        914.85        13.58 o                         
  -6   2   6       1160.81       1285.42        19.10 o                         
  -5   2   6         93.82         79.60         7.57 o                         
  -4   2   6       3088.47       3283.67        29.17 o                         
  -3   2   6        382.48        340.29         9.34 o                         
  -2   2   6       5902.37       6265.19        47.41 o                         
  -1   2   6        172.67        169.09         8.23 o                         
   0   2   6        510.86        501.83        12.68 o                         
   1   2   6        157.82        192.20         9.06 o                         
   2   2   6        781.07        835.16        16.04 o                         
   3   2   6        235.37        218.80         9.89 o                         
   4   2   6        676.88        710.90        18.16 o                         
   5   2   6        251.77        271.37        16.65 o                         
   6   2   6         19.16         30.16        11.61 o                         
   7   2   6         23.93          5.50        15.09 o                         
   8   2   6         27.25         -3.43        17.51 o                         
   9   2   6        688.57        682.09        40.89 o                         
  10   2   6         18.93         57.22        24.96 o                         
  11   2   6        238.96        188.80        44.16 o                         
  12   2   6          0.00          3.09        49.80 o                         
  13   2   6         74.80         71.84        41.56 o                         
  14   2   6         23.54         11.40        39.46 o                         
 -19   3   6         17.36         22.22        33.11 o                         
 -18   3   6        292.53        350.48        33.14 o                         
 -17   3   6         60.90         47.03        23.16 o                         
 -16   3   6         56.48         38.90        21.99 o                         
 -15   3   6        267.77        258.04        34.66 o                         
 -14   3   6         83.33         84.63        17.37 o                         
 -13   3   6         36.12          2.77        13.60 o                         
 -12   3   6        156.82        138.78        17.51 o                         
 -11   3   6       1089.33        985.05        29.50 o                         
 -10   3   6        441.20        406.53        23.01 o                         
  -9   3   6       1865.06       1865.22        28.54 o                         
  -8   3   6          6.53         -2.59         6.16 o                         
  -7   3   6         24.02         13.63         9.17 o                         
  -6   3   6        334.83        326.26        15.53 o                         
  -5   3   6       2170.54       2224.13        34.78 o                         
  -4   3   6         75.99         95.22         6.72 o                         
  -3   3   6        537.86        538.21        12.96 o                         
  -2   3   6       3382.65       3156.94        32.19 o                         
  -1   3   6        130.06        143.76         9.23 o                         
   0   3   6          4.00          3.40         7.01 o                         
   1   3   6         13.87         33.73         8.33 o                         
   2   3   6       2851.55       2898.84        36.33 o                         
   3   3   6        107.90        104.47        11.85 o                         
   4   3   6        169.45        165.60        13.84 o                         
   5   3   6        105.99        108.10        11.14 o                         
   6   3   6        207.46        192.45        21.13 o                         
   7   3   6        451.53        455.15        31.54 o                         
   8   3   6        905.76        809.29        48.83 o                         
   9   3   6         17.44         34.90        23.65 o                         
  10   3   6         43.20         60.99        28.77 o                         
  11   3   6         20.97         22.58        30.39 o                         
  12   3   6        160.46        173.19        48.52 o                         
  13   3   6          3.61          6.80        42.89 o                         
  14   3   6         69.42        155.31        52.75 o                         
 -18   4   6          5.42         23.74        38.70 o                         
 -17   4   6         82.86         85.91        34.44 o                         
 -16   4   6          0.09         -6.65        28.66 o                         
 -15   4   6        131.28        134.92        31.77 o                         
 -14   4   6        656.76        664.61        47.67 o                         
 -13   4   6        713.35        749.95        32.91 o                         
 -12   4   6        124.87         99.14        15.34 o                         
 -11   4   6       1079.70       1083.10        46.90 o                         
 -10   4   6         40.98         39.15        13.30 o                         
  -9   4   6        276.85        262.68        15.73 o                         
  -8   4   6        103.60        109.85        23.42 o                         
  -7   4   6        483.07        498.19        22.51 o                         
  -6   4   6       1383.83       1385.61        35.15 o                         
  -5   4   6        756.83        797.19        23.23 o                         
  -4   4   6          4.24          0.04         6.24 o                         
  -3   4   6       1398.52       1375.27        28.08 o                         
  -2   4   6          3.04          4.27         7.03 o                         
  -1   4   6       1165.92       1149.98        22.47 o                         
   0   4   6          5.53         -8.93         8.93 o                         
   1   4   6       2307.45       2224.64        31.87 o                         
   2   4   6        226.09        245.80        17.91 o                         
   3   4   6          5.92         13.29         9.57 o                         
   4   4   6       1464.07       1437.49        29.12 o                         
   5   4   6        169.18        167.38        19.71 o                         
   6   4   6          3.05        -15.33        15.33 o                         
   7   4   6          1.39         -4.13        24.16 o                         
   8   4   6        820.18        734.94        67.91 o                         
   9   4   6          9.99         11.46        28.63 o                         
  10   4   6        492.19        470.27        46.35 o                         
  11   4   6         77.61         44.89        34.15 o                         
  12   4   6        191.87        138.63        48.92 o                         
  13   4   6        103.73         83.62        50.50 o                         
 -17   5   6        151.63        213.02        44.40 o                         
 -16   5   6         16.67         32.62        27.81 o                         
 -15   5   6        410.27        458.76        41.25 o                         
 -14   5   6          0.01         -7.84        23.22 o                         
 -13   5   6         15.22         66.92        25.88 o                         
 -12   5   6          0.97         21.72        22.84 o                         
 -11   5   6        285.08        297.37        30.07 o                         
 -10   5   6       1882.89       1850.28        45.54 o                         
  -9   5   6        102.82        109.65        17.97 o                         
  -8   5   6          0.50        -10.68        11.36 o                         
  -7   5   6         12.42         -0.42        11.77 o                         
  -6   5   6        386.86        359.89        21.52 o                         
  -5   5   6        615.08        598.23        33.31 o                         
  -4   5   6         26.01         14.50         7.17 o                         
  -3   5   6        496.62        505.23        19.93 o                         
  -2   5   6       1579.38       1504.07        30.81 o                         
  -1   5   6        621.69        593.87        35.82 o                         
   0   5   6        580.28        600.57        22.33 o                         
   1   5   6        374.04        364.49        18.55 o                         
   2   5   6        145.78        158.32        13.94 o                         
   3   5   6       1300.97       1273.67        27.13 o                         
   4   5   6        124.39        122.25        16.02 o                         
   5   5   6        405.25        400.29        23.58 o                         
   6   5   6          5.08        -10.62        16.06 o                         
   7   5   6          4.73         16.48        23.83 o                         
   8   5   6         80.46         62.54        28.02 o                         
   9   5   6          1.62        -17.42        26.29 o                         
  10   5   6        106.03        145.41        33.63 o                         
  11   5   6        297.25        299.06        41.23 o                         
  12   5   6        319.74        324.14        51.34 o                         
 -16   6   6         22.30         33.04        36.32 o                         
 -15   6   6         42.16        -18.89        31.80 o                         
 -14   6   6        828.36        758.53        63.87 o                         
 -13   6   6        154.87        152.33        32.65 o                         
 -12   6   6         29.40         14.05        26.67 o                         
 -11   6   6        664.75        637.98        44.54 o                         
 -10   6   6         67.64         83.52        26.41 o                         
  -9   6   6         70.18         63.88        24.18 o                         
  -8   6   6        147.63        135.05        25.65 o                         
  -7   6   6        271.96        202.67        27.54 o                         
  -6   6   6        538.57        546.79        38.15 o                         
  -5   6   6          3.25         -7.26        12.77 o                         
  -4   6   6        663.52        574.88        21.00 o                         
  -3   6   6          2.04         -2.30        10.80 o                         
  -2   6   6        493.66        462.53        25.54 o                         
  -1   6   6         16.11         34.86        14.73 o                         
   0   6   6        226.18        207.20        20.49 o                         
   1   6   6        186.20        222.99        19.51 o                         
   2   6   6         87.45         96.71        15.87 o                         
   3   6   6        834.38        896.24        41.02 o                         
   4   6   6         28.94         29.09        14.30 o                         
   5   6   6        105.13        121.43        24.84 o                         
   6   6   6        184.49        184.87        31.62 o                         
   7   6   6         62.47         57.64        28.37 o                         
   8   6   6        122.59         87.71        32.24 o                         
   9   6   6        217.21        211.66        38.11 o                         
  10   6   6         13.85        -32.33        32.33 o                         
 -14   7   6         12.28        -21.90        32.84 o                         
 -13   7   6        251.62        194.87        40.19 o                         
 -12   7   6         95.58         56.32        35.77 o                         
 -11   7   6          0.71         49.37        30.20 o                         
 -10   7   6        396.44        378.61        41.59 o                         
  -9   7   6        454.41        558.21        44.80 o                         
  -8   7   6          1.40         19.91        25.77 o                         
  -7   7   6         92.79        145.47        30.08 o                         
  -6   7   6         18.40         -3.84        21.92 o                         
  -5   7   6        234.31        262.01        29.42 o                         
  -4   7   6        191.64        207.46        26.37 o                         
  -3   7   6        458.88        521.56        33.18 o                         
  -2   7   6        327.48        356.20        33.28 o                         
  -1   7   6        457.07        458.88        28.69 o                         
   0   7   6          1.47         -5.92        16.47 o                         
   1   7   6        378.01        365.15        26.48 o                         
   2   7   6        614.73        623.01        35.34 o                         
   3   7   6        121.08         85.04        22.76 o                         
   4   7   6         49.89         58.34        21.09 o                         
   5   7   6        109.45         95.96        23.52 o                         
   6   7   6        136.49         96.41        31.06 o                         
   7   7   6          6.84        -30.50        30.50 o                         
   8   7   6         28.01         59.72        35.18 o                         
   9   7   6         72.05         30.19        83.01 o                         
 -11   8   6          2.20         -3.14        32.74 o                         
 -10   8   6          2.76         -9.83        30.37 o                         
  -9   8   6        133.21        149.26        46.04 o                         
  -8   8   6         59.04        121.04        32.83 o                         
  -7   8   6          8.74          2.65        28.70 o                         
  -6   8   6         21.52        -25.07        25.07 o                         
  -5   8   6         44.75         31.89        24.60 o                         
  -4   8   6          1.12         18.65        23.99 o                         
  -3   8   6         37.86         35.02        27.67 o                         
  -2   8   6          0.35         10.86        29.13 o                         
  -1   8   6        487.64        545.03        56.86 o                         
   0   8   6          0.93        -23.96        35.34 o                         
   1   8   6        204.75        292.80        41.81 o                         
   2   8   6        325.33        422.81        44.57 o                         
   3   8   6         89.58         94.11        31.45 o                         
   4   8   6        111.77        120.46        29.81 o                         
   5   8   6          0.08         -2.21        32.66 o                         
   6   8   6         11.38         43.98        38.18 o                         
  -5   9   6        223.02        221.87        51.93 o                         
  -4   9   6         20.50         -6.77        36.89 o                         
  -3   9   6         25.83          0.48        37.63 o                         
  -2   9   6          0.19          8.49        35.61 o                         
  -1   9   6        139.51        227.69        45.53 o                         
   0   9   6        165.27        274.43        48.21 o                         
 -20   1   7          5.32          0.68        20.55 o                         
 -19   1   7         23.33          7.48        17.76 o                         
 -18   1   7         17.19         -2.94        16.19 o                         
 -17   1   7         28.50         22.60        15.90 o                         
 -16   1   7        306.36        319.82        21.51 o                         
 -15   1   7         15.72         -6.30        13.11 o                         
 -14   1   7        223.03        217.99        17.62 o                         
 -13   1   7         81.27         88.75        14.28 o                         
 -12   1   7       1582.35       1608.45        44.02 o                         
 -11   1   7        247.77        265.13        16.88 o                         
 -10   1   7        811.09        769.99        27.48 o                         
  -9   1   7       2113.04       2186.50        54.65 o                         
  -8   1   7          4.58          1.07         8.05 o                         
  -7   1   7         80.11         63.39         6.44 o                         
  -6   1   7        540.87        550.86        14.09 o                         
  -5   1   7       2427.89       2424.94        24.28 o                         
  -4   1   7        676.87        756.56        12.58 o                         
  -3   1   7       2876.21       2810.55        25.28 o                         
  -2   1   7        575.07        628.59        13.00 o                         
  -1   1   7       1303.77       1289.14        19.17 o                         
   0   1   7        771.35        790.65        15.28 o                         
   1   1   7        289.04        256.18        10.60 o                         
   2   1   7        136.77        146.32        12.13 o                         
   3   1   7        280.35        269.33        12.79 o                         
   4   1   7          0.10         -6.68         6.68 o                         
   5   1   7        533.90        561.63        29.27 o                         
   6   1   7        198.39        162.93        17.42 o                         
   7   1   7        141.71        172.08        20.59 o                         
   8   1   7         74.91         61.83        18.04 o                         
   9   1   7          8.79         -1.96        26.09 o                         
  10   1   7        185.91        168.24        35.01 o                         
  11   1   7        544.40        531.54        49.31 o                         
  12   1   7          6.51        -22.61        30.16 o                         
  13   1   7         16.92        -16.13        34.43 o                         
  14   1   7          1.21         26.94        41.61 o                         
 -20   2   7        161.99        145.69        34.05 o                         
 -19   2   7          1.75         -8.76        22.90 o                         
 -18   2   7         81.36         74.94        21.29 o                         
 -17   2   7         35.22         12.12        17.85 o                         
 -16   2   7        305.73        328.56        24.20 o                         
 -15   2   7        364.44        338.63        22.81 o                         
 -14   2   7         81.25         68.63        14.36 o                         
 -13   2   7        878.94        889.72        30.98 o                         
 -12   2   7       1233.02       1215.15        42.05 o                         
 -11   2   7        383.27        364.86        17.86 o                         
 -10   2   7         81.67         64.55         9.54 o                         
  -9   2   7         63.47         49.00         8.03 o                         
  -8   2   7       5022.93       5127.46        49.42 o                         
  -7   2   7       2676.03       2604.38        32.19 o                         
  -6   2   7       3022.89       3053.38        38.46 o                         
  -5   2   7        624.65        639.27        11.98 o                         
  -4   2   7        435.73        457.21        10.85 o                         
  -3   2   7        247.14        256.56         8.73 o                         
  -2   2   7        905.00        869.24        14.55 o                         
  -1   2   7        563.86        573.94        13.09 o                         
   0   2   7        191.45        195.59         9.40 o                         
   1   2   7       6105.42       6003.13        54.83 o                         
   2   2   7        278.87        252.25        11.00 o                         
   3   2   7        625.76        622.07        16.69 o                         
   4   2   7        947.34        932.03        22.18 o                         
   5   2   7        776.95        831.02        28.64 o                         
   6   2   7         51.25         34.58        14.73 o                         
   7   2   7       1390.35       1442.72        93.45 o                         
   8   2   7         27.24         22.80        19.79 o                         
   9   2   7         41.29         21.61        27.08 o                         
  10   2   7        585.94        697.76       132.45 o                         
  11   2   7        169.11        153.42        45.36 o                         
  12   2   7         15.11         29.14        41.44 o                         
  13   2   7        115.93        140.66        79.52 o                         
  14   2   7        508.09        498.74        59.47 o                         
 -19   3   7         57.51         75.64        30.29 o                         
 -18   3   7        265.09        291.04        38.29 o                         
 -17   3   7          1.90         15.03        23.50 o                         
 -16   3   7        130.78        126.43        21.00 o                         
 -15   3   7        241.52        205.59        22.49 o                         
 -14   3   7          5.64         -3.49        14.53 o                         
 -13   3   7          0.04         -1.12        11.51 o                         
 -12   3   7        784.65        747.14        24.72 o                         
 -11   3   7       1411.15       1295.62        38.93 o                         
 -10   3   7        212.99        203.66        14.62 o                         
  -9   3   7       2258.13       2232.23        30.58 o                         
  -8   3   7        338.02        323.91        16.85 o                         
  -7   3   7         14.76         -1.12         9.28 o                         
  -6   3   7       1271.64       1318.96        27.84 o                         
  -5   3   7       2679.24       2804.88        39.15 o                         
  -4   3   7       1312.40       1331.90        21.99 o                         
  -3   3   7       7836.69       7703.84        70.72 o                         
  -2   3   7        462.95        483.23        19.16 o                         
  -1   3   7        150.39        178.75        11.41 o                         
   0   3   7        335.52        398.39        15.74 o                         
   1   3   7          4.24          0.75         8.68 o                         
   2   3   7         12.52          1.51        10.11 o                         
   3   3   7        516.86        518.54        15.33 o                         
   4   3   7        293.15        307.30        17.73 o                         
   5   3   7        775.19        753.95        22.69 o                         
   6   3   7       1852.46       1862.82        62.37 o                         
   7   3   7          2.50          7.92        18.81 o                         
   8   3   7        812.43        800.34        49.86 o                         
   9   3   7         14.13         20.38        27.13 o                         
  10   3   7        742.59        767.55        53.83 o                         
  11   3   7        464.72        493.14        56.70 o                         
  12   3   7          4.78        -26.10        39.82 o                         
  13   3   7        571.39        606.36        89.23 o                         
 -18   4   7         54.67         39.98        34.86 o                         
 -17   4   7         13.05         36.00        30.86 o                         
 -16   4   7        240.88        216.51        33.16 o                         
 -15   4   7         86.14         72.95        26.25 o                         
 -14   4   7        144.47        107.30        25.62 o                         
 -13   4   7         39.92         24.09        23.01 o                         
 -12   4   7        304.14        288.05        20.63 o                         
 -11   4   7        307.37        273.34        22.83 o                         
 -10   4   7        320.24        282.78        26.38 o                         
  -9   4   7         60.84         57.73        13.53 o                         
  -8   4   7         13.43         16.94        11.96 o                         
  -7   4   7       2374.83       2300.05        45.26 o                         
  -6   4   7        890.52        943.44        27.64 o                         
  -5   4   7        884.01        964.55        26.18 o                         
  -4   4   7         95.57         97.67         9.89 o                         
  -3   4   7        234.21        229.17        11.11 o                         
  -2   4   7        112.84        115.01        10.42 o                         
  -1   4   7          0.39         15.82         8.99 o                         
   0   4   7         90.63         71.73        10.34 o                         
   1   4   7        358.14        426.58        19.70 o                         
   2   4   7        482.79        483.24        19.81 o                         
   3   4   7        590.23        644.13        23.46 o                         
   4   4   7        129.78        131.79        13.40 o                         
   5   4   7        823.98        787.00        29.18 o                         
   6   4   7        522.24        495.57        31.80 o                         
   7   4   7          3.05         16.49        23.15 o                         
   8   4   7          9.03         13.12        27.35 o                         
   9   4   7         11.88         -6.66        29.79 o                         
  10   4   7          0.23         28.21        31.68 o                         
  11   4   7         40.53         67.20        43.87 o                         
  12   4   7        462.42        528.09       103.40 o                         
 -17   5   7         18.18         31.47        36.92 o                         
 -16   5   7        261.59        212.32        35.67 o                         
 -15   5   7         70.91         46.37        27.90 o                         
 -14   5   7        545.53        580.62        44.56 o                         
 -13   5   7        370.62        364.81        35.16 o                         
 -12   5   7        428.37        488.62        38.81 o                         
 -11   5   7         32.75         10.79        24.58 o                         
 -10   5   7        114.26        153.10        20.38 o                         
  -9   5   7        193.13        204.56        18.62 o                         
  -8   5   7       1680.19       1587.61        60.45 o                         
  -7   5   7        877.65        848.68        32.04 o                         
  -6   5   7          2.16          4.76        13.08 o                         
  -5   5   7         12.87          5.12         7.75 o                         
  -4   5   7        928.71        930.60        24.68 o                         
  -3   5   7          2.39         -4.90         9.20 o                         
  -2   5   7         30.59         43.25        11.31 o                         
  -1   5   7        764.10        797.79        35.74 o                         
   0   5   7        463.75        450.84        20.47 o                         
   1   5   7        355.62        309.47        17.20 o                         
   2   5   7        338.85        388.36        18.84 o                         
   3   5   7         46.08         28.92        12.29 o                         
   4   5   7          0.22         -9.47        13.53 o                         
   5   5   7         12.34         47.08        16.05 o                         
   6   5   7         27.47         68.21        23.48 o                         
   7   5   7         10.20        -23.11        23.11 o                         
   8   5   7        129.35         83.02        28.64 o                         
   9   5   7        404.55        312.78        37.71 o                         
  10   5   7         80.95         60.96        32.15 o                         
  11   5   7          1.32         -7.71        33.43 o                         
 -16   6   7         27.40         62.72        37.90 o                         
 -15   6   7        227.11        309.52        41.85 o                         
 -14   6   7         43.72         50.82        31.63 o                         
 -13   6   7         48.53         73.41        30.42 o                         
 -12   6   7          7.19        -12.44        24.57 o                         
 -11   6   7         82.99         75.16        25.67 o                         
 -10   6   7         67.40         68.69        26.25 o                         
  -9   6   7          4.93         64.94        23.39 o                         
  -8   6   7        340.10        309.83        38.04 o                         
  -7   6   7        790.66        857.11        58.46 o                         
  -6   6   7          1.65        -11.19        20.13 o                         
  -5   6   7        606.61        577.35        24.87 o                         
  -4   6   7        767.68        721.64        27.08 o                         
  -3   6   7         29.06         16.30        11.39 o                         
  -2   6   7        650.78        576.93        30.33 o                         
  -1   6   7        492.21        504.42        25.24 o                         
   0   6   7        939.07        935.23        35.88 o                         
   1   6   7        291.61        323.81        22.74 o                         
   2   6   7        272.00        299.38        21.63 o                         
   3   6   7        347.17        374.34        23.78 o                         
   4   6   7        671.25        630.12        33.90 o                         
   5   6   7        494.95        549.12        38.72 o                         
   6   6   7         13.66          6.41        24.00 o                         
   7   6   7        637.45        763.40        51.13 o                         
   8   6   7        227.37        251.03        38.46 o                         
   9   6   7         21.08          4.00        31.79 o                         
  10   6   7        611.58        673.76        55.48 o                         
 -13   7   7          4.17         -9.60        28.37 o                         
 -12   7   7        282.09        306.78        56.98 o                         
 -11   7   7        346.03        389.82        42.91 o                         
 -10   7   7        201.25        233.99        34.23 o                         
  -9   7   7        402.86        548.86        45.52 o                         
  -8   7   7         60.16         42.65        27.84 o                         
  -7   7   7        184.58        178.20        32.97 o                         
  -6   7   7        258.10        298.63        35.33 o                         
  -5   7   7         17.81         45.19        20.65 o                         
  -4   7   7          0.11          0.66        19.39 o                         
  -3   7   7        637.67        599.37        34.02 o                         
  -2   7   7        183.27        175.85        27.47 o                         
  -1   7   7         33.15          9.25        17.75 o                         
   0   7   7          6.83        -14.77        15.21 o                         
   1   7   7         48.16         36.36        20.41 o                         
   2   7   7        275.19        307.88        28.31 o                         
   3   7   7        263.23        259.59        29.31 o                         
   4   7   7         73.27         57.00        25.08 o                         
   5   7   7        266.18        308.35        36.75 o                         
   6   7   7        280.40        320.51        41.87 o                         
   7   7   7         23.00         21.70        33.31 o                         
   8   7   7         40.04        138.50        95.88 o                         
 -10   8   7         75.60         41.05        41.62 o                         
  -9   8   7         67.33         72.45        34.87 o                         
  -8   8   7         97.85         60.24        32.51 o                         
  -7   8   7        506.17        456.78        45.01 o                         
  -6   8   7         32.66         -0.55        35.77 o                         
  -5   8   7        365.92        411.45        39.27 o                         
  -4   8   7        139.89        117.44        29.73 o                         
  -3   8   7        272.86        218.04        32.95 o                         
  -2   8   7         37.69         31.34        32.77 o                         
  -1   8   7         24.86         68.91        32.08 o                         
   0   8   7          7.41         -3.78        30.81 o                         
   1   8   7          8.48        -17.27        28.04 o                         
   2   8   7         23.16         36.89        30.76 o                         
   3   8   7          8.88          1.34        30.16 o                         
   4   8   7         35.81         87.68        39.79 o                         
 -20   0   8        148.84         41.63        29.26 o                         
 -19   0   8        215.66        133.09        28.23 o                         
 -18   0   8        806.26        896.54        44.57 o                         
 -17   0   8         65.73         35.42        21.30 o                         
 -16   0   8        945.21        862.29        43.65 o                         
 -15   0   8       1235.63       1260.24        54.79 o                         
 -14   0   8        209.67        185.74        43.87 o                         
 -13   0   8       1438.65       1453.53        50.42 o                         
 -12   0   8        922.02        934.60        40.84 o                         
 -11   0   8       1765.41       1812.41        58.59 o                         
 -10   0   8          2.13         -2.36        12.44 o                         
  -9   0   8       3473.82       3523.90        89.87 o                         
  -8   0   8         15.07         26.43         9.33 o                         
  -7   0   8       1201.77       1492.85        27.16 o                         
  -6   0   8        462.35        451.65        35.80 o                         
  -5   0   8         73.49        130.81        17.17 o                         
  -4   0   8       2246.17       2334.32        38.95 o                         
  -3   0   8       1004.37       1061.39        21.75 o                         
  -2   0   8       2820.76       2846.37        38.50 o                         
  -1   0   8       1331.54       1431.36        27.53 o                         
   0   0   8       9279.52       9176.05       101.42 o                         
   1   0   8        150.13        168.20        12.91 o                         
   2   0   8        407.10        394.64        21.65 o                         
   3   0   8       1357.51       1256.82        31.13 o                         
   4   0   8       2019.74       1977.92        40.21 o                         
   5   0   8        145.71        137.64        14.96 o                         
   6   0   8        635.89        698.53        47.86 o                         
   7   0   8       2615.54       2593.33       123.80 o                         
   8   0   8        137.24        146.61        43.15 o                         
   9   0   8        391.54        395.71        59.86 o                         
  10   0   8        744.84        901.68        84.50 o                         
  11   0   8        393.73        468.19        70.25 o                         
  12   0   8        140.79        231.34        62.93 o                         
  13   0   8        607.07        663.37       105.85 o                         
 -20   1   8         26.89        -12.06        20.55 o                         
 -19   1   8        324.60        398.57        27.11 o                         
 -18   1   8        288.78        292.76        22.81 o                         
 -17   1   8         90.72         81.87        17.57 o                         
 -16   1   8        483.02        436.27        25.03 o                         
 -15   1   8        316.67        310.34        20.64 o                         
 -14   1   8        787.38        772.63        28.09 o                         
 -13   1   8       1072.02       1168.46        45.15 o                         
 -12   1   8       2669.11       2662.60        53.26 o                         
 -11   1   8        433.19        413.14        27.85 o                         
 -10   1   8        974.06       1014.10        44.92 o                         
  -9   1   8          6.32          3.27        10.23 o                         
  -8   1   8       3451.80       3428.97        39.73 o                         
  -7   1   8         30.87         23.79         6.65 o                         
  -6   1   8        172.14        158.77         8.70 o                         
  -5   1   8       5662.57       6054.23        48.78 o                         
  -4   1   8       5532.32       5729.64        43.96 o                         
  -3   1   8        993.12       1118.18        16.60 o                         
  -2   1   8       1099.76       1148.68        22.75 o                         
  -1   1   8        259.44        284.62        10.87 o                         
   0   1   8         54.39         36.22         7.10 o                         
   1   1   8       1544.20       1572.17        34.22 o                         
   2   1   8        792.40        803.82        21.65 o                         
   3   1   8        549.90        576.55        18.31 o                         
   4   1   8       2920.15       2998.72        40.32 o                         
   5   1   8         88.82         97.95        12.57 o                         
   6   1   8         39.65         43.04        14.92 o                         
   7   1   8        414.55        382.20        27.90 o                         
   8   1   8         72.31        124.42        35.51 o                         
   9   1   8          0.08        -26.00        26.00 o                         
  10   1   8       1460.03       1308.53       109.82 o                         
  11   1   8        166.71        273.93        42.38 o                         
  12   1   8         70.94         72.18        39.46 o                         
  13   1   8         74.66         54.14        42.33 o                         
 -20   2   8         12.14         -4.32        26.18 o                         
 -19   2   8         32.20          7.10        23.40 o                         
 -18   2   8        140.29        120.30        23.12 o                         
 -17   2   8        132.74        113.33        26.66 o                         
 -16   2   8         14.53         32.31        16.43 o                         
 -15   2   8        164.64        163.74        19.08 o                         
 -14   2   8         64.10         60.66        15.18 o                         
 -13   2   8         13.05         25.32        17.03 o                         
 -12   2   8        292.64        280.41        20.97 o                         
 -11   2   8        144.45        119.90        16.84 o                         
 -10   2   8         29.94         17.55         7.45 o                         
  -9   2   8         26.53         13.52         6.96 o                         
  -8   2   8        148.03        139.42         6.95 o                         
  -7   2   8          0.57         -0.31         4.98 o                         
  -6   2   8        194.86        223.38         8.23 o                         
  -5   2   8         37.99         46.16         7.57 o                         
  -4   2   8        502.94        639.19        15.84 o                         
  -3   2   8          0.76          5.10         6.30 o                         
  -2   2   8          6.01          5.56         6.78 o                         
  -1   2   8        177.03        225.46         9.99 o                         
   0   2   8         11.31         18.23         7.18 o                         
   1   2   8       1548.43       1473.58        28.08 o                         
   2   2   8        216.94        226.67        13.61 o                         
   3   2   8        340.65        344.46        15.54 o                         
   4   2   8        203.18        221.64         9.97 o                         
   5   2   8         32.01         45.33        16.15 o                         
   6   2   8          0.96         -4.93        16.55 o                         
   7   2   8        153.00        164.04        25.03 o                         
   8   2   8          0.29        -23.69        29.09 o                         
   9   2   8          9.17         -7.04        33.63 o                         
  10   2   8        258.16        165.13        45.33 o                         
  11   2   8         25.84         62.37        41.87 o                         
  12   2   8          1.08         -2.92        36.90 o                         
  13   2   8         12.45        -18.03        39.30 o                         
 -19   3   8        243.13        259.16        38.78 o                         
 -18   3   8         31.25         38.24        29.81 o                         
 -17   3   8        158.89        239.46        32.63 o                         
 -16   3   8          8.07          9.94        20.02 o                         
 -15   3   8         73.68        101.68        19.91 o                         
 -14   3   8         10.67         13.90        16.12 o                         
 -13   3   8        395.38        381.40        21.38 o                         
 -12   3   8        217.70        224.81        16.31 o                         
 -11   3   8        982.10       1031.28        31.52 o                         
 -10   3   8        296.34        284.00        14.16 o                         
  -9   3   8        787.41        793.93        29.00 o                         
  -8   3   8         44.56         44.82        11.77 o                         
  -7   3   8        488.25        506.21        21.22 o                         
  -6   3   8       1519.58       1544.45        30.43 o                         
  -5   3   8        352.17        326.43        15.97 o                         
  -4   3   8        212.26        184.08         9.91 o                         
  -3   3   8       1488.83       1528.07        25.57 o                         
  -2   3   8        147.15        171.52        11.67 o                         
  -1   3   8         66.98         73.91        15.78 o                         
   0   3   8          9.25         13.15         9.36 o                         
   1   3   8        616.00        686.36        23.45 o                         
   2   3   8        135.85        149.21        13.36 o                         
   3   3   8        378.66        365.34        15.17 o                         
   4   3   8        234.52        229.59        19.31 o                         
   5   3   8        269.27        350.38        47.70 o                         
   6   3   8        108.39         99.72        20.28 o                         
   7   3   8        453.76        443.78        35.38 o                         
   8   3   8        106.81        129.76        41.13 o                         
   9   3   8         25.73         11.29        27.93 o                         
  10   3   8          0.85          9.72        53.16 o                         
  11   3   8         11.11        -44.17        44.17 o                         
  12   3   8         21.25         35.69        46.36 o                         
 -18   4   8          3.94         17.75        31.17 o                         
 -17   4   8        408.87        405.89        55.81 o                         
 -16   4   8        131.90        169.08        31.85 o                         
 -15   4   8        722.85        763.27        48.12 o                         
 -14   4   8        499.87        524.48        34.26 o                         
 -13   4   8          0.22          8.71        24.55 o                         
 -12   4   8         28.11          4.73        17.93 o                         
 -11   4   8        308.96        258.41        23.79 o                         
 -10   4   8        601.64        609.39        28.07 o                         
  -9   4   8       1190.52       1174.14        35.56 o                         
  -8   4   8         14.63          6.53        12.62 o                         
  -7   4   8        563.88        510.68        22.67 o                         
  -6   4   8       2945.57       2832.09        45.76 o                         
  -5   4   8         55.77         72.95        12.49 o                         
  -4   4   8        164.27        161.80        13.01 o                         
  -3   4   8       2040.44       1975.45        28.62 o                         
  -2   4   8       1797.52       1843.90        41.23 o                         
  -1   4   8       1680.14       1661.02        34.84 o                         
   0   4   8       2039.49       1967.57        43.71 o                         
   1   4   8       1488.33       1464.08        33.24 o                         
   2   4   8         22.88         30.31        11.96 o                         
   3   4   8         61.22         47.49        10.62 o                         
   4   4   8        663.93        650.92        28.06 o                         
   5   4   8        214.56        211.74        19.48 o                         
   6   4   8        116.15        160.05        24.28 o                         
   7   4   8        353.47        294.36        33.46 o                         
   8   4   8         12.50         28.41        30.64 o                         
   9   4   8        723.00        740.44        67.40 o                         
  10   4   8          4.08        -39.21        39.21 o                         
  11   4   8          0.22         -8.07        43.55 o                         
 -17   5   8          9.31        -27.71        31.14 o                         
 -16   5   8         29.12         67.55        31.22 o                         
 -15   5   8          0.12        -23.52        23.52 o                         
 -14   5   8        199.62        142.98        29.52 o                         
 -13   5   8        338.63        397.18        37.71 o                         
 -12   5   8         15.16         -8.53        22.33 o                         
 -11   5   8        236.63        261.16        26.13 o                         
 -10   5   8       1397.52       1415.50        46.85 o                         
  -9   5   8          0.53         33.22        23.40 o                         
  -8   5   8        552.62        524.49        27.78 o                         
  -7   5   8        117.79         82.95        16.99 o                         
  -6   5   8        643.13        603.06        36.67 o                         
  -5   5   8       1804.87       1791.61        44.48 o                         
  -4   5   8       1144.91       1071.70        32.23 o                         
  -3   5   8          0.11          9.67         8.97 o                         
  -2   5   8        938.63        862.47        44.77 o                         
  -1   5   8         94.37         87.71        14.06 o                         
   0   5   8        359.58        378.99        19.74 o                         
   1   5   8        168.86        172.74        16.03 o                         
   2   5   8        160.42        169.24        16.77 o                         
   3   5   8        969.18        983.20        35.23 o                         
   4   5   8          8.76         18.59        15.48 o                         
   5   5   8        177.38        179.42        25.47 o                         
   6   5   8         51.12         64.62        24.78 o                         
   7   5   8         12.76         28.41        31.53 o                         
   8   5   8        184.98        321.55        45.17 o                         
   9   5   8          3.83        -12.26        27.86 o                         
  10   5   8        257.90        171.39        39.61 o                         
 -15   6   8         97.14        121.81        37.23 o                         
 -14   6   8        811.05        759.07        59.31 o                         
 -13   6   8        148.04        234.66        36.13 o                         
 -12   6   8          9.26         28.86        23.40 o                         
 -11   6   8         32.40         10.48        26.10 o                         
 -10   6   8        471.14        396.16        40.02 o                         
  -9   6   8        203.62        142.23        29.41 o                         
  -8   6   8         62.91         40.19        21.79 o                         
  -7   6   8         60.31         44.64        22.55 o                         
  -6   6   8          0.07        -19.05        19.05 o                         
  -5   6   8        464.89        485.79        33.69 o                         
  -4   6   8         14.24          8.29        14.97 o                         
  -3   6   8        887.04        794.07        31.14 o                         
  -2   6   8          4.03          5.67        17.01 o                         
  -1   6   8       3167.03       3059.53        58.19 o                         
   0   6   8          8.84         -3.01        14.64 o                         
   1   6   8         36.08         45.79        18.02 o                         
   2   6   8       1406.63       1360.28        39.73 o                         
   3   6   8        120.30        101.35        18.71 o                         
   4   6   8        153.76        164.11        25.11 o                         
   5   6   8         87.39         88.27        26.33 o                         
   6   6   8        152.17        148.60        32.42 o                         
   7   6   8         30.94         43.88        30.87 o                         
   8   6   8        377.55        472.96        47.56 o                         
   9   6   8          0.45         -0.28        34.73 o                         
 -13   7   8          2.79         -1.49        30.30 o                         
 -12   7   8        187.93        274.78        42.49 o                         
 -11   7   8        470.64        444.85        45.45 o                         
 -10   7   8         50.07         24.61        28.84 o                         
  -9   7   8         63.05         91.14        30.20 o                         
  -8   7   8        160.45        173.40        33.58 o                         
  -7   7   8          0.33         -5.89        24.60 o                         
  -6   7   8          8.19         19.53        25.05 o                         
  -5   7   8        799.36        698.55        49.27 o                         
  -4   7   8         15.84         32.21        23.77 o                         
  -3   7   8          6.49          4.00        22.88 o                         
  -2   7   8         30.90         -0.47        21.92 o                         
  -1   7   8        375.77        322.59        30.69 o                         
   0   7   8          1.99        -18.71        18.71 o                         
   1   7   8        150.61        178.99        29.74 o                         
   2   7   8         50.50         79.25        23.81 o                         
   3   7   8         23.65         41.12        21.89 o                         
   4   7   8         13.56          9.47        24.26 o                         
   5   7   8         25.63         48.41        29.75 o                         
   6   7   8        467.38        505.67        48.23 o                         
 -10   8   8         30.50        -14.44        34.30 o                         
  -9   8   8         88.56         97.83        33.43 o                         
  -8   8   8         13.39         -8.55        40.12 o                         
  -7   8   8         42.97         29.97        31.34 o                         
  -6   8   8        242.27        197.12        37.70 o                         
  -5   8   8         52.61         17.36        33.47 o                         
  -4   8   8         84.13         61.73        28.87 o                         
  -3   8   8         82.11         34.11        31.62 o                         
  -2   8   8         52.16         36.33        29.92 o                         
  -1   8   8          3.17         -3.31        29.99 o                         
   0   8   8        112.18        105.41        36.77 o                         
   1   8   8         65.56         36.53        34.65 o                         
   2   8   8        227.20        230.97        46.59 o                         
   3   8   8         21.69         49.95        39.06 o                         
 -20   1   9          4.68        -11.99        20.46 o                         
 -19   1   9         14.28          1.05        19.81 o                         
 -18   1   9        215.50        232.84        23.19 o                         
 -17   1   9        169.99        171.00        19.83 o                         
 -16   1   9         24.10         37.59        15.14 o                         
 -15   1   9        157.04        163.59        17.35 o                         
 -14   1   9        474.89        511.31        24.02 o                         
 -13   1   9        668.74        652.73        27.46 o                         
 -12   1   9        949.29       1027.83        59.53 o                         
 -11   1   9       1783.80       1805.05        46.89 o                         
 -10   1   9          2.35         -8.04         8.04 o                         
  -9   1   9          0.03         -7.46         8.12 o                         
  -8   1   9        566.49        607.18        15.49 o                         
  -7   1   9        899.97        858.18        17.48 o                         
  -6   1   9        420.86        460.59        16.46 o                         
  -5   1   9         11.98         10.83         6.34 o                         
  -4   1   9        767.06        751.88        16.17 o                         
  -3   1   9         72.44         91.72         7.74 o                         
  -2   1   9         97.87         90.69         8.51 o                         
  -1   1   9         59.43         76.40         9.34 o                         
   0   1   9          0.14         -0.06         7.89 o                         
   1   1   9        957.97        977.88        27.99 o                         
   2   1   9        251.35        233.89        15.18 o                         
   3   1   9        629.80        645.47        22.22 o                         
   4   1   9        159.19        181.29        13.22 o                         
   5   1   9          6.10          6.54         7.45 o                         
   6   1   9        176.97        178.44        21.19 o                         
   7   1   9        346.13        330.91        37.22 o                         
   8   1   9         79.19         61.24        36.14 o                         
   9   1   9         34.17         80.86        32.85 o                         
  10   1   9        644.93        746.74        58.27 o                         
  11   1   9          5.54        -34.97        34.97 o                         
  12   1   9         45.48         92.64        47.48 o                         
 -20   2   9          1.03         -5.72        29.15 o                         
 -19   2   9        156.70        121.24        30.80 o                         
 -18   2   9        188.41        176.42        27.01 o                         
 -17   2   9        277.52        264.66        25.27 o                         
 -16   2   9        512.85        538.82        31.89 o                         
 -15   2   9        894.28        834.81        31.77 o                         
 -14   2   9        415.69        440.63        23.63 o                         
 -13   2   9        258.26        290.81        18.58 o                         
 -12   2   9       1500.96       1450.84        51.27 o                         
 -11   2   9        250.92        249.01        14.16 o                         
 -10   2   9        865.73        873.29        21.78 o                         
  -9   2   9       2298.31       2242.19        31.58 o                         
  -8   2   9        378.52        381.90        15.57 o                         
  -7   2   9       2996.08       2881.85        34.26 o                         
  -6   2   9        606.26        627.51        17.68 o                         
  -5   2   9        409.65        432.17        14.32 o                         
  -4   2   9          3.05         12.40         6.73 o                         
  -3   2   9       5356.76       5050.94        51.24 o                         
  -2   2   9        285.78        287.83        13.83 o                         
  -1   2   9        654.52        618.60        22.43 o                         
   0   2   9       3562.28       3394.48        41.59 o                         
   1   2   9         39.11         42.49        10.60 o                         
   2   2   9        952.15        965.32        27.26 o                         
   3   2   9       1012.78       1010.64        40.76 o                         
   4   2   9        223.04        262.33        16.27 o                         
   5   2   9        373.75        401.11        38.65 o                         
   6   2   9       4134.15       4049.61        77.01 o                         
   7   2   9         23.41         10.18        24.12 o                         
   8   2   9          4.90         -1.60        33.29 o                         
   9   2   9        205.50        175.54        41.94 o                         
  10   2   9        168.91        168.81        47.80 o                         
  11   2   9        144.69        111.21        41.32 o                         
  12   2   9          1.21          0.98        41.52 o                         
 -19   3   9         36.84         35.44        33.55 o                         
 -18   3   9          0.01          8.21        27.64 o                         
 -17   3   9         17.16         38.37        28.19 o                         
 -16   3   9          3.61         -1.50        21.15 o                         
 -15   3   9         68.68         27.03        20.56 o                         
 -14   3   9        293.31        325.74        26.50 o                         
 -13   3   9        259.34        285.44        21.83 o                         
 -12   3   9       1271.48       1411.31        63.05 o                         
 -11   3   9       6329.81       6067.91        73.96 o                         
 -10   3   9          1.39         -3.23         6.97 o                         
  -9   3   9        768.74        746.71        27.29 o                         
  -8   3   9        597.08        584.85        23.73 o                         
  -7   3   9       3790.10       3595.82        53.92 o                         
  -6   3   9        576.70        571.66        22.83 o                         
  -5   3   9         57.74         46.16         6.27 o                         
  -4   3   9        119.53         93.82         9.51 o                         
  -3   3   9        937.55        932.31        22.23 o                         
  -2   3   9          2.46         -0.65         7.89 o                         
  -1   3   9         22.26         21.71         9.32 o                         
   0   3   9          5.72          3.06         8.63 o                         
   1   3   9        296.17        285.92        21.73 o                         
   2   3   9       2132.83       2064.21        39.60 o                         
   3   3   9         86.73         83.82        12.67 o                         
   4   3   9        166.25        212.59        19.61 o                         
   5   3   9          3.16          7.51        18.11 o                         
   6   3   9        302.91        336.71        29.65 o                         
   7   3   9        370.30        393.55        42.80 o                         
   8   3   9          5.47          1.34        27.80 o                         
   9   3   9        186.59        223.89        48.01 o                         
  10   3   9       1216.50       1270.71       126.68 o                         
  11   3   9         55.70        -19.29        44.47 o                         
 -18   4   9          2.53         22.08        29.14 o                         
 -17   4   9        120.08        103.73        33.31 o                         
 -16   4   9         45.01          3.57        24.91 o                         
 -15   4   9         88.82         57.81        34.86 o                         
 -14   4   9          2.14        -17.32        17.32 o                         
 -13   4   9        274.58        280.63        28.05 o                         
 -12   4   9          7.84          4.92        16.46 o                         
 -11   4   9        654.15        689.95        41.98 o                         
 -10   4   9          2.73          4.70        16.12 o                         
  -9   4   9         41.29         30.80        19.83 o                         
  -8   4   9         85.42         66.85        15.17 o                         
  -7   4   9        946.09        888.91        33.02 o                         
  -6   4   9        317.73        311.00        24.93 o                         
  -5   4   9       1306.28       1381.32        37.02 o                         
  -4   4   9        612.50        608.58        22.14 o                         
  -3   4   9        352.68        369.18        18.99 o                         
  -2   4   9        562.75        546.11        21.90 o                         
  -1   4   9         31.60         55.52        13.67 o                         
   0   4   9        418.63        407.95        24.71 o                         
   1   4   9        717.02        706.58        29.70 o                         
   2   4   9        217.68        247.26        16.13 o                         
   3   4   9        399.50        378.77        23.73 o                         
   4   4   9         90.13        109.73        21.40 o                         
   5   4   9        513.20        522.64        34.41 o                         
   6   4   9       1467.52       1365.16        53.44 o                         
   7   4   9         70.85         80.30        30.31 o                         
   8   4   9        241.57        170.68        51.06 o                         
   9   4   9         44.96         10.70        41.47 o                         
  10   4   9        211.03        219.44        54.33 o                         
 -17   5   9         70.57         42.06        34.10 o                         
 -16   5   9        217.31        172.27        54.33 o                         
 -15   5   9         72.23         94.48        31.83 o                         
 -14   5   9        137.28         86.36        33.05 o                         
 -13   5   9         56.04         58.14        26.98 o                         
 -12   5   9         85.78         69.29        26.15 o                         
 -11   5   9         87.23        109.02        22.94 o                         
 -10   5   9        452.52        415.51        30.75 o                         
  -9   5   9        821.78        818.77        39.22 o                         
  -8   5   9        175.42        151.82        22.23 o                         
  -7   5   9         75.92         70.64        18.74 o                         
  -6   5   9        215.09        282.55        25.16 o                         
  -5   5   9        140.94        115.12        20.37 o                         
  -4   5   9         47.60         47.15        13.62 o                         
  -3   5   9         29.12         31.59         9.13 o                         
  -2   5   9        224.98        205.16        17.47 o                         
  -1   5   9        253.79        239.13        18.28 o                         
   0   5   9         14.01         10.26        12.51 o                         
   1   5   9        851.95        893.21        31.83 o                         
   2   5   9        219.66        200.01        19.25 o                         
   3   5   9         53.02         72.43        17.92 o                         
   4   5   9          9.99          6.66        21.08 o                         
   5   5   9         94.65         91.91        24.56 o                         
   6   5   9        303.88        278.53        34.70 o                         
   7   5   9        434.39        420.06        43.35 o                         
   8   5   9        108.52        153.14        40.83 o                         
   9   5   9        215.78        245.72        47.71 o                         
 -15   6   9        319.59        342.79        42.64 o                         
 -14   6   9         25.55          6.77        30.00 o                         
 -13   6   9        455.88        436.35        42.68 o                         
 -12   6   9         58.72         40.97        28.46 o                         
 -11   6   9         31.98         18.33        26.50 o                         
 -10   6   9        302.79        257.41        34.03 o                         
  -9   6   9        415.16        419.73        38.24 o                         
  -8   6   9         32.39         27.05        22.47 o                         
  -7   6   9        513.34        436.21        37.09 o                         
  -6   6   9        198.83        207.11        34.63 o                         
  -5   6   9        698.62        647.76        42.57 o                         
  -4   6   9         94.10         63.90        23.79 o                         
  -3   6   9        274.23        256.39        24.01 o                         
  -2   6   9        169.10        185.04        33.80 o                         
  -1   6   9         18.24         38.94        15.58 o                         
   0   6   9        419.07        378.96        24.89 o                         
   1   6   9          0.14         -6.20        16.14 o                         
   2   6   9       1680.46       1722.51        78.49 o                         
   3   6   9         36.45         71.12        19.45 o                         
   4   6   9         15.99         42.59        24.54 o                         
   5   6   9         10.83         43.76        25.87 o                         
   6   6   9        331.23        352.78        44.45 o                         
   7   6   9          4.66          6.68        31.55 o                         
   8   6   9        114.49        113.64        88.78 o                         
 -13   7   9        318.90        409.32        47.16 o                         
 -12   7   9         26.98         91.37        36.69 o                         
 -11   7   9         66.42         53.52        32.14 o                         
 -10   7   9        136.91        124.82        34.22 o                         
  -9   7   9          2.08          1.04        24.48 o                         
  -8   7   9        502.41        448.07        42.69 o                         
  -7   7   9        597.05        597.24        50.22 o                         
  -6   7   9          6.88         -8.29        23.81 o                         
  -5   7   9        543.91        572.72        44.02 o                         
  -4   7   9          0.32        -23.24        23.24 o                         
  -3   7   9         54.77         43.18        24.46 o                         
  -2   7   9          0.68        -21.65        21.65 o                         
  -1   7   9         92.38         81.51        26.13 o                         
   0   7   9         28.45         23.80        28.47 o                         
   1   7   9        163.93        208.57        30.82 o                         
   2   7   9        236.79        260.08        36.51 o                         
   3   7   9         99.63         89.41        31.59 o                         
   4   7   9        209.91        210.25        40.74 o                         
   5   7   9          1.78         -9.21        33.39 o                         
  -9   8   9         93.08         88.53        33.98 o                         
  -8   8   9        431.07        431.96        46.28 o                         
  -7   8   9          6.54         44.39        32.69 o                         
  -6   8   9          1.00         15.40        35.33 o                         
  -5   8   9        137.27        122.39        45.08 o                         
  -4   8   9        644.37        632.15        69.78 o                         
  -3   8   9         10.97         -1.79        34.39 o                         
  -2   8   9        109.63        108.90        41.91 o                         
  -1   8   9          7.79         -6.34        33.08 o                         
   0   8   9          1.46         12.12        34.91 o                         
   1   8   9        348.01        347.48        54.83 o                         
 -20   0  10         12.40         25.48        35.50 o                         
 -19   0  10         11.03         45.95        31.16 o                         
 -18   0  10       1405.29       1526.57        66.99 o                         
 -17   0  10       1411.64       1460.09        75.43 o                         
 -16   0  10       1516.39       1567.19        62.02 o                         
 -15   0  10        185.63        166.05        26.90 o                         
 -14   0  10         33.74         24.52        19.49 o                         
 -13   0  10       3940.71       3942.88       151.25 o                         
 -12   0  10         56.45         65.07        16.60 o                         
 -11   0  10         69.83         54.64        20.46 o                         
 -10   0  10       8565.39       8539.70       111.70 o                         
  -9   0  10       1093.40       1139.63        36.31 o                         
  -8   0  10        264.37        326.81        22.66 o                         
  -7   0  10        456.46        409.16        31.47 o                         
  -6   0  10       1107.79        973.88        33.77 o                         
  -5   0  10         91.65         79.94        13.85 o                         
  -4   0  10       1617.58       1507.02        36.61 o                         
  -3   0  10        605.35        554.38        22.21 o                         
  -2   0  10        698.18        700.17        33.59 o                         
  -1   0  10       8432.68       8053.34       117.95 o                         
   0   0  10       1166.52       1200.87        33.36 o                         
   1   0  10        446.62        490.71        24.14 o                         
   2   0  10        346.13        308.72        21.15 o                         
   3   0  10       4794.50       4892.15        85.47 o                         
   4   0  10       1752.81       1714.58        41.44 o                         
   5   0  10          2.16         -0.19        15.14 o                         
   6   0  10        126.19        122.61        41.52 o                         
   7   0  10          7.52         50.83        40.81 o                         
   8   0  10          2.19         33.47        52.16 o                         
   9   0  10         78.18         86.33        48.60 o                         
  10   0  10         56.26         44.97        52.26 o                         
  11   0  10         66.21        -26.06        56.82 o                         
 -20   1  10        265.87        303.89        35.11 o                         
 -19   1  10        391.79        392.98        31.78 o                         
 -18   1  10         81.20        113.43        21.56 o                         
 -17   1  10        110.22         72.62        18.86 o                         
 -16   1  10        170.36        157.12        18.30 o                         
 -15   1  10         11.47         18.00        13.18 o                         
 -14   1  10        580.62        611.22        28.14 o                         
 -13   1  10        882.88        855.05        29.76 o                         
 -12   1  10        340.12        349.09        17.77 o                         
 -11   1  10          2.49         -8.81         8.81 o                         
 -10   1  10         13.99         12.08        10.25 o                         
  -9   1  10        108.43         82.96         7.07 o                         
  -8   1  10       1043.39        965.71        24.83 o                         
  -7   1  10         55.38         29.00         9.82 o                         
  -6   1  10       3695.35       3609.94        48.35 o                         
  -5   1  10       1552.31       1531.78        26.86 o                         
  -4   1  10        592.05        540.74        15.33 o                         
  -3   1  10         20.99         15.90         7.73 o                         
  -2   1  10        824.79        854.92        23.03 o                         
  -1   1  10       1447.90       1468.26        27.43 o                         
   0   1  10        175.16        159.42        14.94 o                         
   1   1  10       2066.30       2019.66        39.83 o                         
   2   1  10          0.63         -9.93         9.93 o                         
   3   1  10        492.83        478.22        19.73 o                         
   4   1  10         83.56         85.49        12.50 o                         
   5   1  10         68.23         71.14        11.60 o                         
   6   1  10          1.20         11.91        21.02 o                         
   7   1  10       2763.10       2775.38        86.66 o                         
   8   1  10         43.16         64.78        33.67 o                         
   9   1  10        433.14        448.64        49.11 o                         
  10   1  10          0.51        -43.12        44.34 o                         
  11   1  10        147.55        122.06        44.55 o                         
 -19   2  10          1.55         13.10        29.26 o                         
 -18   2  10         59.98         10.52        23.83 o                         
 -17   2  10         96.63        113.35        22.54 o                         
 -16   2  10         11.97         -3.75        17.64 o                         
 -15   2  10       1026.28       1062.81        43.22 o                         
 -14   2  10         85.75        119.51        19.16 o                         
 -13   2  10       2134.11       2011.39        49.90 o                         
 -12   2  10        475.71        466.72        19.21 o                         
 -11   2  10        884.97        824.71        30.91 o                         
 -10   2  10        771.16        768.34        20.22 o                         
  -9   2  10          0.25         -6.73         6.73 o                         
  -8   2  10        495.63        501.81        14.84 o                         
  -7   2  10         15.50          6.45         6.83 o                         
  -6   2  10        132.07        132.25        10.34 o                         
  -5   2  10        110.46        142.48        10.12 o                         
  -4   2  10         73.21         57.76         8.21 o                         
  -3   2  10        468.66        489.94        15.88 o                         
  -2   2  10       3764.15       3691.35        46.11 o                         
  -1   2  10         61.19         70.45        11.20 o                         
   0   2  10         57.16         77.18        11.88 o                         
   1   2  10        347.64        357.70        19.90 o                         
   2   2  10         10.36          3.72        11.12 o                         
   3   2  10         58.70         52.10        13.74 o                         
   4   2  10        379.34        347.47        17.76 o                         
   5   2  10         50.46         99.59        23.33 o                         
   6   2  10        120.95        113.18        25.68 o                         
   7   2  10         30.47         20.66        27.87 o                         
   8   2  10         98.75         69.96        47.23 o                         
   9   2  10        117.43         47.08        42.07 o                         
  10   2  10         11.76          8.32        35.12 o                         
  11   2  10         25.28         34.56        40.82 o                         
 -19   3  10         33.34         26.28        38.09 o                         
 -18   3  10         76.90         53.72        37.48 o                         
 -17   3  10         17.12          9.72        24.78 o                         
 -16   3  10        289.70        237.38        28.81 o                         
 -15   3  10          6.91        -19.59        19.59 o                         
 -14   3  10       1036.80       1098.72        58.10 o                         
 -13   3  10          2.50         14.73        18.98 o                         
 -12   3  10        368.47        384.95        25.48 o                         
 -11   3  10         64.19         66.99        10.32 o                         
 -10   3  10         49.10         30.91        13.76 o                         
  -9   3  10          0.82         -7.50        10.40 o                         
  -8   3  10        219.80        205.92        16.46 o                         
  -7   3  10          6.77         10.59        12.62 o                         
  -6   3  10         59.88         58.29        13.94 o                         
  -5   3  10        121.60        124.73        16.05 o                         
  -4   3  10       2309.25       2321.84        34.22 o                         
  -3   3  10         43.52         30.52         9.97 o                         
  -2   3  10          2.38         12.42         9.92 o                         
  -1   3  10         43.38         38.04        10.65 o                         
   0   3  10       1508.03       1505.07        32.14 o                         
   1   3  10        165.86        158.41        15.40 o                         
   2   3  10        273.39        269.15        19.52 o                         
   3   3  10       2123.74       1987.10        40.65 o                         
   4   3  10          2.41         21.31        20.55 o                         
   5   3  10          0.10         11.81        22.04 o                         
   6   3  10         37.68         31.25        24.85 o                         
   7   3  10        215.07        176.86        37.22 o                         
   8   3  10         24.49         40.89        38.41 o                         
   9   3  10        160.70        151.92        47.08 o                         
  10   3  10         19.45         58.36        50.90 o                         
 -18   4  10        198.36        145.79        40.98 o                         
 -17   4  10        128.61        124.86        32.92 o                         
 -16   4  10        250.77        308.18        38.71 o                         
 -15   4  10         90.02        137.88        29.89 o                         
 -14   4  10         20.14         13.46        20.68 o                         
 -13   4  10          0.31          7.97        20.67 o                         
 -12   4  10        779.10        780.05        38.63 o                         
 -11   4  10        143.17        154.83        22.88 o                         
 -10   4  10       1082.93       1099.69        59.05 o                         
  -9   4  10         17.35         34.26        16.32 o                         
  -8   4  10       1506.78       1504.41        38.66 o                         
  -7   4  10        268.19        244.93        19.95 o                         
  -6   4  10        193.15        175.80        19.68 o                         
  -5   4  10          4.00         -1.26        10.80 o                         
  -4   4  10       1274.13       1224.97        23.91 o                         
  -3   4  10        568.73        561.03        22.17 o                         
  -2   4  10        128.07        125.78        15.05 o                         
  -1   4  10       2100.51       1969.56        47.65 o                         
   0   4  10         10.53          5.36        14.24 o                         
   1   4  10        913.51        903.78        32.04 o                         
   2   4  10        289.99        297.90        20.75 o                         
   3   4  10       1706.40       1707.90        49.34 o                         
   4   4  10        116.62        134.68        27.31 o                         
   5   4  10        679.07        728.21        41.17 o                         
   6   4  10        129.08        181.78        51.44 o                         
   7   4  10         69.99         26.45        44.98 o                         
   8   4  10          4.24         36.16        41.34 o                         
   9   4  10         10.38         75.05        48.64 o                         
 -17   5  10        150.16        153.95        42.22 o                         
 -16   5  10         26.83         42.72        32.24 o                         
 -15   5  10        245.25        260.05        45.93 o                         
 -14   5  10       1206.21       1236.79        61.37 o                         
 -13   5  10         36.93         82.96        28.34 o                         
 -12   5  10         34.60         17.61        26.28 o                         
 -11   5  10         28.69         19.36        21.63 o                         
 -10   5  10        227.58        189.82        24.20 o                         
  -9   5  10        137.85        128.46        21.95 o                         
  -8   5  10         49.17         26.08        19.84 o                         
  -7   5  10        146.57        112.83        22.56 o                         
  -6   5  10        450.23        420.47        29.75 o                         
  -5   5  10        486.87        540.66        33.34 o                         
  -4   5  10        716.33        656.29        28.51 o                         
  -3   5  10         49.38         55.13        11.96 o                         
  -2   5  10        230.48        230.47        19.19 o                         
  -1   5  10        503.55        503.89        25.36 o                         
   0   5  10       1692.70       1642.05        41.47 o                         
   1   5  10         32.03         46.44        15.36 o                         
   2   5  10        315.33        314.26        25.31 o                         
   3   5  10        873.08        795.18        39.18 o                         
   4   5  10          2.71         -4.14        21.95 o                         
   5   5  10         33.11         44.67        24.82 o                         
   6   5  10        239.93        197.48        38.16 o                         
   7   5  10        561.60        594.64        50.97 o                         
   8   5  10        212.21        218.95        48.01 o                         
 -15   6  10         93.40        139.36        38.41 o                         
 -14   6  10        134.73        188.68        38.02 o                         
 -13   6  10        179.90        136.87        32.81 o                         
 -12   6  10          0.95        -12.63        28.56 o                         
 -11   6  10          8.72         24.27        26.58 o                         
 -10   6  10         59.94         69.76        28.04 o                         
  -9   6  10        414.71        419.58        38.91 o                         
  -8   6  10        123.33        181.74        26.88 o                         
  -7   6  10         41.01         69.58        27.28 o                         
  -6   6  10         24.47         33.21        26.52 o                         
  -5   6  10        107.09        121.27        27.31 o                         
  -4   6  10        173.85        151.84        34.75 o                         
  -3   6  10        125.43         94.94        24.97 o                         
  -2   6  10        586.31        544.53        33.62 o                         
  -1   6  10        377.09        367.93        30.54 o                         
   0   6  10        108.45         95.99        21.92 o                         
   1   6  10         27.28         45.77        18.07 o                         
   2   6  10        173.15        187.74        22.72 o                         
   3   6  10        184.96        199.52        28.06 o                         
   4   6  10        485.12        592.82        43.67 o                         
   5   6  10         44.67         30.71        28.94 o                         
   6   6  10          2.71          3.09        29.00 o                         
 -12   7  10         65.78         75.83        36.59 o                         
 -11   7  10          3.69        -33.46        33.89 o                         
 -10   7  10         34.29         47.76        33.08 o                         
  -9   7  10         39.42         15.15        27.44 o                         
  -8   7  10          0.08         13.59        27.37 o                         
  -7   7  10        124.61         42.44        33.57 o                         
  -6   7  10          0.01        -28.24        28.24 o                         
  -5   7  10        125.08         78.21        35.95 o                         
  -4   7  10        188.71        204.99        50.32 o                         
  -3   7  10          0.06        -25.28        25.28 o                         
  -2   7  10         62.98         75.42        27.62 o                         
  -1   7  10         43.70         31.05        27.15 o                         
   0   7  10         64.49         72.39        31.68 o                         
   1   7  10          0.83        -27.51        29.67 o                         
   2   7  10        357.59        414.81        47.73 o                         
   3   7  10          5.94         27.13        30.31 o                         
   4   7  10        208.69        226.47        42.20 o                         
  -8   8  10        392.23        419.15        48.80 o                         
  -7   8  10          0.04        -33.69        33.69 o                         
  -6   8  10         16.73        -25.14        36.10 o                         
  -5   8  10          1.11         16.62        31.17 o                         
  -4   8  10          0.09         -8.24        37.40 o                         
  -3   8  10          2.43         -6.81        37.91 o                         
  -2   8  10          5.30         19.76        36.49 o                         
  -1   8  10         29.90         12.11        34.72 o                         
 -20   1  11         29.90         41.25        32.17 o                         
 -19   1  11        127.51        143.70        29.59 o                         
 -18   1  11          0.07         -5.18        23.29 o                         
 -17   1  11        146.50        119.76        25.00 o                         
 -16   1  11        184.13        199.65        25.40 o                         
 -15   1  11          5.43         -3.03        14.49 o                         
 -14   1  11          8.29         -9.06        13.25 o                         
 -13   1  11        158.45        166.47        16.27 o                         
 -12   1  11          0.73         -9.88         9.88 o                         
 -11   1  11          4.73          3.57         7.37 o                         
 -10   1  11          0.79         -6.81         6.81 o                         
  -9   1  11        308.88        310.47        18.13 o                         
  -8   1  11        269.91        281.49        17.03 o                         
  -7   1  11        727.07        713.73        24.66 o                         
  -6   1  11        612.15        615.00        21.48 o                         
  -5   1  11         68.33         60.89        13.21 o                         
  -4   1  11        897.34        896.09        21.14 o                         
  -3   1  11       2407.12       2333.28        33.89 o                         
  -2   1  11          0.03          4.84        10.15 o                         
  -1   1  11         23.99         27.68        12.33 o                         
   0   1  11       2514.05       2511.51        48.46 o                         
   1   1  11          4.31         -3.21        11.33 o                         
   2   1  11        679.63        673.90        25.54 o                         
   3   1  11          0.51        -11.35        11.35 o                         
   4   1  11        663.22        704.59        29.20 o                         
   5   1  11        121.60        116.74        22.41 o                         
   6   1  11        626.83        594.03        39.39 o                         
   7   1  11        163.34        134.33        47.09 o                         
   8   1  11        206.96        188.16        39.63 o                         
   9   1  11        363.10        417.10        57.02 o                         
  10   1  11         21.12         37.02        39.28 o                         
 -19   2  11         39.95          7.52        30.12 o                         
 -18   2  11         33.50         21.43        29.06 o                         
 -17   2  11        785.35        899.30        52.86 o                         
 -16   2  11         25.49         16.88        22.91 o                         
 -15   2  11        489.25        435.10        32.45 o                         
 -14   2  11        727.73        686.32        31.15 o                         
 -13   2  11        230.27        242.71        24.18 o                         
 -12   2  11        605.03        547.86        22.18 o                         
 -11   2  11       1353.27       1272.12        35.55 o                         
 -10   2  11         25.98         14.90        12.06 o                         
  -9   2  11         33.19         37.98        10.01 o                         
  -8   2  11       1442.20       1416.08        24.11 o                         
  -7   2  11        544.46        497.02        16.30 o                         
  -6   2  11         18.69         12.44         7.73 o                         
  -5   2  11         13.00         10.05         7.32 o                         
  -4   2  11       3946.81       3718.02        45.66 o                         
  -3   2  11       1089.79       1071.62        24.64 o                         
  -2   2  11       2837.55       2769.53        39.65 o                         
  -1   2  11        129.25        115.43        13.90 o                         
   0   2  11       1482.00       1512.51        34.86 o                         
   1   2  11        598.90        564.98        32.21 o                         
   2   2  11          8.40         30.99        13.38 o                         
   3   2  11        114.84        104.65        14.87 o                         
   4   2  11         99.69        114.28        25.73 o                         
   5   2  11        134.50        149.46        26.89 o                         
   6   2  11        439.84        404.83        45.58 o                         
   7   2  11         43.57         12.61        29.55 o                         
   8   2  11          7.63         16.16        38.91 o                         
   9   2  11          0.03         -2.92        37.35 o                         
  10   2  11        817.93        898.76        69.27 o                         
 -19   3  11         14.96        -18.65        37.60 o                         
 -18   3  11          5.51         16.41        34.31 o                         
 -17   3  11        191.26        160.82        34.76 o                         
 -16   3  11        413.54        410.17        40.12 o                         
 -15   3  11          4.54          6.37        20.53 o                         
 -14   3  11        601.77        574.37        39.50 o                         
 -13   3  11          4.28         -1.36        17.98 o                         
 -12   3  11        113.44        127.05        27.28 o                         
 -11   3  11         81.77         93.49        20.07 o                         
 -10   3  11        149.09        144.24        18.40 o                         
  -9   3  11         74.58         52.59        13.76 o                         
  -8   3  11       1075.81       1036.75        34.87 o                         
  -7   3  11       1887.32       1794.55        40.98 o                         
  -6   3  11          3.99         -1.10         9.65 o                         
  -5   3  11        203.12        205.19        13.31 o                         
  -4   3  11        185.26        155.42        12.81 o                         
  -3   3  11       1791.87       1730.72        30.14 o                         
  -2   3  11        256.30        251.80        15.09 o                         
  -1   3  11          3.33          9.47        11.39 o                         
   0   3  11       2403.78       2389.53        44.38 o                         
   1   3  11        942.52        971.40        30.84 o                         
   2   3  11       1311.30       1295.48        35.60 o                         
   3   3  11        674.47        700.79        39.86 o                         
   4   3  11       1064.98       1015.22        50.26 o                         
   5   3  11         38.80         27.55        24.48 o                         
   6   3  11        324.07        396.48        38.40 o                         
   7   3  11        397.73        412.03        46.52 o                         
   8   3  11        540.12        464.75        62.14 o                         
   9   3  11        118.71         98.70        62.63 o                         
 -18   4  11        108.82        155.88        44.83 o                         
 -17   4  11         35.05         12.05        36.16 o                         
 -16   4  11         10.67          4.61        30.11 o                         
 -15   4  11         38.57         -2.04        32.01 o                         
 -14   4  11        215.40        183.80        27.66 o                         
 -13   4  11        599.09        605.67        37.78 o                         
 -12   4  11        370.19        405.71        32.40 o                         
 -11   4  11        550.03        515.24        34.11 o                         
 -10   4  11        124.96        102.19        21.19 o                         
  -9   4  11        604.12        675.37        35.68 o                         
  -8   4  11          0.09          6.47        16.57 o                         
  -7   4  11          0.66         17.34        17.72 o                         
  -6   4  11        512.92        465.74        25.49 o                         
  -5   4  11        486.86        430.65        20.05 o                         
  -4   4  11        179.21        183.93        15.38 o                         
  -3   4  11        160.85        176.32        16.20 o                         
  -2   4  11        582.91        596.46        25.60 o                         
  -1   4  11        283.67        272.38        18.83 o                         
   0   4  11        107.47         82.64        16.20 o                         
   1   4  11         41.10         37.58        17.97 o                         
   2   4  11          0.36         19.69        17.47 o                         
   3   4  11         47.62         46.31        25.00 o                         
   4   4  11         98.98         64.23        27.42 o                         
   5   4  11         12.84         34.39        25.85 o                         
   6   4  11         90.27         86.21        34.08 o                         
   7   4  11        138.45         98.75        38.40 o                         
   8   4  11         32.03         52.00        46.33 o                         
 -16   5  11         32.17         11.68        49.66 o                         
 -15   5  11         95.01        103.24        36.45 o                         
 -14   5  11         93.08         62.40        31.94 o                         
 -13   5  11          3.21         15.07        25.30 o                         
 -12   5  11        467.35        445.44        40.04 o                         
 -11   5  11        151.54        157.92        26.19 o                         
 -10   5  11          8.34         21.08        19.49 o                         
  -9   5  11          0.07         -4.97        19.50 o                         
  -8   5  11         20.29          5.22        21.44 o                         
  -7   5  11        294.58        306.96        32.18 o                         
  -6   5  11         27.33         21.67        19.38 o                         
  -5   5  11          3.29         -6.25        18.35 o                         
  -4   5  11         13.03         -5.87        14.71 o                         
  -3   5  11         22.42          9.25        15.87 o                         
  -2   5  11        673.65        645.06        28.17 o                         
  -1   5  11        380.39        359.47        23.71 o                         
   0   5  11         98.15        113.60        19.18 o                         
   1   5  11        237.70        221.26        25.70 o                         
   2   5  11         80.67         72.76        24.78 o                         
   3   5  11          1.40         -1.17        24.27 o                         
   4   5  11        163.70        235.69        34.12 o                         
   5   5  11        205.05        283.59        44.33 o                         
   6   5  11        109.90         91.75        38.85 o                         
   7   5  11        210.86        189.27        61.76 o                         
 -14   6  11         27.84         21.97        40.30 o                         
 -13   6  11        470.32        526.98        50.35 o                         
 -12   6  11          0.21        -28.00        30.59 o                         
 -11   6  11        342.13        409.77        41.17 o                         
 -10   6  11         38.27         79.12        29.52 o                         
  -9   6  11         95.73        122.84        31.31 o                         
  -8   6  11        134.20        139.94        29.32 o                         
  -7   6  11          5.55        -21.98        21.98 o                         
  -6   6  11         17.42         27.85        23.96 o                         
  -5   6  11        286.36        253.27        33.46 o                         
  -4   6  11        476.36        588.28        45.24 o                         
  -3   6  11        724.70        760.08        46.81 o                         
  -2   6  11          5.04         -1.49        22.87 o                         
  -1   6  11       1204.41       1129.44        54.82 o                         
   0   6  11        120.14        158.85        26.06 o                         
   1   6  11        190.86        144.95        26.28 o                         
   2   6  11        243.00        254.65        32.74 o                         
   3   6  11         12.77         -5.19        30.79 o                         
   4   6  11         49.08         65.31        35.24 o                         
   5   6  11          8.11          7.13        30.47 o                         
 -11   7  11         47.96         56.52        34.05 o                         
 -10   7  11        133.85         86.84        36.42 o                         
  -9   7  11         94.50         65.01        39.93 o                         
  -8   7  11        518.33        603.10        53.46 o                         
  -7   7  11        547.46        588.26        52.08 o                         
  -6   7  11         33.49         57.90        32.42 o                         
  -5   7  11        241.83        243.81        35.70 o                         
  -4   7  11         10.21         23.94        28.50 o                         
  -3   7  11          9.48         15.93        26.01 o                         
  -2   7  11         76.57         81.27        31.45 o                         
  -1   7  11         37.54         32.22        33.33 o                         
   0   7  11          4.14        -15.60        43.72 o                         
   1   7  11         50.18         10.09        44.70 o                         
   2   7  11        249.70        280.91        45.40 o                         
 -19   0  12         22.50         61.82        41.61 o                         
 -18   0  12       1434.95       1379.15       101.48 o                         
 -17   0  12         11.87          3.65        31.04 o                         
 -16   0  12          5.38          7.63        31.39 o                         
 -15   0  12        114.84        104.34        34.11 o                         
 -14   0  12        524.43        547.74        59.54 o                         
 -13   0  12        125.26        159.74        34.43 o                         
 -12   0  12         51.13         52.66        24.44 o                         
 -11   0  12       1304.41       1293.84        60.16 o                         
 -10   0  12        619.23        701.10        52.98 o                         
  -9   0  12       1423.22       1384.05        50.82 o                         
  -8   0  12       1078.55       1201.14        46.98 o                         
  -7   0  12       2285.38       2137.32        66.96 o                         
  -6   0  12        210.22        209.81        21.77 o                         
  -5   0  12       6266.89       6174.65       115.62 o                         
  -4   0  12         88.95         79.51        10.88 o                         
  -3   0  12        455.22        451.59        27.16 o                         
  -2   0  12       1490.57       1372.53        46.11 o                         
  -1   0  12        166.50        178.46        25.31 o                         
   0   0  12         83.10        141.76        22.89 o                         
   1   0  12        880.55        912.12        47.94 o                         
   2   0  12        175.80        137.73        22.10 o                         
   3   0  12       3420.01       3444.97        84.03 o                         
   4   0  12        168.98        240.69        34.84 o                         
   5   0  12         91.70        103.58        36.20 o                         
   6   0  12        112.46         91.35        47.51 o                         
   7   0  12        415.80        479.25        67.58 o                         
   8   0  12        359.49        438.17        72.30 o                         
   9   0  12        111.81        110.60        60.97 o                         
 -19   1  12          0.52          4.80        28.55 o                         
 -18   1  12        120.79        153.34        39.63 o                         
 -17   1  12         10.34         -1.31        24.89 o                         
 -16   1  12        309.46        260.42        29.52 o                         
 -15   1  12        527.34        460.85        33.55 o                         
 -14   1  12       1645.01       1679.15        54.22 o                         
 -13   1  12         26.93          7.95        18.66 o                         
 -12   1  12        823.85        823.18        36.92 o                         
 -11   1  12        169.55        209.42        21.93 o                         
 -10   1  12       2021.18       1942.19        45.55 o                         
  -9   1  12        463.16        401.25        20.72 o                         
  -8   1  12         52.88         54.50        12.67 o                         
  -7   1  12        479.99        436.59        21.17 o                         
  -6   1  12         48.21         42.01        11.17 o                         
  -5   1  12        205.06        201.04        16.30 o                         
  -4   1  12          3.04         18.46         8.22 o                         
  -3   1  12        343.30        358.01        17.11 o                         
  -2   1  12        414.80        436.20        21.57 o                         
  -1   1  12       7313.19       7178.85        90.04 o                         
   0   1  12       2732.40       2736.96        48.95 o                         
   1   1  12        180.10        161.87        16.36 o                         
   2   1  12        401.99        447.55        26.21 o                         
   3   1  12         42.85         65.63        16.17 o                         
   4   1  12        955.24        861.64        38.66 o                         
   5   1  12        574.69        498.16        35.24 o                         
   6   1  12        413.22        418.45        54.81 o                         
   7   1  12         10.74        -24.45        29.84 o                         
   8   1  12         25.58         71.84        37.21 o                         
   9   1  12          3.20          7.56        40.35 o                         
 -19   2  12         78.53         89.46        31.60 o                         
 -18   2  12          5.56          9.82        28.97 o                         
 -17   2  12          5.82        -12.62        23.89 o                         
 -16   2  12          1.51         26.29        24.61 o                         
 -15   2  12         34.02         15.72        23.68 o                         
 -14   2  12         19.90          3.91        20.84 o                         
 -13   2  12        123.98        152.42        24.84 o                         
 -12   2  12         26.31         19.21        15.37 o                         
 -11   2  12         47.61         39.36        13.50 o                         
 -10   2  12        107.49        109.46        32.33 o                         
  -9   2  12         89.45         89.92        10.23 o                         
  -8   2  12         42.74         25.75         8.32 o                         
  -7   2  12          8.61          4.74        10.09 o                         
  -6   2  12          0.93         -4.01         8.68 o                         
  -5   2  12        493.05        525.68        17.89 o                         
  -4   2  12         38.00         35.23        10.27 o                         
  -3   2  12          2.07         -9.55         9.55 o                         
  -2   2  12         64.29         63.66        12.72 o                         
  -1   2  12       1631.19       1538.16        37.93 o                         
   0   2  12         21.20         24.82        13.82 o                         
   1   2  12         12.94         19.13        13.58 o                         
   2   2  12         15.18        -13.23        13.23 o                         
   3   2  12         54.10         73.73        19.09 o                         
   4   2  12          0.39         -1.65        22.46 o                         
   5   2  12          7.84         16.74        24.89 o                         
   6   2  12        230.57        238.97        40.41 o                         
   7   2  12          7.61         92.51        36.89 o                         
   8   2  12        350.87        334.20        48.54 o                         
   9   2  12         12.76         65.75        41.63 o                         
 -18   3  12         20.61         20.17        37.97 o                         
 -17   3  12         18.08         53.58        31.97 o                         
 -16   3  12         16.08         41.60        30.04 o                         
 -15   3  12        105.95         70.27        27.22 o                         
 -14   3  12        206.85        171.94        47.33 o                         
 -13   3  12         75.48         77.30        24.76 o                         
 -12   3  12         72.17         85.14        24.32 o                         
 -11   3  12          0.76         12.72        17.11 o                         
 -10   3  12        213.57        182.69        20.96 o                         
  -9   3  12        166.72        175.08        37.35 o                         
  -8   3  12         11.67         -9.41        14.89 o                         
  -7   3  12        589.61        607.51        28.84 o                         
  -6   3  12        812.53        756.51        24.35 o                         
  -5   3  12        520.32        535.17        24.15 o                         
  -4   3  12         14.09         22.37        10.46 o                         
  -3   3  12       1454.87       1452.57        30.21 o                         
  -2   3  12        131.79        107.34        13.91 o                         
  -1   3  12        571.63        533.23        25.06 o                         
   0   3  12        721.60        797.21        30.23 o                         
   1   3  12        460.55        479.66        25.22 o                         
   2   3  12        105.58         97.75        20.47 o                         
   3   3  12        193.63        183.67        29.22 o                         
   4   3  12        112.19        117.46        27.29 o                         
   5   3  12        228.27        212.62        32.30 o                         
   6   3  12        245.25        284.72        36.29 o                         
   7   3  12         23.17         14.97        34.13 o                         
   8   3  12        492.31        521.61        65.59 o                         
 -17   4  12          0.30        -12.41        31.44 o                         
 -16   4  12         47.68        102.03        37.79 o                         
 -15   4  12         58.39         69.33        51.81 o                         
 -14   4  12        680.91        705.94        46.98 o                         
 -13   4  12        335.36        330.14        43.40 o                         
 -12   4  12          0.49         14.67        24.53 o                         
 -11   4  12       1621.94       1720.48        58.94 o                         
 -10   4  12         72.29         94.00        22.42 o                         
  -9   4  12         89.18         83.94        24.35 o                         
  -8   4  12          3.04         14.17        20.64 o                         
  -7   4  12        869.09        846.67        46.12 o                         
  -6   4  12        205.99        157.69        23.67 o                         
  -5   4  12        574.02        607.87        40.91 o                         
  -4   4  12        122.37        149.00        18.66 o                         
  -3   4  12        196.88        172.65        19.71 o                         
  -2   4  12         34.33         42.99        15.12 o                         
  -1   4  12        440.24        421.71        24.54 o                         
   0   4  12         59.16         46.84        16.32 o                         
   1   4  12        445.67        419.81        29.20 o                         
   2   4  12          6.44         39.79        24.09 o                         
   3   4  12       1263.75       1274.44        71.07 o                         
   4   4  12        105.11        128.04        31.23 o                         
   5   4  12         32.66         38.43        30.44 o                         
   6   4  12         60.23         53.37        32.06 o                         
   7   4  12        280.49        219.66        48.08 o                         
 -16   5  12         62.03         67.78        41.55 o                         
 -15   5  12        448.27        590.54        56.72 o                         
 -14   5  12        121.41        145.67        41.05 o                         
 -13   5  12         51.77         49.08        33.58 o                         
 -12   5  12         48.83         43.05        30.09 o                         
 -11   5  12         52.85        108.35        27.76 o                         
 -10   5  12        647.82        610.06        38.41 o                         
  -9   5  12        206.89        191.12        29.62 o                         
  -8   5  12         33.05         43.45        24.99 o                         
  -7   5  12        400.70        418.40        37.78 o                         
  -6   5  12         31.41         10.41        20.02 o                         
  -5   5  12          0.72         -3.80        19.04 o                         
  -4   5  12         64.76         89.13        23.28 o                         
  -3   5  12        208.62        252.76        27.07 o                         
  -2   5  12          0.07         17.05        19.12 o                         
  -1   5  12       1398.40       1362.13        48.03 o                         
   0   5  12         20.29          8.86        20.44 o                         
   1   5  12        336.94        348.29        32.40 o                         
   2   5  12        191.07        159.03        47.26 o                         
   3   5  12         94.67         57.57        29.99 o                         
   4   5  12        130.12        146.10        38.96 o                         
   5   5  12        416.26        408.70        51.44 o                         
 -14   6  12        140.16        191.82        48.19 o                         
 -13   6  12        313.44        292.47        49.39 o                         
 -12   6  12        413.36        430.62        51.24 o                         
 -11   6  12         83.83         73.89        49.71 o                         
 -10   6  12        203.75        149.71        38.47 o                         
  -9   6  12        180.11        193.23        37.40 o                         
  -8   6  12          1.34         33.05        25.76 o                         
  -7   6  12         23.04         45.23        26.54 o                         
  -6   6  12        351.39        330.11        33.00 o                         
  -5   6  12         79.87         95.56        29.97 o                         
  -4   6  12        206.70        183.17        30.68 o                         
  -3   6  12          6.71         53.68        27.94 o                         
  -2   6  12         27.56         30.05        26.75 o                         
  -1   6  12         14.46          3.15        24.13 o                         
   0   6  12        152.46        150.39        33.38 o                         
   1   6  12        154.05        162.90        35.28 o                         
   2   6  12         81.60         35.66        33.35 o                         
   3   6  12        443.52        429.19        55.29 o                         
 -10   7  12          5.19         -7.75        34.97 o                         
  -9   7  12         43.29         11.66        41.84 o                         
  -8   7  12         66.96         44.26        35.28 o                         
  -7   7  12          7.15        -30.89        30.89 o                         
  -6   7  12        124.92        126.86        39.24 o                         
  -5   7  12         79.77         78.29        32.47 o                         
  -4   7  12         76.53         17.38        29.74 o                         
  -3   7  12        114.19        163.45        34.79 o                         
  -2   7  12         25.62         39.35        31.86 o                         
  -1   7  12         31.46        -14.54        38.03 o                         
   0   7  12        160.29        176.92        52.70 o                         
 -19   1  13         16.21        -12.10        30.56 o                         
 -18   1  13         13.15         -8.29        28.78 o                         
 -17   1  13        826.16        803.39        47.99 o                         
 -16   1  13        112.04        102.41        28.93 o                         
 -15   1  13          2.06        -18.39        18.39 o                         
 -14   1  13          0.73         25.04        23.33 o                         
 -13   1  13         37.67         59.02        20.37 o                         
 -12   1  13          0.82          5.73        17.78 o                         
 -11   1  13        164.73        196.63        22.47 o                         
 -10   1  13          8.55         13.02        14.95 o                         
  -9   1  13         23.32         11.74        14.14 o                         
  -8   1  13       1048.74       1013.82        40.96 o                         
  -7   1  13         19.11         39.10        13.96 o                         
  -6   1  13        530.52        604.79        23.62 o                         
  -5   1  13       1425.77       1429.62        41.67 o                         
  -4   1  13       1633.24       1498.74        27.20 o                         
  -3   1  13        280.71        319.75        15.99 o                         
  -2   1  13        244.17        264.97        18.71 o                         
  -1   1  13        122.17        125.13        15.78 o                         
   0   1  13         85.72        109.54        16.64 o                         
   1   1  13          0.86        -11.98        13.92 o                         
   2   1  13        126.05        132.03        20.36 o                         
   3   1  13        344.19        351.88        27.19 o                         
   4   1  13         85.17         60.90        21.83 o                         
   5   1  13        159.29        175.06        36.67 o                         
   6   1  13         61.02         41.04        34.67 o                         
   7   1  13        379.89        362.85        53.69 o                         
   8   1  13        120.99        144.93        44.34 o                         
 -18   2  13        428.71        438.15        41.50 o                         
 -17   2  13         47.86        109.59        30.74 o                         
 -16   2  13          3.67         37.82        25.22 o                         
 -15   2  13          7.94         -8.71        21.68 o                         
 -14   2  13        484.91        489.15        36.99 o                         
 -13   2  13        570.46        553.26        38.55 o                         
 -12   2  13        939.01        978.14        56.26 o                         
 -11   2  13         20.91          7.44        18.94 o                         
 -10   2  13        820.62        867.85        42.52 o                         
  -9   2  13        371.54        380.62        42.95 o                         
  -8   2  13        675.80        667.36        32.63 o                         
  -7   2  13       1936.03       1873.88        48.09 o                         
  -6   2  13        318.14        323.61        18.52 o                         
  -5   2  13        605.34        578.73        21.62 o                         
  -4   2  13        775.78        759.14        23.25 o                         
  -3   2  13        110.79         96.06        14.91 o                         
  -2   2  13        655.71        677.96        41.81 o                         
  -1   2  13        423.57        431.10        25.17 o                         
   0   2  13       2145.45       2001.35        44.54 o                         
   1   2  13        105.49        112.04        17.58 o                         
   2   2  13        123.01        112.45        23.77 o                         
   3   2  13         53.43         26.57        23.77 o                         
   4   2  13         32.95         42.95        26.99 o                         
   5   2  13        112.86         85.57        27.01 o                         
   6   2  13         23.75         37.89        30.90 o                         
   7   2  13         60.15         28.67        38.41 o                         
 -18   3  13        145.83        155.36        44.63 o                         
 -17   3  13        506.70        466.72        72.42 o                         
 -16   3  13        624.09        645.16        54.48 o                         
 -15   3  13          7.14        -26.36        26.36 o                         
 -14   3  13        152.25        128.63        30.33 o                         
 -13   3  13         11.72         33.94        27.90 o                         
 -12   3  13         56.79         29.98        24.25 o                         
 -11   3  13        230.86        251.86        34.46 o                         
 -10   3  13          4.47         15.17        22.08 o                         
  -9   3  13        153.41        215.31        28.55 o                         
  -8   3  13       1273.81       1322.37        51.55 o                         
  -7   3  13        248.94        258.96        33.44 o                         
  -6   3  13          1.53          6.86        14.66 o                         
  -5   3  13        993.66        957.02        48.63 o                         
  -4   3  13       1342.42       1285.19        58.49 o                         
  -3   3  13        593.51        598.05        26.78 o                         
  -2   3  13         78.72        101.21        16.89 o                         
  -1   3  13         16.85         29.98        14.94 o                         
   0   3  13        420.66        396.05        24.06 o                         
   1   3  13         18.72         38.70        19.30 o                         
   2   3  13        130.07         98.73        25.19 o                         
   3   3  13          0.15         11.37        25.36 o                         
   4   3  13         16.19         21.05        25.76 o                         
   5   3  13         83.62         91.02        32.83 o                         
   6   3  13         82.49         48.62        33.19 o                         
   7   3  13        130.70         88.90        52.49 o                         
 -17   4  13          0.79        -15.92        46.97 o                         
 -16   4  13         29.20         47.65        35.41 o                         
 -15   4  13         94.22         73.21        35.60 o                         
 -14   4  13         24.91          2.23        28.11 o                         
 -13   4  13         99.89        120.93        32.11 o                         
 -12   4  13        289.68        341.49        36.38 o                         
 -11   4  13         43.26         30.88        30.39 o                         
 -10   4  13        361.34        329.58        34.95 o                         
  -9   4  13         23.36          1.14        23.12 o                         
  -8   4  13        259.47        247.35        32.33 o                         
  -7   4  13        926.71        904.72        49.78 o                         
  -6   4  13         22.61         34.81        18.63 o                         
  -5   4  13        274.46        292.09        28.69 o                         
  -4   4  13         14.75         13.92        15.84 o                         
  -3   4  13        266.36        234.92        21.00 o                         
  -2   4  13        809.36        804.39        32.76 o                         
  -1   4  13        701.55        705.07        31.25 o                         
   0   4  13        319.47        310.13        26.49 o                         
   1   4  13        126.70        113.59        28.24 o                         
   2   4  13          8.39        -18.44        25.19 o                         
   3   4  13         31.62         29.31        26.91 o                         
   4   4  13         33.69         65.48        31.54 o                         
   5   4  13         10.77         23.39        32.62 o                         
   6   4  13         66.01         24.09        49.90 o                         
 -15   5  13         43.94         63.13        38.48 o                         
 -14   5  13          1.98         19.48        38.40 o                         
 -13   5  13        185.34        153.62        41.83 o                         
 -12   5  13         72.09         61.49        30.49 o                         
 -11   5  13          0.11         30.25        27.78 o                         
 -10   5  13        335.53        372.07        40.13 o                         
  -9   5  13        519.09        547.82        55.05 o                         
  -8   5  13        101.67         96.95        29.17 o                         
  -7   5  13         40.53         22.40        26.03 o                         
  -6   5  13        288.17        335.74        36.16 o                         
  -5   5  13        256.32        245.71        29.98 o                         
  -4   5  13        746.74        815.70        43.97 o                         
  -3   5  13          1.75         -0.25        21.03 o                         
  -2   5  13        244.96        246.21        26.83 o                         
  -1   5  13        417.11        464.67        34.92 o                         
   0   5  13          0.38         19.99        23.12 o                         
   1   5  13        310.22        294.93        34.96 o                         
   2   5  13         20.96         49.47        30.64 o                         
   3   5  13        105.12         91.48        32.57 o                         
   4   5  13         81.58         72.43        41.08 o                         
 -13   6  13        102.22        113.74        43.20 o                         
 -12   6  13        218.54        269.10        47.85 o                         
 -11   6  13        164.65        188.05        44.70 o                         
 -10   6  13         77.50         45.70        35.86 o                         
  -9   6  13        225.25        209.03        37.98 o                         
  -8   6  13         56.79         65.16        30.94 o                         
  -7   6  13          0.12          1.65        27.14 o                         
  -6   6  13        216.98        206.73        32.50 o                         
  -5   6  13         30.52          0.62        26.81 o                         
  -4   6  13         13.25         23.86        25.51 o                         
  -3   6  13        918.11        964.19        65.50 o                         
  -2   6  13         93.22        111.13        30.55 o                         
  -1   6  13          1.23          7.59        28.80 o                         
   0   6  13         93.24        119.00        35.98 o                         
   1   6  13        110.65        191.86        46.40 o                         
   2   6  13        134.04         71.03        84.79 o                         
  -8   7  13        405.04        424.86        52.98 o                         
  -7   7  13         43.62         40.30        39.77 o                         
  -6   7  13         12.59         63.57        36.68 o                         
  -5   7  13        208.79        199.74        46.11 o                         
  -4   7  13        355.38        335.99        43.73 o                         
  -3   7  13        556.66        648.38        65.35 o                         
 -18   0  14        114.86         85.46        57.41 o                         
 -17   0  14        149.35        101.95        73.24 o                         
 -16   0  14         46.45         61.87        35.98 o                         
 -15   0  14        953.01        923.41        63.72 o                         
 -14   0  14        828.54        630.87        63.88 o                         
 -13   0  14        450.80        454.21        65.43 o                         
 -12   0  14        911.96        803.71        91.36 o                         
 -11   0  14         17.72        -16.09        29.53 o                         
 -10   0  14        926.32        916.37        57.78 o                         
  -9   0  14        782.57        787.95        53.88 o                         
  -8   0  14        618.91        645.50        48.65 o                         
  -7   0  14        225.12        242.99        51.72 o                         
  -6   0  14         17.54          8.94        19.10 o                         
  -5   0  14       2088.35       2061.99        64.66 o                         
  -4   0  14         95.50         55.87        13.82 o                         
  -3   0  14          3.25        -17.62        17.62 o                         
  -2   0  14        227.85        223.70        25.94 o                         
  -1   0  14         30.53         25.66        20.59 o                         
   0   0  14        441.12        477.76        37.14 o                         
   1   0  14        362.18        321.44        34.17 o                         
   2   0  14        591.26        777.70        59.45 o                         
   3   0  14        174.34        108.06        36.92 o                         
   4   0  14        603.94        638.91        59.21 o                         
   5   0  14        194.40        255.55        46.17 o                         
   6   0  14        140.68         74.78        78.79 o                         
   7   0  14          2.17         47.15        61.26 o                         
 -18   1  14        607.06        622.47        47.13 o                         
 -17   1  14         95.56         93.18        32.82 o                         
 -16   1  14        239.43        250.40        36.03 o                         
 -15   1  14        207.87        184.75        33.10 o                         
 -14   1  14        331.49        312.94        34.70 o                         
 -13   1  14          1.10         17.50        18.92 o                         
 -12   1  14         83.72        110.46        22.09 o                         
 -11   1  14       1859.18       1875.11        52.74 o                         
 -10   1  14        231.21        244.94        24.37 o                         
  -9   1  14        702.74        733.68        36.12 o                         
  -8   1  14        287.37        338.11        27.79 o                         
  -7   1  14       1191.15       1140.47        43.70 o                         
  -6   1  14          8.62        -15.11        15.11 o                         
  -5   1  14         15.89          2.16        15.91 o                         
  -4   1  14        765.16        721.70        22.69 o                         
  -3   1  14        358.53        382.18        20.09 o                         
  -2   1  14        436.07        439.87        23.52 o                         
  -1   1  14         83.55         78.04        15.57 o                         
   0   1  14         23.99         49.25        16.30 o                         
   1   1  14         83.57         82.23        20.07 o                         
   2   1  14         49.10         62.20        20.56 o                         
   3   1  14         15.93         19.30        20.76 o                         
   4   1  14        947.36       1075.29        83.24 o                         
   5   1  14          0.64        -12.07        28.76 o                         
   6   1  14          6.38          0.97        36.42 o                         
 -18   2  14         18.82         59.67        31.77 o                         
 -17   2  14          6.77        -26.19        26.19 o                         
 -16   2  14         61.35         73.46        28.36 o                         
 -15   2  14         90.07         90.95        26.79 o                         
 -14   2  14         12.82          6.04        24.84 o                         
 -13   2  14         52.25         51.50        23.78 o                         
 -12   2  14          0.59         -4.76        22.19 o                         
 -11   2  14         54.38        -10.32        29.75 o                         
 -10   2  14        186.66        189.62        28.75 o                         
  -9   2  14        190.26        141.29        25.25 o                         
  -8   2  14         11.01         -2.15        18.96 o                         
  -7   2  14         64.99         76.97        23.72 o                         
  -6   2  14          2.06         -1.10        16.46 o                         
  -5   2  14         13.09        -12.98        12.98 o                         
  -4   2  14         73.17         89.00        16.12 o                         
  -3   2  14         40.15         41.14        16.18 o                         
  -2   2  14        257.60        263.54        21.08 o                         
  -1   2  14        299.87        317.76        23.51 o                         
   0   2  14         55.04         44.97        17.40 o                         
   1   2  14         96.60        101.88        21.86 o                         
   2   2  14         18.54         42.20        21.40 o                         
   3   2  14         90.38        102.54        25.83 o                         
   4   2  14         21.06         34.75        26.59 o                         
   5   2  14         28.39         18.87        38.86 o                         
   6   2  14        115.78        132.28        42.95 o                         
 -17   3  14         15.04        -19.04        29.56 o                         
 -16   3  14         63.04         39.33        30.96 o                         
 -15   3  14         79.47        102.34        30.61 o                         
 -14   3  14        298.81        277.65        33.99 o                         
 -13   3  14          0.03         16.09        23.31 o                         
 -12   3  14        143.99        211.05        30.75 o                         
 -11   3  14        182.61        211.75        30.34 o                         
 -10   3  14        588.66        668.58        41.25 o                         
  -9   3  14        767.78        796.12        43.49 o                         
  -8   3  14        748.04        863.01        44.11 o                         
  -7   3  14          9.49         15.11        20.89 o                         
  -6   3  14         29.56         33.28        17.46 o                         
  -5   3  14        190.29        196.26        20.01 o                         
  -4   3  14         12.94        -13.58        13.58 o                         
  -3   3  14        252.81        240.50        21.13 o                         
  -2   3  14        258.41        286.19        22.51 o                         
  -1   3  14        246.64        200.62        20.76 o                         
   0   3  14         44.19         37.92        20.98 o                         
   1   3  14        177.45        193.89        29.45 o                         
   2   3  14        350.32        332.76        36.83 o                         
   3   3  14         48.93         38.81        41.12 o                         
   4   3  14        154.88        167.55        35.07 o                         
   5   3  14        157.02        221.84        40.39 o                         
 -16   4  14          4.84          6.22        37.06 o                         
 -15   4  14        728.43        723.47        58.63 o                         
 -14   4  14        134.14        130.18        34.51 o                         
 -13   4  14        429.53        437.75        42.87 o                         
 -12   4  14        155.27        200.17        33.91 o                         
 -11   4  14         49.98         25.79        26.22 o                         
 -10   4  14          5.44        -24.69        24.69 o                         
  -9   4  14        130.95        151.59        31.56 o                         
  -8   4  14          8.02          0.84        23.79 o                         
  -7   4  14         88.20         28.77        23.33 o                         
  -6   4  14        216.58        269.89        31.42 o                         
  -5   4  14        541.45        496.99        32.95 o                         
  -4   4  14        194.21        205.90        23.90 o                         
  -3   4  14          4.60         11.30        16.55 o                         
  -2   4  14         10.59         42.10        17.51 o                         
  -1   4  14        993.09        971.63        40.37 o                         
   0   4  14         79.56         75.48        23.83 o                         
   1   4  14         13.78         -5.46        26.79 o                         
   2   4  14        578.81        592.55        46.49 o                         
   3   4  14         23.00         -3.93        30.47 o                         
   4   4  14         59.28         74.51        34.79 o                         
 -14   5  14         12.14          3.70        35.86 o                         
 -13   5  14        142.57        121.67        40.29 o                         
 -12   5  14          0.30          4.81        30.67 o                         
 -11   5  14        518.24        552.07        47.53 o                         
 -10   5  14        530.46        534.65        45.82 o                         
  -9   5  14        122.21        182.75        33.44 o                         
  -8   5  14         93.94         65.02        28.67 o                         
  -7   5  14        120.11        159.03        31.71 o                         
  -6   5  14         44.87         36.11        27.56 o                         
  -5   5  14        260.56        271.29        36.69 o                         
  -4   5  14         81.69        101.52        24.79 o                         
  -3   5  14         16.84         -0.13        20.96 o                         
  -2   5  14        194.86        207.72        30.58 o                         
  -1   5  14        152.76        131.27        43.24 o                         
   0   5  14          1.86         27.18        30.39 o                         
   1   5  14         63.35         82.40        38.62 o                         
   2   5  14          5.55        -12.56        31.86 o                         
 -11   6  14          0.74        -27.58        32.45 o                         
 -10   6  14         26.19         23.22        36.33 o                         
  -9   6  14         46.53        -12.62        35.39 o                         
  -8   6  14         45.06         47.19        31.56 o                         
  -7   6  14          1.61        -28.88        28.88 o                         
  -6   6  14        106.72        124.36        36.04 o                         
  -5   6  14         93.05         68.77        38.20 o                         
  -4   6  14        281.42        291.76        47.83 o                         
  -3   6  14        357.31        343.02        47.57 o                         
  -2   6  14          1.22         24.12        33.74 o                         
  -1   6  14        169.43        187.28        42.37 o                         
 -18   1  15         92.61         61.87        35.99 o                         
 -17   1  15        254.40        204.94        38.44 o                         
 -16   1  15         68.32         48.05        29.31 o                         
 -15   1  15         11.08        -16.36        24.72 o                         
 -14   1  15        428.16        387.44        38.57 o                         
 -13   1  15          2.27        -23.69        23.69 o                         
 -12   1  15        549.28        573.89        42.74 o                         
 -11   1  15          3.93         -4.58        19.61 o                         
 -10   1  15         57.33         24.96        19.64 o                         
  -9   1  15        666.09        677.41        36.42 o                         
  -8   1  15        116.95        151.36        22.55 o                         
  -7   1  15         28.49         43.10        19.04 o                         
  -6   1  15         70.64        120.56        20.85 o                         
  -5   1  15        238.70        272.67        25.57 o                         
  -4   1  15        417.15        403.10        28.97 o                         
  -3   1  15        125.94        153.77        25.06 o                         
  -2   1  15         17.37         -2.22        18.94 o                         
  -1   1  15        174.90        185.09        25.96 o                         
   0   1  15        309.04        319.01        24.70 o                         
   1   1  15        350.21        395.35        30.21 o                         
   2   1  15         77.90         84.04        24.81 o                         
   3   1  15         51.57         60.73        27.57 o                         
   4   1  15         74.22        124.53        31.01 o                         
   5   1  15         76.31         61.15        35.66 o                         
 -17   2  15        265.40        293.77        38.97 o                         
 -16   2  15        290.64        317.68        46.78 o                         
 -15   2  15         39.06         13.04        26.26 o                         
 -14   2  15         29.28         35.27        25.68 o                         
 -13   2  15        444.24        455.40        38.41 o                         
 -12   2  15          4.35        -16.49        22.11 o                         
 -11   2  15        156.52        150.45        30.59 o                         
 -10   2  15         27.70         23.34        23.71 o                         
  -9   2  15        140.93         79.02        26.35 o                         
  -8   2  15       1897.89       1826.61        65.72 o                         
  -7   2  15        439.60        424.93        42.95 o                         
  -6   2  15          5.50         24.78        19.98 o                         
  -5   2  15        287.87        347.35        28.55 o                         
  -4   2  15          3.08         20.26        18.82 o                         
  -3   2  15         22.89         23.97        19.05 o                         
  -2   2  15        258.65        354.41        31.32 o                         
  -1   2  15        211.18        211.64        21.49 o                         
   0   2  15        107.87        113.05        21.10 o                         
   1   2  15        904.33        943.25        42.79 o                         
   2   2  15         63.02         81.00        24.17 o                         
   3   2  15        170.43        138.52        27.43 o                         
   4   2  15        259.69        267.41        39.13 o                         
 -16   3  15        403.77        491.44        43.87 o                         
 -15   3  15          4.36         12.22        28.47 o                         
 -14   3  15         70.03         72.17        28.24 o                         
 -13   3  15          0.10        -13.07        22.81 o                         
 -12   3  15       1088.90       1209.50        56.53 o                         
 -11   3  15         37.96         59.61        26.26 o                         
 -10   3  15        330.33        399.05        35.89 o                         
  -9   3  15        253.04        256.89        31.26 o                         
  -8   3  15         99.30        103.25        25.00 o                         
  -7   3  15         30.20        -15.93        22.48 o                         
  -6   3  15         52.95         77.58        22.98 o                         
  -5   3  15         59.97         68.65        20.89 o                         
  -4   3  15        823.38        790.56        36.68 o                         
  -3   3  15        650.92        750.16        36.57 o                         
  -2   3  15          0.41        -15.96        17.37 o                         
  -1   3  15          0.54         28.13        22.71 o                         
   0   3  15         43.12         87.42        26.03 o                         
   1   3  15        209.85        253.93        48.50 o                         
   2   3  15        281.83        300.73        38.58 o                         
   3   3  15         96.46        195.59        36.78 o                         
 -15   4  15        119.02        146.95        38.82 o                         
 -14   4  15         13.42         45.98        33.89 o                         
 -13   4  15          5.59         10.86        29.24 o                         
 -12   4  15         69.42         47.03        29.88 o                         
 -11   4  15         55.65         35.61        27.11 o                         
 -10   4  15        151.20        116.75        29.99 o                         
  -9   4  15         64.33         79.89        26.18 o                         
  -8   4  15         32.40         55.91        25.69 o                         
  -7   4  15        369.50        325.94        34.07 o                         
  -6   4  15         57.15         41.54        25.15 o                         
  -5   4  15         21.08          7.03        25.01 o                         
  -4   4  15        198.77        157.81        26.58 o                         
  -3   4  15          0.65        -15.03        21.85 o                         
  -2   4  15         47.22         10.49        25.26 o                         
  -1   4  15          3.96         39.45        26.26 o                         
   0   4  15        250.36        276.27        43.61 o                         
   1   4  15         85.44        115.93        38.39 o                         
   2   4  15         25.12         26.51        36.82 o                         
 -13   5  15          1.79         41.42        41.82 o                         
 -12   5  15        232.69        219.80        39.46 o                         
 -11   5  15          8.87         14.77        31.72 o                         
 -10   5  15        207.83        103.82        41.63 o                         
  -9   5  15          6.80          5.06        30.86 o                         
  -8   5  15         48.63         33.96        31.82 o                         
  -7   5  15        292.03        342.30        37.15 o                         
  -6   5  15         79.60         60.38        26.37 o                         
  -5   5  15         31.49         27.04        27.01 o                         
  -4   5  15         50.02         22.28        27.43 o                         
  -3   5  15         68.86         52.23        33.41 o                         
  -2   5  15        104.96        108.53        38.61 o                         
  -1   5  15        118.17        147.14        41.70 o                         
   0   5  15         10.30        -39.77        39.77 o                         
  -8   6  15        722.18        748.09        56.74 o                         
  -7   6  15         21.38        -31.13        31.13 o                         
  -6   6  15         43.82         93.28        36.82 o                         
  -5   6  15         13.34         46.62        33.78 o                         
 -17   0  16         19.57        -43.60        94.11 o                         
 -16   0  16        910.59        968.85        97.91 o                         
 -15   0  16        963.43        881.41        88.92 o                         
 -14   0  16        105.88         21.28        39.91 o                         
 -13   0  16        383.07        383.19        47.40 o                         
 -12   0  16         68.14        114.51        38.30 o                         
 -11   0  16        957.10        854.61        87.31 o                         
 -10   0  16        149.38        165.79        35.53 o                         
  -9   0  16        113.08         88.88        56.06 o                         
  -8   0  16        414.47        460.89        58.24 o                         
  -7   0  16        194.65        153.34        37.32 o                         
  -6   0  16       1831.15       1913.89        84.37 o                         
  -5   0  16         40.73         75.90        33.71 o                         
  -4   0  16        321.31        406.52        48.22 o                         
  -3   0  16         27.17         79.45        32.67 o                         
  -2   0  16       2540.47       2318.52        89.20 o                         
  -1   0  16        547.13        555.76        53.30 o                         
   0   0  16        349.50        326.24        47.81 o                         
   1   0  16        871.57       1069.14       117.17 o                         
   2   0  16       1487.37       1585.89       119.83 o                         
   3   0  16         18.12        -16.42        53.05 o                         
 -17   1  16        212.52        234.82        46.47 o                         
 -16   1  16         14.53         21.11        31.73 o                         
 -15   1  16         12.18         26.28        29.40 o                         
 -14   1  16        113.60         80.32        29.85 o                         
 -13   1  16        256.16        236.39        33.26 o                         
 -12   1  16        375.54        423.28        44.85 o                         
 -11   1  16        508.81        492.32        41.62 o                         
 -10   1  16        970.54       1001.81        52.74 o                         
  -9   1  16         16.85          1.80        20.42 o                         
  -8   1  16        399.93        385.85        36.96 o                         
  -7   1  16        102.74        104.10        23.58 o                         
  -6   1  16       1479.22       1512.94        52.20 o                         
  -5   1  16        121.03         94.46        22.82 o                         
  -4   1  16         28.93         46.48        23.49 o                         
  -3   1  16        120.48         74.09        22.56 o                         
  -2   1  16         37.41         30.17        21.70 o                         
  -1   1  16         50.70         41.37        25.07 o                         
   0   1  16         48.36         61.18        31.29 o                         
   1   1  16          2.70         -8.84        27.54 o                         
   2   1  16          2.25        -17.18        34.17 o                         
   3   1  16        187.59        254.81        69.71 o                         
 -16   2  16        157.56        240.80        37.49 o                         
 -15   2  16        448.69        459.24        43.36 o                         
 -14   2  16         69.73         76.26        32.16 o                         
 -13   2  16          1.50        -24.03        24.03 o                         
 -12   2  16         43.48         57.73        31.12 o                         
 -11   2  16         50.88         84.83        27.83 o                         
 -10   2  16         27.68         24.03        25.36 o                         
  -9   2  16          7.51        -19.12        24.57 o                         
  -8   2  16          9.25        -15.54        22.40 o                         
  -7   2  16         63.28         43.15        23.92 o                         
  -6   2  16        137.07        114.03        37.92 o                         
  -5   2  16         62.42         57.92        21.86 o                         
  -4   2  16         63.66        100.02        22.76 o                         
  -3   2  16          0.22         -7.86        21.40 o                         
  -2   2  16         65.78         66.08        22.52 o                         
  -1   2  16        137.92        122.22        30.72 o                         
   0   2  16          8.51          0.83        27.69 o                         
   1   2  16         16.54         29.92        30.54 o                         
   2   2  16          8.32          2.56        32.87 o                         
   3   2  16        371.07        565.94       110.09 o                         
 -15   3  16        402.58        462.34        43.41 o                         
 -14   3  16          1.79         15.32        27.55 o                         
 -13   3  16         31.14         27.21        28.95 o                         
 -12   3  16        415.55        447.27        40.65 o                         
 -11   3  16        544.84        521.36        42.14 o                         
 -10   3  16         37.69         34.79        26.60 o                         
  -9   3  16         93.36         56.55        28.17 o                         
  -8   3  16        170.71        137.02        27.48 o                         
  -7   3  16         24.39         34.68        25.10 o                         
  -6   3  16        116.34        123.97        27.24 o                         
  -5   3  16         57.76         38.76        23.50 o                         
  -4   3  16         86.56         58.07        24.19 o                         
  -3   3  16        161.77        172.68        25.33 o                         
  -2   3  16         11.29         15.81        25.33 o                         
  -1   3  16         20.82          5.56        28.77 o                         
   0   3  16         41.42         46.07        34.03 o                         
   1   3  16        109.99        132.45        36.37 o                         
   2   3  16         41.87         32.85        73.69 o                         
 -13   4  16        168.76        224.80        37.85 o                         
 -12   4  16         12.74         13.63        29.98 o                         
 -11   4  16         15.98        -27.53        27.53 o                         
 -10   4  16        255.07        291.26        37.41 o                         
  -9   4  16        339.04        330.94        40.44 o                         
  -8   4  16         14.65         37.91        26.52 o                         
  -7   4  16         68.63         91.64        28.51 o                         
  -6   4  16        323.78        289.78        34.47 o                         
  -5   4  16          3.60        -24.15        24.15 o                         
  -4   4  16         57.00         88.14        27.82 o                         
  -3   4  16          4.26        -26.75        26.75 o                         
  -2   4  16        430.19        479.31        61.86 o                         
  -1   4  16          0.02         17.38        35.69 o                         
   0   4  16        471.64        575.69       124.18 o                         
 -10   5  16         82.76        103.92        33.46 o                         
  -9   5  16         30.03         22.95        30.39 o                         
  -8   5  16          1.51          0.65        30.34 o                         
  -7   5  16          0.02         26.66        28.51 o                         
  -6   5  16        443.01        509.65        43.58 o                         
  -5   5  16        245.24        243.00        36.18 o                         
  -4   5  16         24.97        -14.92        32.02 o                         
  -3   5  16        330.43        447.48        71.52 o                         
 -16   1  17        212.72        256.59        50.67 o                         
 -15   1  17         71.25         50.95        36.80 o                         
 -14   1  17         18.15          1.09        31.94 o                         
 -13   1  17        309.56        374.71        40.53 o                         
 -12   1  17        161.01        113.84        32.35 o                         
 -11   1  17        175.72        219.79        34.38 o                         
 -10   1  17         24.70         58.55        31.22 o                         
  -9   1  17         34.75         33.54        27.41 o                         
  -8   1  17        118.37         97.58        29.43 o                         
  -7   1  17        172.99        200.47        28.27 o                         
  -6   1  17          9.93         19.16        20.84 o                         
  -5   1  17        123.12         89.03        24.96 o                         
  -4   1  17        160.78        158.75        27.82 o                         
  -3   1  17         13.79          4.21        22.67 o                         
  -2   1  17        143.46        140.22        28.19 o                         
  -1   1  17          6.40         17.64        26.95 o                         
   0   1  17         18.92        -16.87        27.98 o                         
   1   1  17        509.86        493.63        56.97 o                         
 -15   2  17         26.45        -16.73        30.99 o                         
 -14   2  17          6.97         -0.33        28.61 o                         
 -13   2  17         10.76        -20.84        28.41 o                         
 -12   2  17        820.33        819.33        58.55 o                         
 -11   2  17         35.86         54.69        29.38 o                         
 -10   2  17         18.77          5.57        32.92 o                         
  -9   2  17        817.00        914.98        54.74 o                         
  -8   2  17        302.45        306.29        41.01 o                         
  -7   2  17        154.24        157.14        32.34 o                         
  -6   2  17          0.73          1.10        23.91 o                         
  -5   2  17        437.53        437.32        35.37 o                         
  -4   2  17         33.71         41.44        26.00 o                         
  -3   2  17        999.66       1102.87        48.69 o                         
  -2   2  17          0.89         10.40        29.32 o                         
  -1   2  17         73.18        100.61        42.41 o                         
   0   2  17        585.54        612.29        51.54 o                         
 -14   3  17         33.11         79.54        33.82 o                         
 -13   3  17        264.45        317.65        39.80 o                         
 -12   3  17        758.25        788.03        66.96 o                         
 -11   3  17        114.63         43.48        30.49 o                         
 -10   3  17        153.72        198.39        34.40 o                         
  -9   3  17        186.05        188.37        33.59 o                         
  -8   3  17        122.85        125.72        31.38 o                         
  -7   3  17        251.54        280.59        35.93 o                         
  -6   3  17         10.78        -13.43        26.21 o                         
  -5   3  17        123.78        172.97        30.08 o                         
  -4   3  17        405.26        428.62        36.23 o                         
  -3   3  17         53.88         83.40        37.25 o                         
  -2   3  17         72.42         60.81        37.52 o                         
  -1   3  17         44.25         19.37        37.41 o                         
 -11   4  17         10.57         10.14        30.78 o                         
 -10   4  17        153.83        143.81        34.80 o                         
  -9   4  17         21.31         -9.90        34.99 o                         
  -8   4  17        116.93        123.00        32.72 o                         
  -7   4  17         24.00         47.01        30.42 o                         
  -6   4  17         14.65        -11.52        28.62 o                         
  -5   4  17         25.00         74.02        30.54 o                         
  -4   4  17          0.08          6.40        30.80 o                         
  -3   4  17         89.02        175.87        39.19 o                         
 -14   0  18         94.97         -0.41        53.35 o                         
 -13   0  18          0.19        -46.26        46.26 o                         
 -12   0  18          2.88        -11.59        78.13 o                         
 -11   0  18        297.99        302.77        64.97 o                         
 -10   0  18       1877.99       1876.49       122.01 o                         
  -9   0  18         50.66         42.95        41.37 o                         
  -8   0  18         52.10         77.85        95.22 o                         
  -7   0  18         20.96         30.48        45.34 o                         
  -6   0  18        555.93        569.82        58.50 o                         
  -5   0  18          1.55         -9.30        32.62 o                         
  -4   0  18        118.58        171.46        43.65 o                         
  -3   0  18        731.16        759.12        66.01 o                         
  -2   0  18         68.65         45.93        37.55 o                         
  -1   0  18       1499.59       1556.05       181.98 o                         
 -14   1  18        481.72        562.83        55.80 o                         
 -13   1  18          0.14         10.06        36.38 o                         
 -12   1  18         18.27         63.94        33.46 o                         
 -11   1  18          6.23         -6.98        27.63 o                         
 -10   1  18          1.32         42.14        30.46 o                         
  -9   1  18         26.88         61.57        28.73 o                         
  -8   1  18        107.96         88.74        30.84 o                         
  -7   1  18        271.27        343.21        38.34 o                         
  -6   1  18        959.22        873.36        49.07 o                         
  -5   1  18        814.56        888.10        49.76 o                         
  -4   1  18          0.42         30.99        27.27 o                         
  -3   1  18        406.89        399.49        37.78 o                         
  -2   1  18        230.68        161.45        37.15 o                         
 -13   2  18          0.31         14.09        30.59 o                         
 -12   2  18        149.26        171.58        34.47 o                         
 -11   2  18         78.75         93.56        34.79 o                         
 -10   2  18         43.26         48.30        33.12 o                         
  -9   2  18         66.40         71.52        33.85 o                         
  -8   2  18          0.35         -7.41        27.76 o                         
  -7   2  18         26.17         28.86        31.26 o                         
  -6   2  18         60.38        100.23        33.93 o                         
  -5   2  18         44.41         35.54        26.72 o                         
  -4   2  18         77.22         81.17        29.16 o                         
  -3   2  18         11.24         36.90        36.67 o                         
  -2   2  18         60.93         28.30        46.26 o                         
 -11   3  18         31.20         20.88        30.60 o                         
 -10   3  18          2.99        -29.87        29.87 o                         
  -9   3  18         82.31         97.12        32.45 o                         
  -8   3  18          4.53         19.67        28.88 o                         
  -7   3  18         34.39         31.86        28.70 o                         
  -6   3  18          7.64         17.83        28.92 o                         
  -5   3  18          2.55        -10.72        27.54 o                         
  -4   3  18          7.10         12.35        45.57 o                         
 -11   1  19          0.63        -10.68        33.16 o                         
 -10   1  19          0.16         55.11        34.77 o                         
  -9   1  19        157.50        216.57        38.06 o                         
  -8   1  19        254.33        324.63        55.28 o                         
  -7   1  19        241.71        232.24        48.62 o                         
  -6   1  19          4.24          5.23        29.92 o                         
                                                                                
